# Supplementary material for: Cross-sectional gut microbiota and serum metabolite differences across clinically defined groups in colorectal cancer
Source: Front Cell Infect Microbiol. 2026 Jul 10;16:1815707. doi: 10.3389/fcimb.2026.1815707 (PMC13395675; doi:10.3389/fcimb.2026.1815707)
Supplement: Supplementary file 6 [file Table1.xlsx]

## Sheet: Sheet1
Supplementary table S1. Phenotype information of all individuals
group	age	gender	height	weight	BMI	Histology	Primary tumor sites	Tumor stage	AFP	CEA	CA199	TBIL	ALT	AST	GGT	LDH	WBC	RBC	Hb	PLT	NEUT	LYM	MO	NLR	LMR	PLR	SII	Dietary habit
CRC-nm-1	63	male	1.67	70	25.0995	adenocarcinoma	Rectum	3	1.8	5.68	3.48	7.9	28	18.5	39	156	3.61	4.12	129	84	2.08	0.93	0.36	2.23656	2.58333	90.3226	187.871	mixed diet
CRC-nm-2	73	female	1.62	75	28.578	adenocarcinoma	Left colon	3	0.9	33.6	10.1	4.4	11.9	11.2	14	123	2.91	3.64	94	222	1.39	1.14	0.32	1.2193	3.5625	194.737	270.684	mixed diet
CRC-nm-3	63	male	1.65	73	26.8136	adenocarcinoma	Rectum	2	＜0.908	2.75	7.55	13.8	23.6	20.2	21	155	2.46	4.49	141	126	1.18	1.02	0.21	1.15686	4.85714	123.529	145.765	mixed diet
CRC-nm-4	78	female	1.58	53	21.2306	adenocarcinoma	Right colon	3	1.1	51.47	7.14	6.1	12.1	13.6	8	175	3.95	3.33	88	176	1.81	1.57	0.32	1.15287	4.90625	112.102	202.904	mixed diet
CRC-nm-5	63	female	1.6	69	26.9531	adenocarcinoma	Right colon	2	1.9	94.2	13.2	20.8	31.1	18.6	73	142	4.67	3.94	120	139	2.76	1.44	0.24	1.91667	6	96.5278	266.417	mixed diet
CRC-nm-6	46	male	1.7	61	21.1073	adenocarcinoma	Right colon	2	3.3	11.5	16.6	11.9	24.3	15.8	32	145	5.69	4.04	130	144	3.75	1.56	0.27	2.40385	5.77778	92.3077	346.154	mixed diet
CRC-nm-7	59	male	1.67	63	22.5896	adenocarcinoma	Rectum	3	1.4	189	12.1	7.1	32.7	22.1	51	145	2.79	3.34	110	95	1.78	0.53	0.25	3.35849	2.12	179.245	319.057	mixed diet
CRC-nm-8	70	female	1.47	55	25.4524	adenocarcinoma	Right colon	2	1.8	36.9	8.63	6.9	27.9	50.9	86	184	16.29	3.49	92	74	14.24	0.73	1.17	19.5068	0.623932	101.37	1443.51	mixed diet
CRC-nm-9	73	female	1.6	60	23.4375	adenocarcinoma	Right colon	2	1	＞1000	6.03	11.7	25.9	27.5	56	163	2.32	3.77	114	145	1.18	0.93	0.14	1.26882	6.64286	155.914	183.978	mixed diet
CRC-nm-10	66	male	1.69	56	19.6072	adenocarcinoma	Left colon	2	2.3	3.11	＜2	8.6	103.9	67.7	41	199	3.13	3.87	124	112	1.08	1.47	0.45	0.734694	3.26667	76.1905	82.2857	mixed diet
CRC-nm-11	39	female	1.6	60	23.4375	adenocarcinoma	Right colon	2	2.2	1.11	5.79	10.1	24.5	20.3	17	117	4.52	3.69	97	166	1.76	2.23	0.48	0.789238	4.64583	74.4395	131.013	mixed diet
CRC-nm-12	67	female	1.6	62	24.2188	adenocarcinoma	Rectum	1	2.3	3.11	4.88	7.6	12.8	11.2	16	125	4.14	4.42	129	164	2.19	1.61	0.24	1.36025	6.70833	101.863	223.081	mixed diet
CRC-nm-13	59	female	1.55	60	24.974	adenocarcinoma	Rectum	2	＜0.908	2.76	48.3	18	32.9	27.4	38	105	5.63	3.83	115	162	3.1	1.93	0.23	1.60622	8.3913	83.9378	260.207	mixed diet
CRC-nm-14	69	male	1.65	63	23.1405	adenocarcinoma	Left colon	3	1.3	2.17	8.38	9.3	37.5	36.7	67	171	5.78	3.84	120	119	2.55	2.51	0.49	1.01594	5.12245	47.4104	120.896	mixed diet
CRC-nm-15	45	female	1.67	55	19.721	adenocarcinoma	Left colon	3	3.8	2.9	18.9	10.2	46.8	44.3	40	200	6.91	4.3	125	208	4.08	2.05	0.62	1.99024	3.30645	101.463	413.971	mixed diet
CRC-nm-16	51	male	1.7	94	32.526	adenocarcinoma	Left colon	3	1.2	23.9	12.2	10.2	18.5	11.9	20	163	7.22	4.93	134	288	4.48	1.87	0.52	2.39572	3.59615	154.011	689.968	mixed diet
CRC-nm-17	51	male	1.71	54	18.4672	adenocarcinoma	Rectum	3	2.3	23.3	5.38	3.8	9.1	5.7	22	124	5.77	3.78	99	257	4.89	0.55	0.27	8.89091	2.03704	467.273	2284.96	mixed diet
CRC-nm-18	70	male	1.65	69	25.3444	adenocarcinoma	Left colon	1	4	2.62	29	9.4	12.9	9.4	15	140	5.76	4.35	140	217	2.98	2.08	0.46	1.43269	4.52174	104.327	310.894	mixed diet
CRC-nm-19	63	male	1.72	77	26.0276	adenocarcinoma	Right colon	2	3.3	42.6	8.05	13.4	26.8	13.6	36	171	5.69	5.32	157	210	3	2.16	0.26	1.38889	8.30769	97.2222	291.667	mixed diet
CRC-nm-20	64	male	1.64	74	27.5134	adenocarcinoma	Rectum	2	5.8	22.2	61.1	10.1	16.2	10.7	39	165	5.51	3.94	114	169	4.41	0.75	0.29	5.88	2.58621	225.333	993.72	mixed diet
CRC-nm-21	54	male	1.7	77	26.6436	adenocarcinoma	Rectum	2	6.6	163	11.5	43.7	30.2	19.1	29	157	4.73	4.3	149	177	2.65	1.52	0.44	1.74342	3.45455	116.447	308.586	mixed diet
CRC-nm-22	65	female	1.64	65	24.1672	adenocarcinoma	Left colon	3	2.7	113	17.4	12.3	34.3	31.5	25	209	4.69	3.87	106	120	2.35	1.89	0.38	1.24339	4.97368	63.4921	149.206	mixed diet
CRC-nm-23	67	male	1.68	75	26.5731	adenocarcinoma	Right colon	2	1.9	1.98	8.89	12.4	16.1	15.3	15	158	4.67	4.53	134	128	1.72	2.27	0.46	0.757709	4.93478	56.3877	96.9868	mixed diet
CRC-nm-24	67	male	1.7	70	24.2215	adenocarcinoma	Rectum	3	2.4	1.86	11.2	11.4	54.5	26.9	49	178	4.88	3.27	111	215	2.99	1.34	0.39	2.23134	3.4359	160.448	479.739	mixed diet
CRC-nm-25	71	female	1.47	55	25.4524	adenocarcinoma	Right colon	2	1.8	61.9	8.63	4.4	14.1	14.9	67	165	21.29	3.22	84	103	19.63	0.87	0.64	22.5632	1.35938	118.391	2324.01	mixed diet
CRC-nm-26	58	male	1.71	75	25.6489	adenocarcinoma	Rectum	2	4	5.36	13.7	9.9	11.4	7.6	13	124	4.96	3.89	113	174	2.77	1.61	0.42	1.7205	3.83333	108.075	299.366	mixed diet
CRC-nm-27	71	female	1.6	66	25.7812	adenocarcinoma	Rectum	1	1.8	235	13.9	13.3	14.6	12.7	33	218	6.87	4.94	149	168	4.51	2.01	0.33	2.24378	6.09091	83.5821	376.955	mixed diet
CRC-nm-28	52	male	1.63	57	21.4536	adenocarcinoma	Left colon	3	3.7	22.8	50.3	4.7	9.9	9.5	31	135	7	4.81	100	272	4.47	1.72	0.43	2.59884	4	158.14	706.884	mixed diet
CRC-nm-29	76	female	1.6	85	33.2031	adenocarcinoma	Right colon	3	4	9.68	11.1	8.4	12.7	16.5	24	182	6.55	4.45	133	237	4.28	1.59	0.43	2.69182	3.69767	149.057	637.962	mixed diet
CRC-nm-30	54	male	1.68	57	20.1956	adenocarcinoma	Rectum	3	1.5	7.53	12.8	4.4	31.7	14.1	12	131	6.16	4.18	137	141	4.6	1.18	0.34	3.89831	3.47059	119.492	549.661	mixed diet
CRC-nm-31	65	female	1.5	59	26.2222	adenocarcinoma	Rectum	3	3.7	54.6	7.99	10.1	13.8	12.7	11	146	4.91	4.31	127	230	2.92	1.5	0.23	1.94667	6.52174	153.333	447.733	mixed diet
CRC-nm-32	62	female	1.58	53	21.2306	adenocarcinoma	Rectum	1	3.7	2.49	13.6	11.1	9.8	15.1	8	142	4.21	3.85	125	159	2.49	1.23	0.33	2.02439	3.72727	129.268	321.878	mixed diet
CRC-nm-33	60	male	1.58	58	23.2335	adenocarcinoma	Rectum	2	2.5	37.4	9.7	5.9	9.3	14.4	13	136	6.69	4.05	125	262	4.48	1.59	0.48	2.81761	3.3125	164.78	738.214	mixed diet
CRC-nm-34	72	male	1.65	79	29.0174	adenocarcinoma	Rectum	1	2.8	1.25	27.1	24	32.5	23.6	52	171	4.84	4.22	138	126	3.07	1.35	0.36	2.27407	3.75	93.3333	286.533	mixed diet
CRC-nm-35	77	male	1.62	62	23.6244	adenocarcinoma	Left colon	2	5.4	2.59	12.2	4.4	26.1	33.8	15	166	4	3.89	120	144	2.7	0.83	0.32	3.25301	2.59375	173.494	468.434	mixed diet
CRC-nm-36	75	male	1.77	89	28.4082	adenocarcinoma	Rectum	2	6.7	3.13	25.5	6.4	51.6	44.2	35	179	6.16	4.94	146	149	3.12	2.48	0.43	1.25806	5.76744	60.0806	187.452	mixed diet
CRC-nm-37	45	male	1.72	69	23.3234	adenocarcinoma	Rectum	2	4.5	2.46	11	8.8	27.8	25.8	18	98	7.42	3.7	117	129	5.37	1.4	0.57	3.83571	2.45614	92.1429	494.807	mixed diet
CRC-nm-38	56	male	1.66	68	24.677	adenocarcinoma	Rectum	2	2.9	243	15	7.7	24.5	14.7	69	147	6.72	5.08	154	244	4.25	1.63	0.62	2.60736	2.62903	149.693	636.196	mixed diet
CRC-nm-39	67	male	1.7	70	24.2215	adenocarcinoma	Rectum	2	3.4	22.1	6.64	13.5	12.8	17.7	20.9	150	4.89	4.16	136	151	2.81	1.42	0.45	1.97887	3.15556	106.338	298.81	mixed diet
CRC-nm-40	54	male	1.7	60	20.7612	adenocarcinoma	Rectum	3	3.9	8.53	24.3	5.8	22.2	22.3	40.9	149	7.19	4.51	135	302	4.32	2.21	0.44	1.95475	5.02273	136.652	590.335	mixed diet
CRC-nm-41	69	male	1.73	65	21.7181	adenocarcinoma	Rectum	3	2.3	2.54	11.8	7	9.8	15.3	22.8	136	5.1	3.75	116	195	2.71	1.43	0.69	1.8951	2.07246	136.364	369.545	mixed diet
CRC-nm-42	69	male	1.7	59	20.4152	adenocarcinoma	Rectum	3	2.1	10.9	8.34	6.3	21.2	19.1	21.9	157	7.1	4.07	138	206	4.44	2.04	0.48	2.17647	4.25	100.98	448.353	mixed diet
CRC-m-1	72	male	1.76	75	24.2123	adenocarcinoma	Rectum	4	1.5	822	＞1000	14.5	12.7	15.4	39	216	5.72	4.15	125	313	3.88	1.28	0.44	3.03125	2.90909	244.531	948.781	mixed diet
CRC-m-2	68	female	1.55	60	24.974	adenocarcinoma	Right colon	4	1.3	775	＞1000	231.2	49.2	207	280	2547	11.77	2.64	82	395	9.63	1.41	0.66	6.82979	2.13636	280.142	2697.77	mixed diet
CRC-m-3	67	male	1.65	50	18.3655	adenocarcinoma	Left colon	4	8.9	54.47	12.2	11.5	27	47.6	36	249	4.84	2.95	100	99	2.28	1.81	0.64	1.25967	2.82812	54.6961	124.707	mixed diet
CRC-m-4	47	female	1.55	66	27.4714	adenocarcinoma	Right colon	4	1.5	75.8	24.5	6.1	24.3	18.9	26	157	3.07	4	127	234	1.23	1.25	0.36	0.984	3.47222	187.2	230.256	mixed diet
CRC-m-5	58	male	1.72	65	21.9713	adenocarcinoma	Left colon	4	＜0.908	138	310	9.3	10.2	14.8	25	160	8.5	4.11	114	217	5.36	2.07	0.85	2.58937	2.43529	104.831	561.894	mixed diet
CRC-m-6	69	male	1.75	50	16.3265	adenocarcinoma	Left colon	4	3	10.3	12.8	12.3	10.5	10.2	15	160	4.56	3.9	122	121	2.7	1.37	0.33	1.9708	4.15152	88.3212	238.467	mixed diet
CRC-m-7	45	male	1.78	92	29.0367	adenocarcinoma	Rectum	4	2.7	1.29	6.92	8.8	18.7	12.6	23	151	4.37	4.71	144	218	2.9	1.03	0.37	2.81553	2.78378	211.65	613.786	mixed diet
CRC-m-8	22	male	1.68	43	15.2353	adenocarcinoma	Rectum	4	1.6	10	303	9.5	13.5	16.9	10	138	6.34	4.95	131	181	3.97	1.01	1.03	3.93069	0.980583	179.208	711.455	mixed diet
CRC-m-9	59	female	1.65	75	27.5482	adenocarcinoma	Left colon	4	1.1	＞1000	855	4.3	70.2	47.8	107	238	4.07	3.98	115	118	2.57	1.04	0.38	2.47115	2.73684	113.462	291.596	mixed diet
CRC-m-10	62	female	1.62	57	21.7193	adenocarcinoma	Right colon	4	1.8	185	7.06	10.8	34.5	34.1	63	199	4.71	3.97	121	129	2.38	1.84	0.3	1.29348	6.13333	70.1087	166.859	mixed diet
CRC-m-11	67	male	1.6	54	21.0938	adenocarcinoma	Rectum	4	1.4	1.63	66.4	27.7	15.6	14.4	14	149	5.68	4.53	129	175	3.46	1.68	0.43	2.05952	3.90698	104.167	360.417	mixed diet
CRC-m-12	65	male	1.7	52	17.9931	other	Left colon	4	1.3	3.22	＜2	3.9	21	23.9	106	170	4.66	3.28	104	217	2.06	2	0.47	1.03	4.25532	108.5	223.51	mixed diet
CRC-m-13	67	male	1.74	64	21.1389	adenocarcinoma	Rectum	4	2	70.9	4.87	10.1	60.2	34.3	50	177	6.9	3.66	112	142	5.02	1.44	0.35	3.48611	4.11429	98.6111	495.028	mixed diet
CRC-m-14	44	male	1.7	60	20.7612	adenocarcinoma	Rectum	4	11.5	11.3	6.8	13	34.1	24.3	103	145	1.33	2.79	87	75	0.53	0.64	1.13	0.828125	0.566372	117.188	62.1094	mixed diet
CRC-m-15	60	male	1.67	67	24.0238	adenocarcinoma	Rectum	4	4	603	3.5	9.4	114.9	45.5	112	171	6.48	3.84	117	103	4.62	1.26	0.5	3.66667	2.52	81.746	377.667	mixed diet
CRC-m-16	59	female	1.6	58	22.6562	other	Rectum	4	2.4	2.2	76.75	9.5	7.5	7.8	14	116	2.5	3.65	99	177	1.91	0.32	0.18	5.96875	1.77778	553.125	1056.47	mixed diet
CRC-m-17	79	female	1.47	47	21.7502	adenocarcinoma	Right colon	4	2.5	1.86	14.5	9	16.3	24.2	14	252	6.19	3.66	116	264	4.26	1.36	0.46	3.13235	2.95652	194.118	826.941	mixed diet
CRC-m-18	68	male	1.72	55	18.5911	adenocarcinoma	Rectum	4	1.6	6.71	17.3	11.2	58.9	36.7	134	163	3.84	5.16	159	119	1.79	1.45	0.4	1.23448	3.625	82.069	146.903	mixed diet
CRC-m-19	52	female	1.58	52.5	21.0303	adenocarcinoma	Right colon	4	1.8	21.6	10.3	3.3	11	24.3	11.4	178	4.83	3.8	103	225	2.49	1.75	0.47	1.42286	3.7234	128.571	320.143	mixed diet
CRC-m-20	57	female	1.59	45	17.7999	adenocarcinoma	Left colon	4	4.9	17.8	93.8	7	16.4	17	25	310	4.64	4.7	137	301	2.31	1.74	0.32	1.32759	5.4375	172.989	399.603	mixed diet
CRC-m-21	55	female	1.67	54	19.3625	adenocarcinoma	Rectum	4	2.5	＞1000	＞1000	5.3	17.9	28.6	131	308	6.66	3.35	98	269	4.6	1.39	0.51	3.30935	2.72549	193.525	890.216	mixed diet
CRC-m-22	45	female	1.67	55	19.721	adenocarcinoma	Left colon	4	5.9	2.88	20	8.6	23.5	30.3	42	193	7.01	4.43	127	178	3.82	2.41	0.64	1.58506	3.76562	73.8589	282.141	mixed diet
CRC-m-23	70	male	1.65	60	22.0386	adenocarcinoma	Right colon	4	2.4	45.3	89.1	7.4	20.5	16.2	27	159	4.39	2.94	91	240	3	1	0.23	3	4.34783	240	720	mixed diet
CRC-m-24	45	male	1.8	90	27.7778	adenocarcinoma	Rectum	4	2.8	133	8.66	10.6	25.9	15.9	25	162	5	4.45	142	172	3.48	0.99	0.38	3.51515	2.60526	173.737	604.606	mixed diet
CRC-m-25	63	male	1.76	78	25.1808	adenocarcinoma	Left colon	4	2.9	45.7	20.1	9.9	16	21.6	83	129	6.02	4.48	149	127	3.08	1.97	0.95	1.56345	2.07368	64.467	198.558	mixed diet
CRC-m-26	58	female	1.55	62.5	26.0146	adenocarcinoma	Left colon	4	3.6	241	6.79	6.5	15.7	13.2	81	151	4.11	3.57	112	127	2.7	0.82	0.41	3.29268	2	154.878	418.171	mixed diet
CRC-m-27	31	male	1.77	75	23.9395	adenocarcinoma	Left colon	4	1	80.4	2.93	6.2	23.9	23.4	67.5	199	7.27	3.98	99	402	4.55	1.66	0.88	2.74096	1.88636	242.169	1101.87	mixed diet
CRC-m-28	73	male	1.75	75	24.4898	adenocarcinoma	Right colon	4	1.5	5.57	9.93	4	11	12	15.2	162	5.09	3.38	112	125	3.01	1.57	0.42	1.9172	3.7381	79.6178	239.65	mixed diet
CRC-m-29	66	male	1.7	65	22.4913	adenocarcinoma	Left colon	4	2.5	60.9	164	11.1	12.6	27.4	251.8	184	5.79	3.27	106	104	3.34	1.61	0.71	2.07453	2.26761	64.5963	215.752	mixed diet
CRC-m-30	65	male	1.7	81	28.0277	adenocarcinoma	Rectum	4	3.7	3.34	17.2	7	19.9	13.6	44.7	157	4.37	4.42	128	188	2.51	1.22	0.35	2.05738	3.48571	154.098	386.787	mixed diet
CRC-m-31	56	female	1.56	80	32.8731	adenocarcinoma	Left colon	4	4.2	222	3.91	11.2	47.6	47.7	104.5	320	5.5	4.37	129	159	3.33	1.68	0.35	1.98214	4.8	94.6429	315.161	mixed diet
CRC-m-32	70	male	1.7	73	25.2595	adenocarcinoma	Left colon	4	1.4	＞1000	＞1000	8.6	57.8	74.5	289.8	577	6.12	4.11	96	54	4.82	0.8	0.43	6.025	1.86047	67.5	325.35	mixed diet
CRC-m-33	72	male	1.7	70	24.2215	adenocarcinoma	Left colon	4	1.8	3.26	13.1	7.3	21.5	18.9	27.6	192	6.38	3.98	131	159	3.38	2.18	0.54	1.55046	4.03704	72.9358	246.523	mixed diet
CRC-m-34	82	male	1.68	57	20.1956	adenocarcinoma	Left colon	4	＜0.908	5.15	7.24	10.5	12.8	14.7	14.3	160	4.88	4.21	110	267	2.76	1.58	0.34	1.74684	4.64706	168.987	466.405	mixed diet
HC-1	48	male	1.69	69	24.1588	na	na	na	2	2.46	12	9.5	37	23.1	35	178	6.76	5.43	160	239	3.38	2.7	0.41	1.25185	6.58537	88.5185	299.193	mixed diet
HC-2	55	male	1.69	70	24.5089	na	na	na	2.1	3.48	13	17.3	22.5	19.6	51	162	4.84	5.36	157	261	3.3	1.21	0.27	2.72727	4.48148	215.702	711.818	mixed diet
HC-3	51	male	1.65	60	22.0386	na	na	na	1.5	2.03	16.3	18.2	23.6	21.4	27	172	6.9	5.31	159	276	2.95	3.4	0.28	0.867647	12.1429	81.1765	239.471	mixed diet
HC-4	53	female	1.59	57	22.5466	na	na	na	1.8	1.23	15.6	8.8	12.1	16.8	12	150	4.93	4.2	135	188	2.75	1.69	0.19	1.62722	8.89474	111.243	305.917	mixed diet
HC-5	51	female	1.57	57	23.1247	na	na	na	1.8	0.87	5.25	10.2	18.1	16.9	11	171	4.03	4.21	130	217	2.2	1.51	0.27	1.45695	5.59259	143.709	316.159	mixed diet
HC-6	46	male	1.73	68	22.7204	na	na	na	1.3	0.75	2.71	9.2	36.9	20.4	25	196	8.31	5.72	169	210	4.88	2.73	0.48	1.78755	5.6875	76.9231	375.385	mixed diet
HC-7	46	male	1.68	64	22.6757	na	na	na	14.7	0.91	9.17	14	34.9	17.3	21	147	6.55	5.67	165	242	3.86	2.19	0.43	1.76256	5.09302	110.502	426.539	mixed diet
HC-8	48	male	1.65	66	24.2424	na	na	na	1	2.26	11.8	6.3	50.6	30.8	50	173	5.89	4.99	147	259	3.23	2.13	0.44	1.51643	4.84091	121.596	392.756	mixed diet
HC-9	47	female	1.63	58	21.83	na	na	na	1.7	2.02	12.4	21.5	29	20.1	15	162	7.86	4.7	150	432	5.16	2.03	0.5	2.54187	4.06	212.808	1098.09	mixed diet
HC-10	50	male	1.68	66	23.3844	na	na	na	2	1.26	11	9.9	22.7	13.3	22	174	4.37	5.13	160	241	2.76	1.32	0.26	2.09091	5.07692	182.576	503.909	mixed diet
HC-11	46	male	1.64	63	23.4236	na	na	na	1.8	1.47	9.55	11.9	24	19.7	114	148	6.16	5.16	164	258	3.97	1.73	0.39	2.2948	4.4359	149.133	592.058	mixed diet
HC-12	53	male	1.68	69	24.4473	na	na	na	1.9	1.61	10.2	11.4	14	14.9	25	173	5.01	5	148	159	2.31	2.22	0.33	1.04054	6.72727	71.6216	165.446	mixed diet
HC-13	49	male	1.69	60	21.0077	na	na	na	1.7	1.3	8.26	4.3	25.6	16	35	151	7.36	5.39	168	356	4.13	2.58	0.53	1.60078	4.86792	137.984	569.876	mixed diet
HC-14	51	female	1.58	53	21.2306	na	na	na	1.3	1.27	21.8	14.6	14.8	18.1	11	185	5.84	4.19	127	367	3.78	1.5	0.4	2.52	3.75	244.667	924.84	mixed diet
HC-15	49	male	1.72	68	22.9854	na	na	na	4.2	2.52	7.92	4.5	22	22.3	19	196	4.79	5.02	148	191	2.13	2	0.6	1.065	3.33333	95.5	203.415	mixed diet
HC-16	51	female	1.57	50	20.2848	na	na	na	1.7	1.13	10.6	6.6	21.4	16.9	37	159	7.82	4.75	140	362	4.11	3.18	0.43	1.29245	7.39535	113.836	467.868	mixed diet
HC-17	53	male	1.70	71	24.5675	na	na	na	1.5	2.7	21.6	14.4	30.3	29.4	37	163	5.72	5.13	161	214	3.68	1.61	0.33	2.28571	4.87879	132.919	489.143	mixed diet
HC-18	58	male	1.72	70	23.6614	na	na	na	1.3	2.87	12.1	14.5	36.6	17.6	57	167	5.28	4.98	153	283	2.55	2.21	0.33	1.15385	6.69697	128.054	326.538	mixed diet
HC-19	53	male	1.75	70	22.8571	na	na	na	1.2	1.35	10.4	9	20.9	21.3	42	198	5.81	5.71	172	201	3.2	2.09	0.46	1.5311	4.54348	96.1722	307.751	mixed diet
HC-20	69	female	1.55	53	22.0604	na	na	na	3	2.04	8.18	4.4	9.5	16.8	11	175	4.02	4.34	132	324	1.72	1.77	0.35	0.971751	5.05714	183.051	314.847	mixed diet
HC-21	61	female	1.60	52	20.3125	na	na	na	3.2	1.53	11.3	6.8	14.3	15.3	11	170	3.72	4.6	150	196	1.04	2.38	0.17	0.436975	14	82.3529	85.6471	mixed diet
HC-22	56	female	1.53	48	20.5049	na	na	na	8.4	0.41	2.21	12.2	20.4	18.1	13.3	201	4.81	4.91	136	104	2.13	2.29	0.33	0.930131	6.93939	45.4148	96.7336	mixed diet
HC-23	51	female	1.58	54	21.6311	na	na	na	1.2	1.71	11.4	6.4	18.3	16.7	17	163	5.85	4.38	138	264	3.72	1.67	0.3	2.22754	5.56667	158.084	588.072	mixed diet
HC-24	60	male	1.70	71	24.5675	na	na	na	1.8	1.78	10.5	26.8	17.9	16.2	18	143	4.41	4.8	148	228	1.85	2.12	0.28	0.872642	7.57143	107.547	198.962	mixed diet
HC-25	64	female	1.57	54	21.9076	na	na	na	1.8	1.4	8.74	8.6	17.9	17.5	11	173	5.74	4.47	136	330	3.59	1.77	0.2	2.02825	8.85	186.441	669.322	mixed diet
HC-26	56	female	1.59	59	23.3377	na	na	na	7.3	1.03	13.8	11	10.6	16.6	13	175	3.98	4.32	111	254	2.79	0.79	0.3	3.53165	2.63333	321.519	897.038	mixed diet
HC-27	73	male	1.67	64	22.9481	na	na	na	2.6	1.76	11.9	16.4	23.4	18.3	24	169	6.23	4.56	154	220	3.33	2.48	0.34	1.34274	7.29412	88.7097	295.403	mixed diet
HC-28	64	male	1.71	69	23.597	na	na	na	2.1	2.78	9.65	7.9	34.8	26.4	26	186	4.75	5.56	171	189	2.36	1.83	0.48	1.28962	3.8125	103.279	243.738	mixed diet
HC-29	61	female	1.62	55	20.9572	na	na	na	0.9	1.43	10.2	10.7	23.9	20.6	23	174	7.6	4.5	135	363	3.91	3.27	0.32	1.19572	10.2188	111.009	434.046	mixed diet
HC-30	74	male	1.69	63	22.0581	na	na	na	1.4	2.22	11.8	17.3	36.7	32.4	66	177	6.87	4.77	161	116	4.43	2.03	0.36	2.18227	5.63889	57.1429	253.143	mixed diet
HC-31	72	male	1.70	68	23.5294	na	na	na	2.19	4.07	2.52	9.2	11.9	16	8	158	4.57	4.18	128	160	3.47	0.71	0.28	4.88732	2.53571	225.352	781.972	mixed diet
