# Supplementary material for: Cross-sectional gut microbiota and serum metabolite differences across clinically defined groups in colorectal cancer
Source: Front Cell Infect Microbiol. 2026 Jul 10;16:1815707. doi: 10.3389/fcimb.2026.1815707 (PMC13395675; doi:10.3389/fcimb.2026.1815707)
Supplement: Supplementary file 7 [file Table2.xlsx]

## Sheet: table2
Supplementary Table S2. Sequencing-depth and host-removal statistics for the final 107 metagenomic samples
Sample	Group	RawReads	CleanReads	CleanReads(%)	RawBases_Gb	CleanBases_Gb	CleanBases(%)	GC(%)	Q20(%)	Q30(%)	dehost_reads	dehost_rate (%)
CRC-m-1	CRC-m	106734786	106658948	0.9993	16010217900(16.01G)	15964731004(15.96G)	0.9972	0.4789	0.9839	0.9391	106649820	0.9999
CRC-m-10	CRC-m	121171564	121082044	0.9993	18175734600(18.18G)	18139437643(18.14G)	0.998	0.4326	0.9849	0.9422	120471150	0.995
CRC-m-11	CRC-m	102830934	102763756	0.9993	15424640100(15.42G)	15362810003(15.36G)	0.996	0.4474	0.988	0.9535	102653340	0.9989
CRC-m-12	CRC-m	106670180	106571628	0.9991	16000527000(16.0G)	15910020173(15.91G)	0.9943	0.4611	0.9878	0.9533	106461068	0.999
CRC-m-13	CRC-m	103526564	103458136	0.9993	15528984600(15.53G)	15497167752(15.5G)	0.998	0.4525	0.9854	0.9439	103285336	0.9983
CRC-m-14	CRC-m	102023368	101954170	0.9993	15303505200(15.3G)	15241025148(15.24G)	0.9959	0.416	0.9887	0.9551	101909734	0.9996
CRC-m-15	CRC-m	92828626	92771544	0.9994	13924293900(13.92G)	13899251631(13.9G)	0.9982	0.4594	0.985	0.9419	92694668	0.9992
CRC-m-16	CRC-m	81891824	81835282	0.9993	12283773600(12.28G)	12261645980(12.26G)	0.9982	0.4488	0.9827	0.9334	81810912	0.9997
CRC-m-17	CRC-m	98892788	98828238	0.9993	14833918200(14.83G)	14800560481(14.8G)	0.9978	0.4461	0.9866	0.9491	98772380	0.9994
CRC-m-18	CRC-m	100658822	100596946	0.9994	15098823300(15.1G)	15055980717(15.06G)	0.9972	0.4641	0.9879	0.9529	100118350	0.9952
CRC-m-19	CRC-m	114484228	114388572	0.9992	17172634200(17.17G)	17140197154(17.14G)	0.9981	0.4977	0.9811	0.9253	114383818	1
CRC-m-2	CRC-m	113804248	113707092	0.9991	17070637200(17.07G)	17031705613(17.03G)	0.9977	0.4412	0.9847	0.9413	113557254	0.9987
CRC-m-20	CRC-m	108892864	108811936	0.9993	16333929600(16.33G)	16308238548(16.31G)	0.9984	0.4684	0.9833	0.9327	108642614	0.9984
CRC-m-21	CRC-m	86404926	86337948	0.9992	12960738900(12.96G)	12933521515(12.93G)	0.9979	0.4988	0.9803	0.9239	86306540	0.9996
CRC-m-22	CRC-m	86368854	86304554	0.9993	12955328100(12.96G)	12923282699(12.92G)	0.9975	0.4307	0.9835	0.9359	86265914	0.9996
CRC-m-23	CRC-m	86359586	86295810	0.9993	12953937900(12.95G)	12923106663(12.92G)	0.9976	0.4542	0.9819	0.9312	86219230	0.9991
CRC-m-24	CRC-m	168988766	168768310	0.9987	25348314900(25.35G)	25088837937(25.09G)	0.9898	0.4319	0.989	0.9562	168747534	0.9999
CRC-m-25	CRC-m	167319426	167171056	0.9991	25097913900(25.1G)	24983905558(24.98G)	0.9955	0.4307	0.9846	0.9384	167163972	1
CRC-m-26	CRC-m	103879536	103812768	0.9994	15581930400(15.58G)	15547308532(15.55G)	0.9978	0.4238	0.9866	0.949	103767306	0.9996
CRC-m-27	CRC-m	95494826	95404034	0.999	14324223900(14.32G)	14287530326(14.29G)	0.9974	0.4308	0.9851	0.9414	85869300	0.9001
CRC-m-28	CRC-m	91848646	91785840	0.9993	13777296900(13.78G)	13749075487(13.75G)	0.998	0.4343	0.9832	0.9354	91526720	0.9972
CRC-m-29	CRC-m	98085684	97979296	0.9989	14712852600(14.71G)	14677108864(14.68G)	0.9976	0.4393	0.9833	0.9362	78573646	0.8019
CRC-m-3	CRC-m	86810806	86753292	0.9993	13021620900(13.02G)	12994537982(12.99G)	0.9979	0.4353	0.9849	0.9398	86705958	0.9995
CRC-m-30	CRC-m	87439290	87384608	0.9994	13115893500(13.12G)	13092163485(13.09G)	0.9982	0.4219	0.9841	0.9372	87220436	0.9981
CRC-m-31	CRC-m	146749574	146576694	0.9988	22012436100(22.01G)	21848046139(21.85G)	0.9925	0.4437	0.9863	0.9455	146267256	0.9979
CRC-m-32	CRC-m	152071908	151948704	0.9992	22810786200(22.81G)	22732550773(22.73G)	0.9966	0.4432	0.9855	0.9412	151941624	1
CRC-m-33	CRC-m	115267574	115198172	0.9994	17290136100(17.29G)	17267825368(17.27G)	0.9987	0.4417	0.9823	0.9277	115186516	0.9999
CRC-m-34	CRC-m	141380612	141207622	0.9988	21207091800(21.21G)	21139547969(21.14G)	0.9968	0.3675	0.9872	0.9477	132705894	0.9398
CRC-m-4	CRC-m	118334790	118247158	0.9993	17750218500(17.75G)	17709274165(17.71G)	0.9977	0.4532	0.9864	0.949	118209582	0.9997
CRC-m-5	CRC-m	83723122	83625920	0.9988	12558468300(12.56G)	12516337074(12.52G)	0.9966	0.4582	0.9846	0.9425	63890122	0.764
CRC-m-6	CRC-m	107372216	107298810	0.9993	16105832400(16.11G)	16033787205(16.03G)	0.9955	0.4307	0.9879	0.9545	107263450	0.9997
CRC-m-7	CRC-m	116209596	116126526	0.9993	17431439400(17.43G)	17387718484(17.39G)	0.9975	0.4494	0.9853	0.9444	116096484	0.9997
CRC-m-8	CRC-m	110840996	110761124	0.9993	16626149400(16.63G)	16590313823(16.59G)	0.9978	0.4569	0.9856	0.9439	110697002	0.9994
CRC-m-9	CRC-m	95250604	95174322	0.9992	14287590600(14.29G)	14256458457(14.26G)	0.9978	0.478	0.9824	0.934	95003574	0.9982
CRC-nm-01	CRC-nm	96556600	96469628	0.9991	14483490000(14.48G)	14437189415(14.44G)	0.9968	0.4265	0.9687	0.888	96437932	0.9997
CRC-nm-02	CRC-nm	114432410	114321172	0.999	17164861500(17.16G)	17091134307(17.09G)	0.9957	0.4853	0.9804	0.9231	114297100	0.9998
CRC-nm-03	CRC-nm	103271544	103175244	0.9991	15490731600(15.49G)	15430563376(15.43G)	0.9961	0.4354	0.9828	0.9327	103149620	0.9998
CRC-nm-04	CRC-nm	114495720	114396444	0.9991	17174358000(17.17G)	17113669242(17.11G)	0.9965	0.5119	0.979	0.9189	114288584	0.9991
CRC-nm-10	CRC-nm	101217930	101123922	0.9991	15182689500(15.18G)	15122075564(15.12G)	0.996	0.3721	0.9837	0.9363	101116026	0.9999
CRC-nm-11	CRC-nm	84202510	84124196	0.9991	12630376500(12.63G)	12596513450(12.6G)	0.9973	0.4494	0.9687	0.8857	84120874	1
CRC-nm-12	CRC-nm	110905106	110803196	0.9991	16635765900(16.64G)	16580476827(16.58G)	0.9967	0.4378	0.983	0.9332	110780408	0.9998
CRC-nm-13	CRC-nm	100756230	100659264	0.999	15113434500(15.11G)	15061256664(15.06G)	0.9965	0.4683	0.9829	0.9339	100322408	0.9967
CRC-nm-14	CRC-nm	96128418	96035548	0.999	14419262700(14.42G)	14371968191(14.37G)	0.9967	0.4578	0.9817	0.9279	95875456	0.9983
CRC-nm-15	CRC-nm	83770002	83683742	0.999	12565500300(12.57G)	12528837612(12.53G)	0.9971	0.4186	0.97	0.8902	83609490	0.9991
CRC-nm-16	CRC-nm	84654188	84575442	0.9991	12698128200(12.7G)	12665473383(12.67G)	0.9974	0.4337	0.9711	0.8953	84092632	0.9943
CRC-nm-17	CRC-nm	81695206	81617026	0.999	12254280900(12.25G)	12223624119(12.22G)	0.9975	0.4579	0.9691	0.8872	81613140	1
CRC-nm-18	CRC-nm	85273784	85196832	0.9991	12791067600(12.79G)	12763633151(12.76G)	0.9979	0.4512	0.9737	0.8942	85192990	1
CRC-nm-19	CRC-nm	100517130	100421030	0.999	15077569500(15.08G)	15033771124(15.03G)	0.9971	0.4786	0.9827	0.9309	99854030	0.9944
CRC-nm-20	CRC-nm	76400714	76324394	0.999	11460107100(11.46G)	11427214058(11.43G)	0.9971	0.4485	0.9723	0.9005	76219732	0.9986
CRC-nm-21	CRC-nm	98099290	98012126	0.9991	14714893500(14.71G)	14680569123(14.68G)	0.9977	0.4465	0.983	0.9321	97944778	0.9993
CRC-nm-22	CRC-nm	82441732	82359410	0.999	12366259800(12.37G)	12319089523(12.32G)	0.9962	0.4591	0.98	0.9228	82109876	0.997
CRC-nm-23	CRC-nm	74478030	74408674	0.9991	11171704500(11.17G)	11142290700(11.14G)	0.9974	0.4497	0.9685	0.885	74404672	0.9999
CRC-nm-24	CRC-nm	68566950	68506006	0.9991	10285042500(10.29G)	10260570242(10.26G)	0.9976	0.4476	0.9679	0.8803	68492310	0.9998
CRC-nm-25	CRC-nm	104360518	104267604	0.9991	15654077700(15.65G)	15614201209(15.61G)	0.9975	0.4346	0.9807	0.9224	102406598	0.9822
CRC-nm-26	CRC-nm	100083766	99990618	0.9991	15012564900(15.01G)	14956064305(14.96G)	0.9962	0.456	0.9778	0.9113	96882240	0.9689
CRC-nm-27	CRC-nm	90722514	90642262	0.9991	13608377100(13.61G)	13575709929(13.58G)	0.9976	0.4181	0.9807	0.9231	90631274	0.9999
CRC-nm-28	CRC-nm	103011430	102916174	0.9991	15451714500(15.45G)	15406594542(15.41G)	0.9971	0.4488	0.9731	0.9053	102773360	0.9986
CRC-nm-29	CRC-nm	117049766	116937048	0.999	17557464900(17.56G)	17505958849(17.51G)	0.9971	0.4747	0.9658	0.88	116933540	1
CRC-nm-30	CRC-nm	107597964	107482230	0.9989	16139694600(16.14G)	16097543865(16.1G)	0.9974	0.453	0.985	0.9403	102431900	0.953
CRC-nm-31	CRC-nm	110194038	110093260	0.9991	16529105700(16.53G)	16490146518(16.49G)	0.9976	0.4618	0.9832	0.9332	109801584	0.9974
CRC-nm-32	CRC-nm	98517680	98452946	0.9993	14777652000(14.78G)	14737208533(14.74G)	0.9973	0.4513	0.9851	0.9428	98374432	0.9992
CRC-nm-33	CRC-nm	85170540	84804798	0.9957	12775581000(12.78G)	12691260426(12.69G)	0.9934	0.3997	0.9817	0.9287	20016278	0.236
CRC-nm-34	CRC-nm	102155548	102091642	0.9994	15323332200(15.32G)	15279368284(15.28G)	0.9971	0.4502	0.9877	0.9521	102016122	0.9993
CRC-nm-35	CRC-nm	91482292	91397510	0.9991	13722343800(13.72G)	13688484686(13.69G)	0.9975	0.4692	0.9825	0.9291	91286994	0.9988
CRC-nm-36	CRC-nm	92503792	92411582	0.999	13875568800(13.88G)	13838227001(13.84G)	0.9973	0.4587	0.9817	0.929	92302310	0.9988
CRC-nm-37	CRC-nm	97187968	97107668	0.9992	14578195200(14.58G)	14483830699(14.48G)	0.9935	0.4505	0.9872	0.9513	97018528	0.9991
CRC-nm-38	CRC-nm	97496270	97430486	0.9993	14624440500(14.62G)	14570525587(14.57G)	0.9963	0.4363	0.9867	0.9477	97426754	1
CRC-nm-39	CRC-nm	93264050	93173708	0.999	13989607500(13.99G)	13954021683(13.95G)	0.9975	0.4605	0.9797	0.9204	93071814	0.9989
CRC-nm-40	CRC-nm	90909274	90846388	0.9993	13636391100(13.64G)	13602706228(13.6G)	0.9975	0.4375	0.9855	0.9446	90808112	0.9996
CRC-nm-41	CRC-nm	95020894	94961232	0.9994	14253134100(14.25G)	14204656725(14.2G)	0.9966	0.5297	0.9844	0.9408	94598846	0.9962
CRC-nm-42	CRC-nm	85709460	85631432	0.9991	12856419000(12.86G)	12824787011(12.82G)	0.9975	0.449	0.9793	0.918	85551912	0.9991
CRC-nm-5	CRC-nm	115216946	115125708	0.9992	17282541900(17.28G)	17244028409(17.24G)	0.9978	0.4398	0.9854	0.9407	115031958	0.9992
CRC-nm-6	CRC-nm	108198784	108099900	0.9991	16229817600(16.23G)	16182132242(16.18G)	0.9971	0.4577	0.9816	0.9265	107941650	0.9985
CRC-nm-7	CRC-nm	108086768	107991260	0.9991	16213015200(16.21G)	16171629486(16.17G)	0.9974	0.4331	0.9836	0.9349	107937058	0.9995
CRC-nm-8	CRC-nm	92783572	92699726	0.9991	13917535800(13.92G)	13886709006(13.89G)	0.9978	0.4261	0.9798	0.9194	92396526	0.9967
CRC-nm-9	CRC-nm	114389768	114292006	0.9991	17158465200(17.16G)	17103613841(17.1G)	0.9968	0.445	0.9836	0.9329	114114724	0.9984
HC-1	HC	99183416	99068598	0.9988	14877512400(14.88G)	14796664726(14.8G)	0.9946	0.4527	0.9706	0.9063	98903350	0.9983
HC-10	HC	108300454	108214008	0.9992	16245068100(16.25G)	16210960540(16.21G)	0.9979	0.4485	0.986	0.9428	108182490	0.9997
HC-11	HC	113360798	113267268	0.9992	17004119700(17.0G)	16965187236(16.97G)	0.9977	0.4574	0.9846	0.9381	113245574	0.9998
HC-12	HC	114840226	114737072	0.9991	17226033900(17.23G)	17179699625(17.18G)	0.9973	0.4655	0.9845	0.9378	114724902	0.9999
HC-13	HC	118858124	118754912	0.9991	17828718600(17.83G)	17780972201(17.78G)	0.9973	0.4372	0.9855	0.9415	118394694	0.997
HC-14	HC	97737906	97656868	0.9992	14660685900(14.66G)	14627747665(14.63G)	0.9978	0.4515	0.9837	0.9346	97630774	0.9997
HC-15	HC	95237080	95152628	0.9991	14285562000(14.29G)	14252201059(14.25G)	0.9977	0.4387	0.9832	0.9321	95149044	1
HC-16	HC	100845952	100751282	0.9991	15126892800(15.13G)	15083170514(15.08G)	0.9971	0.4449	0.9829	0.9318	100715944	0.9996
HC-17	HC	96668802	96588568	0.9992	14500320300(14.5G)	14465703520(14.47G)	0.9976	0.4346	0.9844	0.937	96481668	0.9989
HC-18	HC	98006940	97924310	0.9992	14701041000(14.7G)	14665910134(14.67G)	0.9976	0.436	0.9829	0.9304	97890250	0.9997
HC-19	HC	108726228	108633588	0.9991	16308934200(16.31G)	16259043400(16.26G)	0.9969	0.4415	0.9841	0.9358	108627038	0.9999
HC-2	HC	113508136	113413836	0.9992	17026220400(17.03G)	16986300420(16.99G)	0.9977	0.4235	0.9865	0.9464	113409840	1
HC-20	HC	148807210	148706428	0.9993	22321081500(22.32G)	22190595814(22.19G)	0.9942	0.4478	0.9568	0.8813	148671208	0.9998
HC-21	HC	100589840	100474138	0.9988	15088476000(15.09G)	15009622632(15.01G)	0.9948	0.4503	0.9689	0.9004	100398296	0.9992
HC-22	HC	106360198	106270298	0.9992	15954029700(15.95G)	15915716884(15.92G)	0.9976	0.4382	0.9843	0.9359	106205726	0.9994
HC-23	HC	107785034	107700512	0.9992	16167755100(16.17G)	16128267725(16.13G)	0.9976	0.4499	0.9817	0.9264	107665236	0.9997
HC-24	HC	147797560	147685958	0.9992	22169634000(22.17G)	22043824070(22.04G)	0.9943	0.4551	0.9597	0.8882	147668092	0.9999
HC-25	HC	92146408	92049440	0.9989	13821961200(13.82G)	13762800184(13.76G)	0.9957	0.4482	0.9691	0.9007	91885452	0.9982
HC-26	HC	99986924	99894640	0.9991	14998038600(15.0G)	14950221864(14.95G)	0.9968	0.4474	0.9708	0.896	99882064	0.9999
HC-27	HC	86385476	86289988	0.9989	12957821400(12.96G)	12900692442(12.9G)	0.9956	0.4607	0.9684	0.8994	86141148	0.9983
HC-28	HC	97762034	97665890	0.999	14664305100(14.66G)	14613914228(14.61G)	0.9966	0.458	0.9706	0.8965	97658318	0.9999
HC-29	HC	175667102	175530824	0.9992	26350065300(26.35G)	26158968681(26.16G)	0.9927	0.4424	0.951	0.8667	175034642	0.9972
HC-3	HC	110004844	109912836	0.9992	16500726600(16.5G)	16464533004(16.46G)	0.9978	0.4358	0.9861	0.9441	109883054	0.9997
HC-30	HC	93919538	93837882	0.9991	14087930700(14.09G)	14049360667(14.05G)	0.9973	0.4415	0.9709	0.8959	93786630	0.9995
HC-31	HC	121748550	121632248	0.999	18262282500(18.26G)	18165061576(18.17G)	0.9947	0.4672	0.9867	0.9473	121527876	0.9991
HC-4	HC	140765588	140671942	0.9993	21114838200(21.11G)	21009647669(21.01G)	0.995	0.4472	0.957	0.8805	140635258	0.9997
HC-5	HC	103004388	102919110	0.9992	15450658200(15.45G)	15415785731(15.42G)	0.9977	0.4369	0.985	0.9403	102913502	0.9999
HC-6	HC	102374778	102277820	0.9991	15356216700(15.36G)	15314985049(15.31G)	0.9973	0.4272	0.986	0.9438	102271206	0.9999
HC-7	HC	106348434	106250016	0.9991	15952265100(15.95G)	15914241481(15.91G)	0.9976	0.4322	0.9865	0.9458	106199158	0.9995
HC-8	HC	97057618	96973856	0.9991	14558642700(14.56G)	14520494740(14.52G)	0.9974	0.4583	0.9847	0.9391	96969978	1
HC-9	HC	121822846	121703476	0.999	18273426900(18.27G)	18223811643(18.22G)	0.9973	0.4099	0.9674	0.8832	121655494	0.9996
