# Supplementary material for: Cross-sectional gut microbiota and serum metabolite differences across clinically defined groups in colorectal cancer
Source: Front Cell Infect Microbiol. 2026 Jul 10;16:1815707. doi: 10.3389/fcimb.2026.1815707 (PMC13395675; doi:10.3389/fcimb.2026.1815707)
Supplement: Supplementary file 8 [file Table3.xlsx]

## Sheet: phylum
Supplementary table S3A The structure of flora communities at phylum level
phylum	HC	CRC-nm	CRC-m
Bacteroidota	0.646984	0.580763	0.573077
Bacillota	0.248446	0.240475	0.199577
Pseudomonadota	0.0372338	0.104588	0.102658
Verrucomicrobiota	0.0006801	0.0062778	0.0410581
Fusobacteria	0.00832185	0.00606331	0.0136329
Uroviricota	0.00067942	0.00198386	0.00813631
Actinobacteria	0.00272387	0.00264581	0.00303334
Euryarchaeota	0.00114323	0.00260222	0.00173262
Tenericutes	0.000614042	0.00181816	0.00296868
Synergistetes	0.000204545	0.000487629	0.00355141
Candidatus_Melainabacteria	0.000491821	0.000543272	0.000271391
Chlamydiae	0.000216328	0.000348411	0.000300864
Spirochaetes	0.000138972	0.000103424	0.000169711
Lentisphaerae	1.7e-05	7.54e-05	0.000208799
Candidatus_Saccharibacteria	4.35e-05	8.53e-05	4.56e-05
Others	0.0028197	0.00387032	0.00278741

## Sheet: genus
Supplementary table S3B The structure of flora communities at genus level
genus	HC	CRC-nm	CRC-m
Bacteroides	0.260452	0.274119	0.34039
Phocaeicola	0.185302	0.132469	0.0920208
Prevotella	0.112805	0.0804906	0.0312252
Escherichia	0.00574064	0.0480115	0.060308
Parabacteroides	0.029259	0.0316533	0.0464127
Alistipes	0.0305711	0.0358334	0.0302142
Clostridium	0.02352	0.0313004	0.0236989
Faecalibacterium	0.0365318	0.0243068	0.0138423
Eubacterium	0.0234929	0.0177915	0.0131867
Akkermansia	0.000604448	0.00621462	0.040969
Klebsiella	0.00554239	0.0206881	0.0103206
Roseburia	0.013397	0.013815	0.00620227
Ruminococcus	0.0110851	0.0104702	0.0072345
Phascolarctobacterium	0.0111209	0.0097608	0.00726456
Fusobacterium	0.00340641	0.00578369	0.0132464
Others	0.197927	0.210023	0.216672

## Sheet: species
Supplementary table S3C The structure of flora communities at species level
species	HC	CRC-nm	CRC-m
Phocaeicola_dorei	0.0484504	0.0543644	0.041407
Phocaeicola_vulgatus	0.0517742	0.0495256	0.0424245
Prevotella_copri	0.0746965	0.0472937	0.0206967
Escherichia_coli	0.00569935	0.0476825	0.0599006
Bacteroides_uniformis	0.0361894	0.0428519	0.0265139
Phocaeicola_plebeius	0.0736824	0.0242273	0.00449844
Bacteroides_stercoris	0.0253519	0.0273455	0.0462091
Bacteroides_ovatus	0.0299043	0.0306402	0.0330387
Bacteroides_fragilis	0.0133317	0.021991	0.0545738
Bacteroides_xylanisolvens	0.0150295	0.0187841	0.027734
Faecalibacterium_prausnitzii	0.0272134	0.0179254	0.0104312
Bacteroides_thetaiotaomicron	0.0111072	0.0150946	0.0205435
Akkermansia_muciniphila	0.000267974	0.00503808	0.0367719
Parabacteroides_distasonis	0.0110265	0.0116047	0.0184951
Bacteroides_caccae	0.00908347	0.0103011	0.0186603
Others	0.517949	0.52806	0.49131
