# Supplementary material for: Cross-sectional gut microbiota and serum metabolite differences across clinically defined groups in colorectal cancer
Source: Front Cell Infect Microbiol. 2026 Jul 10;16:1815707. doi: 10.3389/fcimb.2026.1815707 (PMC13395675; doi:10.3389/fcimb.2026.1815707)
Supplement: Supplementary file 9 [file Table4.xlsx]

## Sheet: 4A
Supplementary Table S4A. Full feature-level output of FDR-controlled LEfSe analysis for the comparison between metastatic colorectal cancer (CRC-m) and non-metastatic colorectal cancer (CRC-nm) groups.
Biomarker	Logarithm value	Groups	LDA_value	p-value	corrected_p-value
Megamonas_rupellensis	3.28722	CRC-nm	2.82909	5.04918e-05	0.0100984
Prevotella_marseillensis	2.89893	CRC-nm	2.42435	0.000740037	0.059569
Megamonas_hypermegale	2.83313	CRC-nm	2.39987	0.000893535	0.059569
Enterocloster_clostridioformis	3.753	CRC-m	3.25216	0.00139007	0.0695035
Lactobacillus_crispatus	3.16851	CRC-m	2.86866	0.00228498	0.0761661
Phocaeicola_plebeius	4.62251	CRC-nm	4.22103	0.00213097	0.0761661
Roseburia_faecis	3.51038	CRC-nm	3.06679	0.00511456	0.127864
Akkermansia_muciniphila	4.75624	CRC-m	4.37918	0.00448996	0.127864
Hungatella_hathewayi	3.53258	CRC-m	2.87127	0.00581666	0.129259
Pyramidobacter_piscolens	3.77712	CRC-m	3.40686	0.00772357	0.154471
Holdemanella_biformis	2.56533	CRC-nm	2.08489	0.00957549	0.1741
Enterocloster_lavalensis	2.53755			0.010803	0.18005
Bacillus_sporothermodurans	2.88123	CRC-nm	2.55598	0.0150564	0.191895
Mesosutterella_multiformis	2.89215	CRC-nm	2.32409	0.0153516	0.191895
Enterocloster_bolteae	3.63404	CRC-m	2.90837	0.012907	0.191895
Roseburia_inulinivorans	3.94324	CRC-nm	3.30482	0.0136848	0.191895
Alcanivorax_profundi	2.3698			0.0214956	0.252889
Acinetobacter_baumannii	3.17831	CRC-m	2.75376	0.0233936	0.259929
Enterocloster_asparagiformis	2.79558	CRC-m	2.16401	0.0253777	0.267134
Streptococcus_parasanguinis	2.65146	CRC-nm	2.25074	0.031395	0.31395
Desulfovibrio_piger	3.19642	CRC-nm	2.77361	0.0437767	0.31729
Campylobacter_jejuni	3.0127	CRC-nm	2.37012	0.0348374	0.31729
Paraprevotella_xylaniphila	2.92376	CRC-nm	2.14954	0.0437767	0.31729
Bacteroides_congonensis	2.17671			0.0426962	0.31729
Parabacteroides_goldsteinii	3.59985	CRC-m	3.19106	0.046007	0.31729
Roseburia_hominis	2.99119	CRC-nm	2.37311	0.046007	0.31729
Megamonas_funiformis	3.72571	CRC-nm	3.25612	0.0357467	0.31729
Ruminococcus_callidus	2.32573			0.0385971	0.31729
Bacteroides_galacturonicus	2.22727			0.046007	0.31729
Holdemania_massiliensis	2.37023			0.0507554	0.338369
Bacteroides_timonensis	2.49576			0.0586428	0.378341
Phocaeicola_sartorii	2.8791			0.0866635	0.411421
Prevotella_pectinovora	2.61321			0.0810533	0.411421
Sutterella_parvirubra	2.2854			0.0675224	0.411421
Faecalicatena_fissicatena	2.49054			0.0925831	0.411421
Bacteroides_thetaiotaomicron	4.53044			0.0946269	0.411421
Coprococcus_catus	2.43332			0.0740355	0.411421
Paraprevotella_clara	3.32181			0.0707175	0.411421
Parasutterella_excrementihominis	3.52851			0.0774797	0.411421
Johnsonella_ignava	2.43793			0.0925831	0.411421
Anaerobutyricum_hallii	2.83179			0.0774797	0.411421
Phocaeicola_salanitronis	2.42519			0.0810533	0.411421
Gemmiger_formicilis	2.80187			0.0847596	0.411421
Lachnospira_pectinoschiza	3.1147			0.0905748	0.411421
Enterocloster_aldensis	2.81513			0.0925831	0.411421
Porphyromonas_asaccharolytica	3.79123			0.0925831	0.411421
Blautia_obeum	3.20811			0.105394	0.448486
Anaerotignum_faecicola	2.82168			0.10766	0.448584
Parabacteroides_gordonii	3.18212			0.109965	0.448835
Sutterella_wadsworthensis	2.83638			0.119574	0.453159
Dorea_formicigenerans	3.13164			0.124619	0.453159
Prevotella_copri	4.91746			0.122076	0.453159
Agathobaculum_butyriciproducens	2.3235			0.117112	0.453159
Blautia_massiliensis	2.55243			0.124619	0.453159
Roseburia_intestinalis	3.38373			0.119574	0.453159
Flavonifractor_plautii	3.58634			0.127203	0.454296
Lactobacillus_rogosae	2.6834			0.129828	0.455539
Phocaeicola_massiliensis	3.10068			0.135206	0.466226
Turicibacter_sanguinis	3.20436			0.195183	0.467788
Prevotella_disiens	2.71141			0.188077	0.467788
Sutterella_megalosphaeroides	2.44629			0.177777	0.467788
Prevotella_intermedia	2.69769			0.164706	0.467788
Dorea_longicatena	3.54105			0.174439	0.467788
Vibrio_parahaemolyticus	2.67435			0.155387	0.467788
Dielma_fastidiosa	2.6209			0.191606	0.467788
Bacteroides_caecimuris	2.72239			0.164706	0.467788
Algoriella_xinjiangensis	2.60209			0.19881	0.467788
Bacteroides_xylanisolvens	4.62922			0.143592	0.467788
Clostridium_butyricum	3.96106			0.167904	0.467788
Bacteroides_salyersiae	3.69547			0.171148	0.467788
Prevotella_hominis	3.32579			0.152372	0.467788
Bacteroides_cellulosilyticus	4.10098			0.177777	0.467788
Romboutsia_timonensis	2.6158			0.155387	0.467788
Dialister_massiliensis	1.79888			0.15515	0.467788
Ruminococcus_bicirculans	2.56483			0.19881	0.467788
Fusicatenibacter_saccharivorans	3.06548			0.143592	0.467788
Lactobacillus_salivarius	3.1635			0.181163	0.467788
Shigella_flexneri	3.09806			0.19881	0.467788
Salmonella_enterica	3.46651			0.167904	0.467788
Shigella_dysenteriae	2.86328			0.155387	0.467788
Shigella_sonnei	3.13146			0.171148	0.467788
Shigella_boydii	2.61272			0.155387	0.467788
Escherichia_coli	4.93385			0.177777	0.467788
Megasphaera_micronuciformis	3.19719			0.195183	0.467788
Porphyromonas_uenonis	3.30195			0.188077	0.467788
Escherichia_fergusonii	2.49727			0.20621	0.479557
Tyzzerella_nexilis	3.43293			0.209984	0.482721
Blautia_wexlerae	3.3461			0.213808	0.485927
Bacteroides_ovatus	4.72306			0.22558	0.506922
Acidaminococcus_massiliensis	2.75651			0.229605	0.510234
Phocaeicola_dorei	4.94476			0.237808	0.522656
Prevotella_bivia	2.83857			0.246216	0.529497
Bacteroides_fragilis	4.9101			0.246216	0.529497
Sellimonas_intestinalis	2.36077			0.250497	0.532973
Phocaeicola_vulgatus	4.90635			0.25483	0.536484
Phocaeicola_coprocola	3.6227			0.259215	0.540031
Haemophilus_parainfluenzae	3.31943			0.263652	0.543611
Morganella_morganii	2.53793			0.272681	0.556493
Butyricimonas_paravirosa	2.41823			0.286619	0.579028
Prevotella_stercorea	3.87402			0.30103	0.590254
Coprobacter_fastidiosus	2.2328			0.30103	0.590254
Coprococcus_eutactus	2.73105			0.296173	0.590254
Collinsella_aerofaciens	2.44536			0.305939	0.594055
Erysipelatoclostridium_ramosum	2.67034			0.315915	0.607529
Proteus_vulgaris	3.19702			0.333038	0.634358
Coprococcus_comes	3.24482			0.336501	0.634908
Alistipes_shahii	3.89957			0.34178	0.638841
Alistipes_dispar	2.4329			0.380201	0.704075
Citrobacter_koseri	2.11524			0.385898	0.70807
Dysgonomonas_capnocytophagoides	2.87338			0.394428	0.710682
Shewanella_algae	3.42086			0.390934	0.710682
Parabacteroides_timonensis	3.37379			0.409205	0.724257
Veillonella_parvula	3.67939			0.409205	0.724257
Prevotella_multisaccharivorax	2.28237			0.421166	0.726149
Bacteroides_clarus	3.4578			0.41516	0.726149
Clostridium_perfringens	2.47063			0.421166	0.726149
Prevotella_rara	3.03023			0.464613	0.759704
Dysosmobacter_welbionis	2.78866			0.471017	0.759704
Butyricimonas_synergistica	2.49624			0.458258	0.759704
Bacteroides_uniformis	4.86868			0.464613	0.759704
Alistipes_provencensis	2.70622			0.471017	0.759704
Klebsiella_variicola	2.75956			0.458258	0.759704
Xanthomonas_citri	2.332			0.471017	0.759704
Lachnospira_eligens	3.91529			0.458258	0.759704
Lawsonibacter_asaccharolyticus	2.50909			0.490518	0.7786
Bacteroides_ilei	2.42748			0.490518	0.7786
Eisenbergiella_tayi	2.76964			0.503756	0.787118
Klebsiella_pneumoniae	4.43758			0.503756	0.787118
Streptococcus_salivarius	2.47483			0.51718	0.801829
Klebsiella_oxytoca	2.36257			0.537658	0.808508
Bacteroides_bouchesdurhonensis	2.64341			0.537658	0.808508
Klebsiella_quasipneumoniae	2.99964			0.530787	0.808508
Anaerostipes_hadrus	2.94572			0.537658	0.808508
Bacteroides_finegoldii	3.59452			0.544574	0.811078
Bacteroides_pyogenes	2.39675			0.551533	0.811078
Veillonella_atypica	2.85969			0.551533	0.811078
Veillonella_dispar	2.82397			0.558536	0.815381
Citrobacter_freundii	2.91339			0.572669	0.818099
Haemophilus_influenzae	2.59624			0.572669	0.818099
Dialister_hominis	2.19133			0.565571	0.818099
Bacteroides_acidifaciens	2.81751			0.579799	0.822411
Bacteroides_faecichinchillae	2.49643			0.586971	0.826719
Blautia_faecis	2.50989			0.601435	0.841168
Streptococcus_pneumoniae	2.71759			0.608728	0.845455
Holdemania_filiformis	2.54424			0.616059	0.849736
Enterococcus_faecium	2.70392			0.623428	0.854012
Ruminococcus_bromii	3.61447			0.638281	0.868409
Alistipes_ihumii	2.70068			0.660833	0.887024
Blautia_glucerasea	2.27914			0.660833	0.887024
Alistipes_putredinis	4.08379			0.668421	0.891227
Parabacteroides_distasonis	4.47262			0.714637	0.893296
Clostridium_botulinum	2.49317			0.699104	0.893296
Intestinimonas_butyriciproducens	2.73931			0.699104	0.893296
Bacteroides_nordii	3.39387			0.676042	0.893296
Bacteroides_heparinolyticus	2.39305			0.706855	0.893296
Coprobacter_secundus	2.51887			0.714637	0.893296
Alistipes_communis	3.4196			0.706855	0.893296
Enterocloster_citroniae	2.72967			0.706855	0.893296
Serratia_liquefaciens	3.45804			0.706855	0.893296
Megasphaera_elsdenii	3.15936			0.706855	0.893296
Chlamydia_trachomatis	2.77668			0.722448	0.897451
Butyricimonas_faecihominis	2.65719			0.746052	0.919482
Veillonella_tobetsuensis	2.37728			0.753975	0.919482
Butyricimonas_faecalis	2.88729			0.753975	0.919482
Prevotella_salivae	2.46896			0.761924	0.923544
Bacteroides_intestinalis	3.95148			0.769898	0.927587
Alistipes_onderdonkii	4.29601			0.810117	0.944403
Bacteroides_fluxus	2.71168			0.810117	0.944403
Bacteroides_oleiciplenus	3.01253			0.818225	0.944403
Bacteroides_eggerthii	4.30782			0.826353	0.944403
Alistipes_timonensis	2.56947			0.826353	0.944403
Barnesiella_intestinihominis	3.41759			0.810117	0.944403
Parabacteroides_johnsonii	3.40967			0.802029	0.944403
Methanobrevibacter_smithii	2.68603			0.817779	0.944403
Enterobacter_hormaechei	2.81781			0.793962	0.944403
Alistipes_finegoldii	3.68756			0.834499	0.948294
Dialister_invisus	3.10265			0.842663	0.952162
Enterococcus_faecalis	2.39672			0.859041	0.953026
Bilophila_wadsworthia	3.6466			0.867254	0.953026
Bacteroides_faecis	3.27488			0.850844	0.953026
Pseudomonas_aeruginosa	2.9785			0.867254	0.953026
Phocaeicola_coprophilus	3.00246			0.867254	0.953026
Anaerotruncus_colihominis	2.91338			0.87548	0.956809
Odoribacter_splanchnicus	3.70539			0.891973	0.969536
Bacteroides_caccae	4.47956			0.900238	0.97323
Emergencia_timonensis	2.39377			0.933395	0.984478
Bacteroides_stercoris	4.85376			0.941705	0.984478
Alistipes_senegalensis	3.07224			0.941705	0.984478
Blautia_hansenii	2.71691			0.950021	0.984478
Parvimonas_micra	2.70816			0.916798	0.984478
Enterobacter_cloacae	2.69885			0.950021	0.984478
Alistipes_indistinctus	2.97834			0.950021	0.984478
Prevotella_buccae	2.57141			0.950021	0.984478
Clostridioides_difficile	3.26241			0.983331	0.991665
Butyricimonas_virosa	3.44534			0.983331	0.991665
Prevotella_timonensis	2.42848			0.983331	0.991665
Parabacteroides_merdae	4.21209			0.991665	0.991665
Bacteroides_stercorirosoris	2.6031			0.974998	0.991665
Klebsiella_aerogenes	2.93405			0.983331	0.991665
Proteus_mirabilis	3.05613			0.991665	0.991665
Note: In the 'Groups' and 'LDA_value' columns, blank cells indicate that these specific taxa did not meet the statistical significance threshold (p < 0.05) in the initial differential test. As non-significantly different features, they lack the ability to discriminate between groups; therefore, the software does not assign a differential group or calculate an LDA score for them. Furthermore, thes…

## Sheet: 4B
Supplementary Table S4B. Full feature-level output of FDR-controlled LEfSe analysis for the comparison between metastatic colorectal cancer (CRC-m) and healthy controls (HC) groups.
Biomarker	Logarithm value	Groups	LDA_value	p-value	corrected_p-value
Emergencia_timonensis	2.39377			0.77262	0.826332
Alistipes_onderdonkii	3.98513			0.732738	0.805207
Bacteroides_stercoris	4.85376			0.674274	0.749193
Chlamydia_trachomatis	2.66937			0.599332	0.677211
Clostridioides_difficile	3.25014			0.843819	0.878978
Bacteroides_fluxus	2.65886			0.762589	0.82442
Alistipes_finegoldii	3.50625			0.823319	0.875871
Butyricimonas_faecihominis	2.65719			0.94764	0.952402
Butyricimonas_virosa	3.44534			0.486364	0.572192
Streptococcus_salivarius	2.33752			0.486364	0.572192
Prevotella_timonensis	2.42848			0.407985	0.513189
Bacteroides_caccae	4.47956			0.895506	0.923202
Parabacteroides_distasonis	4.47262			0.885126	0.917229
Bacteroides_oleiciplenus	3.01253			0.916318	0.930273
Anaerotruncus_colihominis	2.91338			0.905904	0.929132
Enterococcus_faecium	2.70392			0.94764	0.952402
Bacteroides_eggerthii	4.30782			0.318189	0.424252
Enterococcus_faecalis	2.572			0.371796	0.482852
Alistipes_ihumii	2.78193			0.400584	0.510298
Veillonella_tobetsuensis	2.90849			0.438394	0.544589
Eisenbergiella_tayi	2.76964			0.703287	0.777113
Clostridium_botulinum	2.49317			0.77262	0.826332
Parabacteroides_merdae	4.18338			0.572234	0.650266
Alistipes_senegalensis	2.86809			0.275658	0.375045
Blautia_hansenii	2.61564			0.528411	0.607369
Citrobacter_freundii	2.15087			0.344327	0.453061
Alistipes_dispar	2.44197			0.843819	0.878978
Intestinimonas_butyriciproducens	2.73931			0.357895	0.467837
Bacteroides_nordii	3.39387			0.486364	0.572192
Prevotella_multisaccharivorax	2.35167			0.258675	0.356794
Dysgonomonas_capnocytophagoides	2.87338			0.415365	0.519206
Alistipes_timonensis	2.32104			0.344327	0.453061
Prevotella_bivia	2.83857			0.22692	0.319605
Prevotella_rara	2.22446			0.124371	0.224092
Shewanella_algae	3.42086			0.449306	0.554699
Turicibacter_sanguinis	3.09836			0.264254	0.361991
Butyricimonas_faecalis	3.04281			0.258675	0.356794
Bacteroides_finegoldii	3.70755			0.486364	0.572192
Dysosmobacter_welbionis	2.89189			0.176118	0.275184
Bacteroides_stercorirosoris	2.68998			0.189047	0.280069
Sellimonas_intestinalis	2.36077			0.545733	0.623695
Bilophila_wadsworthia	3.65292			0.189047	0.280069
Bacteroides_clarus	3.54839			0.407985	0.513189
Tyzzerella_nexilis	3.43293			0.608492	0.683699
Alistipes_shahii	3.89957			0.833555	0.878978
Bacteroides_acidifaciens	2.93931			0.462031	0.566909
Prevotella_salivae	2.51785			0.180352	0.279615
Prevotella_stercorea	4.05929			0.216979	0.309971
Butyricimonas_synergistica	2.5972			0.470066	0.569777
Bacteroides_faecis	3.34704			0.156052	0.253743
Phocaeicola_dorei	4.92273			0.176118	0.275184
Odoribacter_splanchnicus	3.70539			0.15992	0.257935
Lawsonibacter_asaccharolyticus	2.66502			0.152255	0.253743
Clostridium_perfringens	2.22143			0.752597	0.82251
Coprobacter_fastidiosus	2.72301			0.202663	0.291601
Bacteroides_uniformis	4.83092			0.109078	0.201996
Prevotella_disiens	2.49102			0.916318	0.930273
Bacteroides_ilei	2.36753			0.470066	0.569777
Sutterella_megalosphaeroides	3.11466			0.146689	0.248625
Coprococcus_comes	3.22755			0.141288	0.2436
Prevotella_intermedia	2.5603			0.198047	0.28912
Barnesiella_intestinihominis	3.41759			0.242432	0.339066
Collinsella_aerofaciens	2.44536			0.103393	0.19694
Bacteroides_ovatus	4.72306			0.674274	0.749193
Dorea_longicatena	3.31097			0.167872	0.268595
Phocaeicola_sartorii	2.87007	HC	2.1363	0.0458932	0.107984
Parabacteroides_johnsonii	3.24643			0.193508	0.284571
Holdemania_filiformis	2.6296			0.189047	0.280069
Phocaeicola_vulgatus	4.948			0.051915	0.117989
Pseudomonas_aeruginosa	2.9785			0.189047	0.280069
Parvimonas_micra	2.70816			0.30562	0.413
Bacteroides_heparinolyticus	2.3743			0.202663	0.291601
Enterobacter_cloacae	2.35845			0.189047	0.280069
Coprobacter_secundus	2.51887			0.130938	0.233817
Blautia_faecis	2.61737			0.0621767	0.136652
Vibrio_parahaemolyticus	2.7358			0.109078	0.201996
Klebsiella_aerogenes	2.59069			0.144874	0.247648
Dielma_fastidiosa	2.04785			0.112011	0.205525
Methanobrevibacter_smithii	2.40458			0.153987	0.253743
Veillonella_dispar	2.82397			0.14853	0.24963
Sutterella_wadsworthensis	3.09092			0.09021	0.173481
Parabacteroides_timonensis	3.37379			0.393264	0.504185
Alistipes_communis	3.50085			0.0806673	0.158171
Bacteroides_caecimuris	2.67054			0.171958	0.272949
Algoriella_xinjiangensis	2.66648	HC	2.09672	0.0264423	0.0705129
Dorea_formicigenerans	3.10267			0.0679058	0.14296
Butyricimonas_paravirosa	2.41823			0.502962	0.58484
Phocaeicola_coprophilus	3.3411			0.0603582	0.134129
Klebsiella_oxytoca	2.28539			0.109078	0.201996
Bacteroides_faecichinchillae	2.49943			0.0806673	0.158171
Ruminococcus_bromii	3.41537			0.0659497	0.141827
Bacteroides_xylanisolvens	4.62922			0.22191	0.314766
Bacteroides_bouchesdurhonensis	2.66847	HC	2.18722	0.03797	0.094925
Alistipes_indistinctus	2.97497			0.0719612	0.148374
Enterocloster_citroniae	2.55498			0.0806673	0.158171
Prevotella_copri	5.14443	HC	4.6879	0.0392035	0.0967988
Bacteroides_pyogenes	2.38894			0.156052	0.253743
Prevotella_pectinovora	2.5675			0.0640402	0.139218
Clostridium_butyricum	3.93166			0.843819	0.878978
Parabacteroides_gordonii	3.18212			0.486364	0.572192
Bacteroides_fragilis	4.9101			0.0829725	0.161112
Alistipes_provencensis	2.36015			0.13777	0.2396
Desulfovibrio_piger	3.41162			0.0603582	0.134129
Sutterella_parvirubra	2.98191	HC	2.58024	0.0488262	0.112244
Streptococcus_parasanguinis	2.32453			0.511373	0.591182
Citrobacter_koseri	3.16356	HC	2.87955	0.0356018	0.0901311
Veillonella_atypica	2.75973	CRC-m	2.31595	0.0458932	0.107984
Bacteroides_salyersiae	3.69547			0.318189	0.424252
Alcanivorax_profundi	2.54601			0.184393	0.280069
Bacteroides_intestinalis	3.95148			0.0699093	0.145644
Prevotella_buccae	2.57141			0.080664	0.158171
Anaerotignum_faecicola	2.9002	HC	2.23959	0.030226	0.079542
Bacteroides_timonensis	2.49576			0.958101	0.958101
Campylobacter_jejuni	2.80381			0.494626	0.57851
Klebsiella_variicola	2.58685			0.0404709	0.0987095
Prevotella_hominis	3.84985	HC	3.56215	0.0187234	0.0520094
Haemophilus_influenzae	2.35577			0.13777	0.2396
Agathobaculum_butyriciproducens	2.45441			0.0162377	0.0470657
Faecalicatena_fissicatena	2.75676	HC	2.34542	0.0230751	0.0623651
Proteus_mirabilis	3.05613			0.0679058	0.14296
Bacteroides_thetaiotaomicron	4.53044	CRC-m	3.87881	0.0444833	0.107189
Paraprevotella_xylaniphila	3.07758	HC	2.37501	0.0180726	0.0509087
Bacteroides_congonensis	2.36423	HC	2.15954	0.0473406	0.110094
Coprococcus_catus	2.43316			0.0130525	0.0389627
Bacillus_sporothermodurans	0			0.379239	0.489341
Paraprevotella_clara	3.56566	HC	2.9514	0.0108341	0.0333358
Dialister_hominis	3.26791	HC	2.95678	0.0344578	0.0883534
Alistipes_putredinis	4.29772	HC	3.6297	0.0180726	0.0509087
Serratia_liquefaciens	3.06641	CRC-m	2.48557	0.0145685	0.0428485
Parabacteroides_goldsteinii	3.59985			0.762589	0.82442
Blautia_glucerasea	2.44676			0.010433	0.0326031
Phocaeicola_coprocola	4.17113	HC	3.70869	0.00286908	0.0122089
Acinetobacter_baumannii	3.26527	HC	2.94477	0.00967016	0.0306989
Streptococcus_pneumoniae	2.63452	CRC-m	2.20841	0.00354827	0.0141931
Haemophilus_parainfluenzae	3.36203	HC	2.94697	0.00286908	0.0122089
Enterocloster_asparagiformis	2.79558	CRC-m	2.37405	0.0230751	0.0623651
Phocaeicola_massiliensis	3.31884	HC	2.7923	0.0062974	0.0228996
Flavonifractor_plautii	3.58634	CRC-m	2.93305	0.0312415	0.0811468
Holdemania_massiliensis	2.56508	HC	2.17717	0.00895744	0.0298581
Klebsiella_quasipneumoniae	2.99964	CRC-m	2.39308	0.00930772	0.0305171
Enterobacter_hormaechei	2.80566	HC	2.44295	0.00861899	0.0292169
Bacteroides_cellulosilyticus	4.10098			0.13777	0.2396
Acidaminococcus_massiliensis	2.75651	CRC-m	2.49417	0.00737665	0.0254367
Mesosutterella_multiformis	3.04064	HC	2.50899	0.0065471	0.0233825
Enterocloster_lavalensis	2.53755			0.115006	0.209102
Romboutsia_timonensis	3.00339	HC	2.48644	0.00312508	0.0130212
Holdemanella_biformis	2.16235	HC	2.0032	0.0130525	0.0389627
Blautia_massiliensis	2.68961	HC	2.10546	0.00241364	0.0112262
Dialister_massiliensis	2.8444			0.0761808	0.155471
Klebsiella_pneumoniae	4.14232	CRC-m	3.48334	0.00605082	0.0224105
Ruminococcus_bicirculans	2.68955	HC	2.36204	0.00169505	0.00826853
Megasphaera_elsdenii	3.15936	CRC-m	2.92889	0.00581298	0.0219358
Coprococcus_eutactus	2.89141	HC	2.25998	0.00370052	0.0145118
Roseburia_hominis	3.01271	HC	2.42227	0.00326073	0.0133091
Veillonella_parvula	3.67939	CRC-m	3.36833	0.00419358	0.0161292
Parasutterella_excrementihominis	3.50681	HC	3.01853	0.000669641	0.00432026
Dialister_invisus	2.77083	CRC-m	2.37337	0.00967016	0.0306989
Xanthomonas_citri	2.28355	CRC-m	2.01822	0.00252083	0.0114583
Megamonas_funiformis	4.03386	HC	3.64725	0.000890829	0.00509045
Johnsonella_ignava	2.46321	HC	2.12651	0.00123369	0.00632662
Fusicatenibacter_saccharivorans	3.24985	HC	2.67319	0.00112501	0.00608111
Anaerobutyricum_hallii	2.94989	HC	2.30855	0.000353645	0.00286007
Anaerostipes_hadrus	3.25637	HC	2.67765	0.00286908	0.0122089
Phocaeicola_salanitronis	2.46398	HC	2.19638	0.000431672	0.00308337
Escherichia_fergusonii	2.49727	CRC-m	2.17515	0.000772921	0.00468437
Lactobacillus_salivarius	3.1635	CRC-m	2.81027	0.000978474	0.00543597
Erysipelatoclostridium_ramosum	2.63718	CRC-m	2.28211	0.00117819	0.006201
Blautia_obeum	3.39733	HC	2.75909	0.000736955	0.00460597
Prevotella_marseillensis	2.16507	HC	2.15205	0.00737665	0.0254367
Morganella_morganii	2.53793	CRC-m	2.15435	0.00081051	0.00476771
Pyramidobacter_piscolens	3.77712	CRC-m	3.44577	0.00231063	0.011003
Lactobacillus_rogosae	3.11488	HC	2.76961	0.000410784	0.00304285
Lachnospira_eligens	4.12938	HC	3.63416	0.00050044	0.00333627
Shigella_flexneri	3.09806	CRC-m	2.7494	0.000223668	0.0023544
Salmonella_enterica	3.46651	CRC-m	3.05356	0.000319779	0.00278068
Gemmiger_formicilis	3.13587	HC	2.56347	0.000319779	0.00278068
Ruminococcus_callidus	2.50405	HC	2.21947	0.000371809	0.00286007
Blautia_wexlerae	3.46323	HC	2.78019	0.000371809	0.00286007
Shigella_dysenteriae	2.85011	CRC-m	2.51202	0.000191428	0.0023544
Enterocloster_bolteae	3.63404	CRC-m	3.17303	0.000476457	0.00328591
Shigella_sonnei	3.12002	CRC-m	2.77809	0.000147205	0.00226469
Megamonas_hypermegale	3.09432	HC	2.7283	0.0012916	0.00645799
Lachnospira_pectinoschiza	3.5722	HC	3.22575	0.000223668	0.0023544
Shigella_boydii	2.61272	CRC-m	2.33357	7.29e-05	0.00145884
Escherichia_coli	4.93385	CRC-m	4.56775	0.000304007	0.00278068
Bacteroides_galacturonicus	2.70503	HC	2.40247	0.00018169	0.0023544
Roseburia_inulinivorans	3.95356	HC	3.32779	6.53e-05	0.00145884
Enterocloster_aldensis	2.75113	CRC-m	2.38809	6.9e-05	0.00145884
Lactobacillus_crispatus	3.16851	CRC-m	2.90547	0.000201656	0.0023544
Roseburia_faecis	3.24843	HC	2.6887	4.17e-05	0.00119159
Megasphaera_micronuciformis	3.19719	CRC-m	2.88965	0.000196448	0.0023544
Roseburia_intestinalis	3.71095	HC	3.19045	9.59e-05	0.00159786
Megamonas_rupellensis	3.5214	HC	3.14334	0.000235465	0.00235465
Enterocloster_clostridioformis	3.753	CRC-m	3.40157	2.21e-05	0.000737485
Hungatella_hathewayi	3.53258	CRC-m	3.07645	9.08e-05	0.00159786
Phocaeicola_plebeius	5.06983	HC	4.67776	1.34e-06	8.95e-05
Proteus_vulgaris	3.19702	CRC-m	2.90732	3.57e-06	0.000142945
Akkermansia_muciniphila	4.75624	CRC-m	4.44911	1.99e-06	9.95e-05
Porphyromonas_uenonis	3.2834	CRC-m	2.91148	9.58e-07	8.95e-05
Porphyromonas_asaccharolytica	3.79123	CRC-m	3.38843	2.99e-07	5.97e-05
Note: In the 'Groups' and 'LDA_value' columns, blank cells indicate that these specific taxa did not meet the statistical significance threshold (p < 0.05) in the initial differential test. As non-significantly different features, they lack the ability to discriminate between groups; therefore, the software does not assign a differential group or calculate an LDA score for them. Furthermore, thes…
