# Supplementary material for: Cross-sectional gut microbiota and serum metabolite differences across clinically defined groups in colorectal cancer
Source: Front Cell Infect Microbiol. 2026 Jul 10;16:1815707. doi: 10.3389/fcimb.2026.1815707 (PMC13395675; doi:10.3389/fcimb.2026.1815707)
Supplement: Supplementary file 10 [file Table5.xlsx]

## Sheet: CRC-m_CRC-nm
Supplementary table S5:Full feature-level statistical output for LC-MS metabolites
Retained as differential metabolite	ID	m/z	Retention time (min)	Ion mode	Metabolites	HMDB	METLIN	Lipidmaps	kegg	PubChem	CAS	InChIKey	Super Class	Class	Sub Class	level	Score	Fragmentation Score	Adducts	Formula	Mass Error (ppm)	VIP	P-value	BH-adjusted P-value	log2(FC)	FC	average(CRC-m)	average(CRC-nm)	CRC-m-12	CRC-m-19	CRC-m-17	CRC-m-29	CRC-m-14	CRC-m-26	CRC-m-28	CRC-m-24	CRC-m-6	CRC-m-7	CRC-m-16	CRC-m-18	CRC-m-27	CRC-m-9	CRC-m-5	CRC-m-4	CRC-m-8	CRC-m-10	CRC-m-34	CRC-m-30	CRC-m-1
NO	9.07_449.3134n	450.321	9.06708	pos	Chenodeoxycholic acid glycine conjugate	HMDB0000637	43193	LMST05030008	C05466	12544		GHCZAUBVMUEKKP-GYPHWSFCSA-N	Lipids and lipid-like molecules	Steroids and steroid derivatives	Bile acids, alcohols and derivatives	***	77.6	95.6	M+H, M+Na	C26H43NO5	-1.5659	0.422723	0.939693	0.979655	-0.0338942	0.97678	1042.86	1067.65	954.196	212.078	81.0133	5548.75	72.0026	304.541	181.029	86.5309	175.38	193.923	2531.15	2654.97	221.587	1715.99	1165.36	588.533	745.734	570.804	178.023	139.54	716.131
NO	0.74_116.0708m/z	116.071	0.737067	pos	D-Proline	HMDB0003411	58150		C00763	8988	344-25-2	ONIBWKKTOPOVIA-SCSAIBSYSA-N	Organic acids and derivatives	Carboxylic acids and derivatives	Amino acids, peptides, and analogues	***	77.3	94.1	M+H	C5H9NO2	1.50423	0.0960347	0.929284	0.976825	-0.0106693	0.992632	1042.04	1049.77	1156.75	854.307	482.411	764.542	1009.45	2025.59	3076.15	1180.24	844.268	1437.59	1009.71	1034.53	1045.91	726.939	942.191	1288.75	823.774	684.974	662.4	1238.62	904.371
NO	9.73_512.2994m/z	512.299	9.73377	neg	PC(0:0/14:0)		40339	LMGP01050073		24779490		IGZPHNNYPPAPLA-OAQYLSRUSA-N	Lipids and lipid-like molecules	Glycerophospholipids	Glycerophosphocholines	***	77.2	91.8	M+FA-H	C22H46NO7P	0.0140007	0.952378	0.111729	0.514228	-0.211588	0.863586	891.279	1032.07	1098.79	699.727	386.935	820.464	712.37	765.166	864.615	933.089	605.741	1813.87	1006.37	632.015	1197.76	1571	713.814	1827.58	505.193	1212.52	1094.95	1344.32	894.713
NO	10.64_526.2936m/z	526.294	10.637	neg	LysoPE(22:5(4Z,7Z,10Z,13Z,16Z)/0:0)	HMDB0011524	62308	LMGP02050069		53480954		GUWNUQBHHWXHBE-GOGKNFEWSA-N	Lipids and lipid-like molecules	Glycerophospholipids	Glycerophosphoethanolamines	***	76.4	88.2	M-H	C27H46NO7P	-0.675091	0.799711	0.15632	0.573539	-0.195883	0.873038	967.186	1107.84	852.866	755.006	781.147	781.648	957.653	1048.41	916.196	635.286	1019.32	730.1	1151.32	725.046	786.255	1358.39	406.255	1947.89	747.41	1723.4	991.203	800.819	608.861
NO	12.73_552.4016m/z	552.402	12.7333	pos	LysoPC(20:0/0:0)	HMDB0010390	40311	LMGP01050045	C04230	24779473	108341-80-6	UATOAILWGVYRQS-HHHXNRCGSA-N	Lipids and lipid-like molecules	Glycerophospholipids	Glycerophosphocholines	***	76.1	95.9	M+H	C28H58NO7P	-1.42281	0.388533	0.706979	0.891114	-0.0438633	0.970054	1049	1081.39	1588.01	1156.09	268.026	1009.31	843.914	1003.38	964.007	1107.97	919.391	1501.49	1591.32	1262.16	1088.02	1163.48	824.3	1455.52	719.819	1520.44	1104.22	955.015	856.769
NO	10.67_614.3467m/z	614.347	10.6667	neg	LysoPC(22:5(4Z,7Z,10Z,13Z,16Z)/0:0)	HMDB0010402	61711	LMGP01050142	C04230	53480473		YBUXFQUGNPBZPS-YNBHEIDWSA-N	Lipids and lipid-like molecules	Glycerophospholipids	Glycerophosphocholines	***	75.8	97.3	M+FA-H	C30H52NO7P	0.573198	0.953073	0.0591825	0.405732	-0.262757	0.833493	660.171	792.053	731.395	795.996	677.124	882.871	585.324	597.906	506.522	410.678	877.748	636.339	606.954	535.029	524.387	732.43	419.78	1095.73	521.191	1607.24	885.139	579.29	436.63
NO	11.46_568.3618m/z	568.362	11.4588	neg	LysoPC(0:0/18:0)	HMDB0011128	40342	LMGP01050076		24779491	4421-58-3	IQGPMZRCLCCXAG-RUZDIDTESA-N	Lipids and lipid-like molecules	Glycerophospholipids	Glycerophosphocholines	***	75.7	99.4	M+FA-H	C26H54NO7P	-0.300712	0.173598	0.453389	0.763693	0.0573192	1.04053	1022.98	983.132	1197.99	1324.54	471.216	1005.93	1143.25	1067.03	1008.6	960.825	969.006	1112.03	1502.26	1104.71	1394.27	1344.05	1005.99	1224.61	751.231	1338.86	1246.52	1068.29	904.293
NO	6.18_640.3342m/z	640.334	6.1761	neg	(3a,5b,7a,12a)-24-[(carboxymethyl)amino]-1,12-dihydroxy-24-oxocholan-3-yl-b-D-Glucopyranosiduronic acid	HMDB0002472	57947			53477752	99794-78-2	BWWWIHHYPYDOJQ-BSGVGGAOSA-N	Organic nitrogen compounds	Organonitrogen compounds	Oximes	***	75.7	98.1	M-H	C32H51NO12	0.468672	2.06148	0.346391	0.709952	1.02766	2.03872	1955.51	959.183	1349.09	2.71886e-08	2.71886e-08	1815.01	2.55773e-08	2.55773e-08	2.64903e-08	2.64903e-08	2.72428e-08	2.85709e-08	2985.97	10723.6	2.81995e-08	178.152	3938.36	2.70811e-08	3330.82	2.67897e-08	805.727	2.66316e-08	2.66316e-08
NO	11.06_571.2890m/z	571.289	11.061	neg	LysoPI(16:0/0:0)	HMDB0061695		LMGP06050002		42607493	1425501-12-7	UOXRPRZMAROFPH-OAOCPRPWSA-N	Lipids and lipid-like molecules	Glycerophospholipids	Glycerophosphoinositols	***	75.3	82.4	M-H	C25H49O12P	0.183907	0.519397	0.209662	0.63134	-0.147385	0.902885	559.998	620.231	674.261	431.039	375.952	584.867	607.346	282.937	651.988	245.478	378.105	792.005	764.274	519.14	752.397	1062.02	537.711	1509.72	678.52	558.012	492.544	412.961	450.876
NO	9.96_450.2627m/z	450.263	9.96013	neg	LysoPE(0:0/16:1(9Z))	HMDB0011474	62262	LMGP02050037		53480923		MAFRHGZTIOAXEL-WHXUGTBJSA-N	Lipids and lipid-like molecules	Glycerophospholipids	Glycerophosphoethanolamines	***	75.2	87.2	M-H	C21H42NO7P	0.249997	0.119097	0.895396	0.967977	-0.0287882	0.980243	1165.64	1189.13	1319.53	825.476	534.374	769.503	1536.4	774.99	1082.39	585.093	632.679	2591.54	1003.24	829.098	1830.7	2471.65	646.661	3917.93	974.51	842.435	663.535	1346.05	929.71
NO	0.71_147.0763m/z	147.076	0.70645	pos	D-Glutamine	HMDB0003423	6926		C00819	145815	5959-95-5	ZDXPYRJPNDTMRX-GSVOUGTGSA-N	Organic acids and derivatives	Carboxylic acids and derivatives	Amino acids, peptides, and analogues	***	75	87.4	M+H	C5H10N2O3	-0.719901	0.157215	0.967547	0.989123	-0.00191943	0.99867	1063.27	1064.68	1020.91	1223.9	821.645	1208.3	905.806	1310.03	1157.4	1265.72	1078.97	1180.86	1179.16	1094.19	924.091	1040.27	1253.99	836.883	1070.03	1321.75	865.925	1178.15	897.338
NO	10.29_588.3306m/z	588.331	10.2929	neg	LysoPC(0:0/20:4(5Z,8Z,11Z,14Z))	HMDB0061699	46690	LMGP01050121		52924038	67341-29-1	IGJKYDBBINVMLH-JXRLJXCWSA-N	Lipids and lipid-like molecules	Glycerophospholipids	Glycerophosphocholines	***	74.9	85.6	M+FA-H	C28H50NO7P	-0.225586	0.804131	0.102358	0.497428	-0.141901	0.906324	785.091	866.236	1061.68	1098.96	696.589	858.924	1071.9	989.599	892.598	741.493	848.019	895.503	718.497	626.062	1068.67	874.439	567.613	638.802	718.716	1046.5	1182.56	914.382	712.016
NO	0.74_104.0709m/z	104.071	0.737067	pos	N-Methylalanine	HMDB0094692	65818		C02721	5288725	3913-67-5	GDFAOVXKHJXLEI-VKHMYHEASA-N	Organic acids and derivatives	Carboxylic acids and derivatives	Amino acids, peptides, and analogues	***	74.2	83	M+H	C4H9NO2	2.92053	1.01899	0.0170345	0.258153	-0.191299	0.875817	928.428	1060.07	700.687	1092.32	1237.68	1100.49	718.208	1260.9	1279.7	698.169	974.326	694.808	688.288	904.137	621.655	645.762	733.198	916.914	1365.18	882.494	897.122	961.994	779.655
NO	1.12_182.0811m/z	182.081	1.12417	pos	L-Tyrosine	HMDB0000158	34		C00082	6057	60-18-4	OUYCCCASQSFEME-QMMMGPOBSA-N	Organic acids and derivatives	Carboxylic acids and derivatives	Amino acids, peptides, and analogues	***	74	77.5	M+H	C9H11NO3	-0.198876	0.467459	0.681014	0.880246	-0.0342134	0.976564	998.809	1022.78	1374.1	1079.96	702.492	904.938	1110.69	895.442	1412.08	1046.84	1078.73	1180.31	868.664	893.192	1275.11	996.623	1094.62	1030.44	1033.52	1189.15	958.392	912.427	1037.15
NO	10.41_480.3093m/z	480.309	10.4083	neg	LysoPC(15:0/0:0)	HMDB0010381	40282	LMGP01050016	C04230			RJZVWDTYEWCUAR-JOCHJYFZSA-N	Lipids and lipid-like molecules	Glycerophospholipids	Glycerophosphocholines	***	74	88.7	M-H	C23H48NO7P	-0.521596	0.222803	0.723581	0.897233	-0.0226671	0.984411	1000.71	1016.56	1217.37	1156.06	602.635	888.188	875.288	875.7	789.287	984.867	868.498	1265.96	1489.12	958.701	955.719	1105.69	793.134	1198.15	1070.62	1186.13	1267.05	1225.75	1013.42
NO	0.64_133.0972m/z	133.097	0.63895	pos	D-Ornithine	HMDB0003374	6910		C00515	71082	348-66-3	AHLPHDHHMVZTML-SCSAIBSYSA-N	Organic acids and derivatives	Carboxylic acids and derivatives	Amino acids, peptides, and analogues	***	73.6	71	M+H	C5H12N2O2	0.0105913	0.980074	0.104121	0.499793	-0.15916	0.895547	1059.37	1182.93	1302.35	1162.98	507.506	1086.58	1089.25	1246.12	1233.33	1316.89	1214.41	1468.07	1368.27	513.059	842.013	1082.84	1432.28	1108.71	1212.27	1344.63	1014.35	1205.45	1044.38
NO	0.72_132.0303m/z	132.03	0.7182	neg	L-Aspartic acid	HMDB0000191	5206		C00049	5960	56-84-8	CKLJMWTZIZZHCS-REOHCLBHSA-N	Organic acids and derivatives	Carboxylic acids and derivatives	Amino acids, peptides, and analogues	***	73.6	77.1	M-H	C4H7NO4	0.409589	0.343121	0.442754	0.759153	0.0461727	1.03252	934.536	905.1	810.136	885.929	837.908	977.431	744.543	847.149	940.358	1247.7	1086.04	871.073	850.45	884.372	878.003	769.311	870.309	837.995	1025.43	830.691	965.893	966.492	962.42
NO	0.72_233.0778m/z	233.078	0.7182	neg	H-Hyp-gly-OH	HMDB0253018				559549		WFDSWNXTPKLLOT-UHFFFAOYSA-N	Organic acids and derivatives	Carboxylic acids and derivatives	Amino acids, peptides, and analogues	***	73.3	80.6	M+FA-H	C7H12N2O4	-0.660427	0.806864	0.0596203	0.406813	0.138737	1.10094	929.563	844.335	744.407	940.298	786.196	976.996	640.759	855.717	1016.99	1368.8	957.991	914.984	855.184	767.116	900.332	743.241	855.589	804.673	1027.07	777.996	1145.58	1049.39	949.214
NO	0.72_146.0459m/z	146.046	0.7182	neg	L-Glutamic acid	HMDB0000148	19		C00025	33032	56-86-0	WHUUTDBJXJRKMK-VKHMYHEASA-N	Organic acids and derivatives	Carboxylic acids and derivatives	Amino acids, peptides, and analogues	***	73	75.6	M-H	C5H9NO4	0.206424	0.0972385	0.542099	0.814232	0.0682496	1.04844	1008.39	961.796	731.401	633.744	500.279	1537.21	1028.59	1343.01	737.377	1295.67	654.17	1178.86	1169.73	1027.33	1665.16	1104.05	1335.11	1190.34	834.969	774.17	1065.88	1514.27	1237.06
NO	11.38_480.3094m/z	480.309	11.3752	neg	LysoPE(0:0/18:0)	HMDB0011129	61992	LMGP02050038		53480667	899443-67-5	KIHAGWUUUHJRMS-JOCHJYFZSA-N	Lipids and lipid-like molecules	Glycerophospholipids	Glycerophosphoethanolamines	***	72.8	91.2	M-H	C23H48NO7P	-0.401672	0.0628686	0.907265	0.971249	0.00960748	1.00668	1008.83	1002.14	984.973	1177.85	536.037	831.003	892.507	1463.16	1093.79	793.203	1008.15	1054.09	1851.4	1236.46	1417.24	1291.34	798.855	1428.8	716.258	1118.63	1169.91	864.539	781.453
NO	11.44_365.2696m/z	365.27	11.4396	neg	5beta-Pregnane-3alpha,20alpha-diol	HMDB0246874				4901		YWYQTGBBEZQBGO-UHFFFAOYSA-N	Lipids and lipid-like molecules	Steroids and steroid derivatives	Pregnane steroids	***	72.4	82	M+FA-H	C21H36O2	-0.46478	0.582211	0.321545	0.694755	-0.146137	0.903667	815.333	902.249	772.771	328.148	540.484	473.381	1169.66	863.376	1286.97	1227.71	1247.54	1230.83	668.511	665.725	262.075	1204.67	697.726	1075	1102.9	572.995	179.19	973.287	698.967
NO	10.53_453.2848n	454.292	10.527	pos	LysoPE(0:0/16:0)	HMDB0011473	62261	LMGP02050036		53480922		CKPBBEOJHAPPBT-HXUWFJFHSA-N	Lipids and lipid-like molecules	Glycerophospholipids	Glycerophosphoethanolamines	***	72.2	92.4	M+H, M+Na, M+H-H2O	C21H44NO7P	-1.53615	0.480864	0.377986	0.72486	-0.0622521	0.957768	1051.07	1097.42	1107.56	1200.01	658.757	959.477	898.619	1249.59	1247.47	972.116	974.888	1260.27	1618.02	1381.22	1319.53	1502	625.936	1220.61	798.131	1089.27	1075.32	896.681	845.99
NO	10.58_495.3318n	496.339	10.5814	pos	LysoPC(0:0/16:0)	HMDB0240262	40340	LMGP01050074		15061532	66757-27-5	NEGQHKSYEYVFTD-HSZRJFAPSA-N	Lipids and lipid-like molecules	Glycerophospholipids	Glycerophosphocholines	***	72.2	88.9	M+H, M+Na, M+K, M+H-H2O	C24H50NO7P	-1.32269	0.390327	0.223662	0.638143	-0.0419526	0.971339	983.837	1012.87	1082.25	989.152	776.112	969.667	1019.14	1019.14	958.935	951.039	925.677	1069.32	1220.09	1027.59	1134.77	1075.09	827.168	1072.45	903.422	1072.13	983.406	1003.55	991.048
NO	9.20_389.2681m/z	389.268	9.1985	pos	7alpha-hydroxy-3-oxochol-4-en-24-oic Acid	HMDB0062744	84552	LMST04010239		193493	14772-95-3	CFLVYJJIZHNITM-NLXMLWGDSA-N	Lipids and lipid-like molecules	Steroids and steroid derivatives	Bile acids, alcohols and derivatives	***	72.2	89.4	M+H	C24H36O4	-1.38792	0.268045	0.852591	0.952227	0.030475	1.02135	1199.95	1174.87	914.552	1107.78	166.489	1127.98	3003.74	1147.42	639.504	1985.47	626.392	1046.6	782.31	912.128	2221.99	971.151	804.91	1373.54	1994.35	1398.31	1607.82	1362.35	823.051
NO	9.11_239.1290m/z	239.129	9.11483	neg	(2,2-Diethoxyethyl)benzene	HMDB0041610	327610			80584	6314-97-2	FYERTDTXGGOMGT-UHFFFAOYSA-N	Benzenoids	Benzene and substituted derivatives	Unclassified	***	72.1	67	M+FA-H	C12H18O2	0.447595	0.574479	0.601431	0.843129	0.0351723	1.02468	12156.4	11863.6	9399.34	16668.9	15354.1	14791.4	9047.84	11948.5	15401.8	9910.79	13247.6	7744.82	14601.2	7750.94	12337	10831	11838.7	10740.1	10913.8	12510.3	8316.9	14808.8	17340
NO	6.13_544.2588m/z	544.259	6.132	neg	N-[(3a,5b,7a,12a)-3,12-dihydroxy-24-oxo-7-(sulfooxy)cholan-24-yl]-Glycine	HMDB0002640				21252317	71977-73-6	BJPPZTDOLXZUSK-NLKBZSSJSA-N	Lipids and lipid-like molecules	Steroids and steroid derivatives	Bile acids, alcohols and derivatives	***	72	79.3	M-H	C26H43NO9S	0.383872	2.614	0.348305	0.71015	1.47245	2.77493	2887.2	1040.46	178.856	7.51805e-08	7.51805e-08	1254.97	1369.02	7.53373e-08	7.50667e-08	7.50667e-08	131.211	8.12335e-08	8.12335e-08	243.861	254.266	1102.26	2908.45	211.41	222.86	8.41757e-08	80.7697	312.009	8.47002e-08
NO	10.91_320.2351n	319.228	10.9135	neg	20-Hydroxyeicosatetraenoic acid	HMDB0005998	35316	LMFA03060009	C14748	5283157	79551-86-3	NNDIXBJHNLFJJP-DTLRTWKJSA-N	Lipids and lipid-like molecules	Fatty Acyls	Fatty acids and conjugates	***	71.9	68.5	M-H2O-H, M-H	C20H32O3	-0.174562	0.297039	0.342552	0.707982	-0.305179	0.809342	114.946	142.024	101.91	164.337	98.6592	92.4999	190.031	108.328	9.35564	100.363	219.515	180.802	35.6859	173.724	141.885	80.1372	145.284	84.537	12.0734	101.422	170.838	86.3428	62.0082
NO	5.24_285.1936n	286.201	5.24303	pos	Octenoyl-L-carnitine	HMDB0240723				129692230		SMMAHUIWWIEZRB-UHFFFAOYSA-N	Organic acids and derivatives	Keto acids and derivatives	Medium-chain keto acids and derivatives	***	71.9	94.8	M+H, M+Na	C15H27NO4	-1.43614	0.728333	0.589714	0.837087	-0.100889	0.932458	970.361	1040.65	791.771	727.555	296.364	705.985	464.25	1768.41	542.066	1701.02	533.085	365.798	1619.17	599.384	987.952	854.997	1633.89	745.512	412.507	692.975	435.028	804.918	1111.69
NO	10.00_538.3151m/z	538.315	10.0017	neg	LysoPC(16:1(9Z)/0:0)	HMDB0010383	40288	LMGP01050022	C04230	24779461	76790-27-7	LFUDDCMNKWEORN-ZXEGGCGDSA-N	Lipids and lipid-like molecules	Glycerophospholipids	Glycerophosphocholines	***	71.8	98.9	M+FA-H	C24H48NO7P	0.190717	0.450894	0.20802	0.629309	-0.114787	0.923518	1021.81	1106.43	1254.34	1020.12	479.994	1150.72	1591.95	886.756	745.613	725.71	1053.5	1394.43	1229.7	1089.46	1107.32	1419.71	714.788	1247.95	677.964	1072.05	900.247	1047.73	1083.71
NO	10.29_504.3090m/z	504.309	10.2929	neg	PC(17:2(9Z,12Z)/0:0)	HMDB0256157						GYPQKMKDLBCBMB-UHFFFAOYSA-N	Lipids and lipid-like molecules	Glycerophospholipids	Glycerophosphocholines	***	71.5	77.7	M-H	C25H48NO7P	-1.08235	0.0219148	0.992443	0.997703	-0.000810492	0.999438	854.711	855.191	1205.91	970.097	496.469	953.501	753.49	1168.02	1140.18	937.768	832.189	905.691	872.558	893.77	786.279	784.641	687	1045.22	995.134	1032.68	949.802	876.548	747.72
NO	10.91_363.2541m/z	363.254	10.9135	neg	5alpha-Pregnan-20alpha-ol-3-one	HMDB0060408			C18041	3080558		DYVGYXXLXQESJE-SKLBOBKVSA-N	Lipids and lipid-like molecules	Steroids and steroid derivatives	Pregnane steroids	***	71.4	76	M+FA-H	C21H34O2	0.207695	0.440201	0.516707	0.803073	-0.0919557	0.93825	935.097	996.639	874.232	330.08	507.579	501.995	1239.02	1168.4	882.469	1497.98	1541	1514.51	559.789	699.425	504.3	1371.19	839.174	1308.59	1374.12	548.296	158.209	1256.76	925.592
NO	0.71_120.0657m/z	120.066	0.70645	pos	L-Homoserine	HMDB0000719	5687		C00263	12647	672-15-1	UKAUYVFTDYCKQA-VKHMYHEASA-N	Organic acids and derivatives	Carboxylic acids and derivatives	Amino acids, peptides, and analogues	***	71.2	66.2	M+H	C4H9NO3	1.34568	0.545905	0.418744	0.742554	-0.076422	0.948407	1023.73	1079.42	1164.63	1090.31	587.645	1381.02	1342.29	1153.56	1315.77	1414.82	1030.14	1538.2	1148.66	1166.92	842.552	915.696	1303.05	960.623	1206.96	1211.79	716.751	904.94	853.636
NO	9.31_303.2314m/z	303.231	9.31037	pos	Mutilin	HMDB0254962				596074		OBUUFWIMEGVAQS-UHFFFAOYSA-N	Lipids and lipid-like molecules	Prenol lipids	Diterpenoids	***	71.1	82.1	M+H-H2O	C20H32O3	-1.29349	1.03849	0.461816	0.769748	-1.05289	0.482003	324.283	672.781	197.99	1.33014e-07	65.0169	1037.18	1.33995e-07	80.9771	45.6666	236.164	121.651	1015.67	1.30967e-07	215.902	1.22814e-07	899.239	1.22814e-07	1748.24	145.209	1.22981e-07	100.837	1.17025e-07	1.17025e-07
NO	10.43_335.2227m/z	335.223	10.4289	neg	Prostaglandin B-1	HMDB0302204						YBHMPNRDOVPQIN-OWBHPGMISA-N	Lipids and lipid-like molecules	Fatty Acyls	Eicosanoids	***	70.8	86.8	M-H	C20H32O4	-0.361885	0.015092	0.921074	0.974675	0.0186216	1.01299	925.296	913.43	887.017	208.24	315.581	225.312	797.003	333.848	864.52	1468.2	1173.01	1084.67	547.352	986.269	215.962	1070.13	1268.55	1740.29	2297.44	885.975	446.657	921.781	773.179
NO	6.38_528.2620m/z	528.262	6.37698	pos	Glycocholic acid 3-sulfate	HMDB0240728						ZXUWKFXQTSOVDY-UHFFFAOYSA-N	Lipids and lipid-like molecules	Steroids and steroid derivatives	Bile acids, alcohols and derivatives	***	70.7	69.3	M+H-H2O	C26H43NO9S	-1.05361	1.211	0.818785	0.938309	-0.256457	0.837141	2086.68	2492.62	120.014	1.56442e-07	1.56442e-07	14560	1.98618e-07	1.98618e-07	634.687	1.89889e-07	1.87997e-07	1.90209e-07	1672.99	10740.1	1.92226e-07	154.554	7966.81	1.89131e-07	1252.85	1.95367e-07	2.31583e-07	2.48239e-07	2.48239e-07
NO	9.85_463.3068m/z	463.307	9.84875	neg	(1R)-5-[2-[(1S,7As)-1-[(1S)-1-(3-hydroxy-3-methylbutoxy)ethyl]-7a-methyl-2,3,3a,5,6,7-hexahydro-1H-inden-4-ylidene]ethylidene]-4-methylidenecyclohexane-1,3-diol	HMDB0242365				4018		DTXXSJZBSTYZKE-UHFFFAOYSA-N	Lipids and lipid-like molecules	Steroids and steroid derivatives	Vitamin D and derivatives	***	70.6	77.7	M+FA-H	C26H42O4	0.693742	0.674323	0.411306	0.73886	0.23794	1.17931	1304.01	1105.74	782.345	490.023	371.898	1421.25	984.153	699.795	1230.3	874.016	1207.88	1154.77	817.101	675.455	1337.23	838.142	684.911	1622.39	645.754	758.199	378.454	1580.58	1838.33
NO	0.72_203.0674m/z	203.067	0.7182	neg	Glycyl-Glutamate	HMDB0028840	85753			306108		IEFJWDNGDZAYNZ-UHFFFAOYSA-N	Organic acids and derivatives	Carboxylic acids and derivatives	Amino acids, peptides, and analogues	***	70	63.8	M-H	C7H12N2O5	0.174775	0.640766	0.171073	0.594452	0.139247	1.10133	734.718	667.119	507.467	1129.86	569.121	932.721	494.167	555.853	853.316	890.538	755.471	637.993	722.334	609.698	753.036	499.175	484.635	668.572	764.525	600.23	1038.58	936.174	665.357
NO	10.74_478.2937m/z	478.294	10.7368	neg	LysoPE(0:0/18:1(11Z))	HMDB0011475	62263	LMGP02050039		53480924		CZYOFWNORPEFDG-KOIKXXGWSA-N	Lipids and lipid-like molecules	Glycerophospholipids	Glycerophosphoethanolamines	***	69.9	98.4	M-H	C23H46NO7P	-0.390794	0.523933	0.375258	0.723399	0.0896785	1.06413	1071.73	1007.14	1436.09	941.617	659.451	922.808	1170.7	1332.55	1790.11	758.142	739.305	1288.92	1255.48	907.767	1168.34	1502.89	664.707	1472.63	1256.76	1321.79	1258.61	1110.16	863.998
NO	11.52_295.2277m/z	295.228	11.5163	neg	13-Hydroxyoctadeca-9,12-dienoic acid	HMDB0244510				125660		KJXHHTPQSFDEKB-UHFFFAOYSA-N	Lipids and lipid-like molecules	Fatty Acyls	Lineolic acids and derivatives	***	69.9	68.8	M-H	C18H32O3	-0.623027	0.127469	0.538834	0.812496	-0.0640913	0.956548	918.839	960.579	781.206	976.747	1860.87	1117.27	911.733	1038.97	806.668	858.521	1304.81	790.858	892.063	1826.14	409.506	584.473	822.471	1760.23	816.127	987.968	686.262	741.307	612.98
NO	7.18_528.2638m/z	528.264	7.18078	neg	Glycochenodeoxycholate-3-sulfate	HMDB0002497	6702			21125002	67030-54-0	DKXXSIJHWWVNMO-GYPHWSFCSA-N	Lipids and lipid-like molecules	Steroids and steroid derivatives	Bile acids, alcohols and derivatives	***	69.9	86.7	M-H	C26H43NO8S	0.231432	0.587635	0.582056	0.83222	0.309914	1.23963	1289.23	1040.01	898.854	82.3196	34.5357	3695.95	127.84	42.8162	83.266	27.9808	130.953	90.5902	853.903	2034.27	77.722	1077.01	7688.56	238.842	1176.89	135.194	1018.58	189.15	154.609
NO	10.25_477.2849n	478.292	10.2546	pos	LysoPE(0:0/18:2(9Z,12Z))	HMDB0011477	62265	LMGP02050041		53480926		SVRBKLJIDJHADS-USWSLJGRSA-N	Lipids and lipid-like molecules	Glycerophospholipids	Glycerophosphoethanolamines	***	69.7	87.7	M+H, M+Na, M+H-H2O	C23H44NO7P	-1.32393	0.144092	0.942061	0.980926	0.00698455	1.00485	1070.66	1065.49	1250.54	889.298	534.124	747.562	725.848	1197.44	1406.66	1016.63	938.169	1041.61	1278.66	1113.47	1141.44	1200.44	683.903	1660.22	1209.42	1182.98	911.796	985.959	831.379
NO	11.07_417.3354m/z	417.335	11.0706	pos	Calcitriol	HMDB0001903	6382	LMST03020258	C01673	5280453	32222-06-3	GMRQFYUYWCNGIN-NKMMMXOESA-N	Lipids and lipid-like molecules	Steroids and steroid derivatives	Vitamin D and derivatives	***	69.7	70.1	M+H	C27H44O3	-2.11202	0.537538	0.634253	0.857136	0.0515906	1.03641	1170.47	1129.35	1025.84	1261.65	914.609	818.914	2779.56	1393.77	830.855	1253.51	846.912	1085.09	955.001	945.11	1565.22	856.276	696.748	1447	1722.33	874.267	1312.06	1243.08	905.255
NO	0.64_156.0767m/z	156.077	0.63895	pos	L-Histidine	HMDB0000177	21		C00135	6274	71-00-1	HNDVDQJCIGZPNO-YFKPBYRVSA-N	Organic acids and derivatives	Carboxylic acids and derivatives	Amino acids, peptides, and analogues	***	69.5	75.3	M+H	C6H9N3O2	-0.257328	0.916113	0.0458308	0.371025	-0.126538	0.916027	985.551	1075.9	1209.43	1081.2	610.195	815.092	732.22	1098.4	1208.2	1240.53	974.551	1433.84	1014.68	1051.74	713.618	923.616	1057.24	1110.52	1209.4	1409.23	876.542	1079.26	858.008
NO	12.81_445.3322m/z	445.332	12.8144	neg	3,5,9-Trihydroxyergost-7-en-6-one	HMDB0032875	88790			85276490	211486-13-4	WNCDXWLLIJDSNA-UHFFFAOYSA-N	Lipids and lipid-like molecules	Steroids and steroid derivatives	Ergostane steroids	***	69.5	59.2	M-H	C28H46O4	-0.387257	0.278708	0.713363	0.893573	-0.0626376	0.957512	761.677	795.475	682.288	277.499	746.344	524.271	996.473	974.087	849.79	963.77	1644.48	822.536	494.672	478.643	262.896	986.176	450.51	924.638	926.442	554.985	111.283	709.333	791.013
NO	6.10_407.2075m/z	407.208	6.09602	neg	1alpha-Hydroxycorticosterone	HMDB0244860				21850823		YAHNLJYKDPTSTN-UHFFFAOYSA-N	Lipids and lipid-like molecules	Steroids and steroid derivatives	Hydroxysteroids	***	69.5	91.5	M+FA-H	C21H30O5	-0.0725153	0.106838	0.871211	0.959173	0.0196082	1.01368	1100.5	1085.64	925.17	919.233	320.901	562.374	1712.6	997.812	657.667	1202.02	1157.78	848.71	1314.56	1805.32	551.492	1140.59	1387.12	962.619	1069.72	1309.98	1148.83	508.084	1527.18
NO	10.29_519.3319n	520.339	10.2901	pos	LysoPC(0:0/18:2(9Z,12Z))	HMDB0061700				71768169	27304-12-7	LSUXCWJOIAWGOU-FTJOPAKQSA-N	Lipids and lipid-like molecules	Glycerophospholipids	Glycerophosphocholines	***	69.4	90	M+H, M+K, M+Na, M+H-H2O	C26H50NO7P	-1.06446	0.336092	0.39128	0.72848	-0.0584033	0.960326	861.052	896.625	1172.47	909.189	570.081	888.32	780.193	888.289	1015.07	886.214	861.843	809.048	882.865	916.734	946.667	826.467	746.5	1151.85	962.716	1133.52	879.429	878.555	775.369
NO	10.80_521.3475n	522.355	10.7979	pos	LysoPC(18:1(9Z)/0:0)	HMDB0002815	40298	LMGP01050032		16081932	19420-56-5	YAMUFBLWGFFICM-PTGWMXDISA-N	Lipids and lipid-like molecules	Glycerophospholipids	Glycerophosphocholines	***	69.4	95.1	M+H, M+Na, M+K	C26H52NO7P	-1.20088	0.0737004	0.964494	0.988296	0.00258284	1.00179	965.078	963.352	1303.98	1095.84	716.017	1168.01	1086.84	995.598	981.027	869.438	1007.3	1056.88	1119.48	984.995	1020.8	1085.1	700.904	814.43	854.974	1179.78	949.351	858.582	813.39
NO	11.02_297.2420m/z	297.242	11.0162	pos	Octadecanedioic acid	HMDB0000782	5748	LMFA01170029		70095	871-70-5	BNJOQKFENDDGSC-UHFFFAOYSA-N	Lipids and lipid-like molecules	Fatty Acyls	Fatty acids and conjugates	***	69.4	65.8	M+H-H2O	C18H34O4	-1.41305	0.450005	0.260538	0.661394	0.0318075	1.02229	1003.39	981.511	956.816	935.673	1169.27	1122.13	905.742	1049.52	1044.34	928.367	1045.81	954.539	957.574	930.575	951.79	934.544	1012.83	1065.75	1112.25	857.696	890.943	938.091	976.917
NO	0.77_118.0864m/z	118.086	0.770233	pos	3-Amino-3-methylbutanoic acid	HMDB0245806	449944			2760933		NFQAIWOMJQWGSS-UHFFFAOYSA-N	Organic acids and derivatives	Carboxylic acids and derivatives	Amino acids, peptides, and analogues	***	69.2	58.3	M+H	C5H11NO2	1.5623	0.668776	0.0833364	0.461076	-0.106486	0.928848	975.803	1050.55	960.072	1058.68	1422.87	853.721	800.323	952.07	1008.97	1145.23	1257.76	1127.48	677.77	727.568	1087.09	957.778	973.825	1245.97	983.076	1115.44	909.987	1113.5	864.114
NO	7.77_253.1446m/z	253.145	7.773	neg	(5alpha,8beta,9beta)-5,9-Epoxy-3,6-megastigmadien-8-ol	HMDB0034672	90126			101415508	69927-26-0	ULAJGYNCWKGREU-UHFFFAOYSA-N	Organoheterocyclic compounds	Benzopyrans	Unclassified	***	69.2	55.2	M+FA-H	C13H20O2	0.178363	0.605473	0.82947	0.942708	0.0570914	1.04037	1073.12	1031.48	696.365	524.661	2024.42	529.149	1025.33	911.268	432.155	723.469	349.915	485.569	903.184	1372.05	297.454	377.161	1037.01	1173.79	1001.34	650.226	370.254	308.063	620.432
NO	9.55_391.2837m/z	391.284	9.55315	pos	Nutriacholic acid	HMDB0000467	5454			53477693	4651-67-6	DXOCDBGWDZAYRQ-QPVZPPSOSA-N	Lipids and lipid-like molecules	Steroids and steroid derivatives	Bile acids, alcohols and derivatives	***	69.1	84.8	M+H	C24H38O4	-1.5881	0.615212	0.631355	0.856136	-0.0957709	0.935772	957.176	1022.87	913.051	855.275	695.368	2001.58	519.103	798.724	773.744	598.826	654.248	815.913	907.585	2711.38	789.511	950.783	2222.92	914.328	1741.41	794.456	710.016	736.948	648.425
NO	5.89_309.1934n	310.201	5.8918	pos	(3Z,5E,7E)-Decatrienoylcarnitine	HMDB0241124						QOXHDLWEJPSSDD-UHFFFAOYSA-N	Lipids and lipid-like molecules	Fatty Acyls	Fatty acid esters	***	69	86.3	M+H, M+Na	C17H27NO4	-1.99835	0.0490277	0.512892	0.801438	0.121793	1.08809	1057.86	972.222	931.624	646.239	467.38	745.086	546.945	1044.08	532.334	2378.94	798.415	938.306	1283.61	920.143	896.25	1158.41	1527.14	990.361	347.978	1202.58	365.257	1293.74	1208.15
NO	10.78_428.3730m/z	428.373	10.7791	pos	Stearoylcarnitine	HMDB0000848	5811				25597-09-5	FNPHNLNTJNMAEE-HSZRJFAPSA-O	Lipids and lipid-like molecules	Fatty Acyls	Fatty acid esters	***	68.9	76	M+H	C25H49NO4	-1.00442	0.127558	0.631926	0.856508	0.0370917	1.02604	1087.25	1059.65	854.425	1001.22	1257.94	1224.43	993.447	1085.57	1341.4	825.679	867.445	852.967	1125.91	1055.37	1124.25	1012.98	857.659	660.459	999.342	1280.45	1589.23	1307.37	952.432
NO	0.72_234.0849n	235.092	0.7218	pos	Serylglutamic acid	HMDB0029038	85931			7023503	6403-16-3	LAFKUZYWNCHOHT-WHFBIAKZSA-N	Organic acids and derivatives	Carboxylic acids and derivatives	Amino acids, peptides, and analogues	***	68.8	53.3	M+H-H2O, M+H, M+Na	C8H14N2O6	-1.25944	0.275738	0.415307	0.74047	0.0519904	1.03669	856.578	826.259	729.077	1258.26	890.498	853.337	665.033	862.713	845.821	964.142	709.782	833.521	709.465	873.043	863.627	697.836	751.574	735.678	833.859	685.979	1016.23	1038.9	804.684
NO	11.12_461.3272m/z	461.327	11.121	neg	1alpha,24-Dihydroxycholecalciferol	HMDB0244150				53686035		BJYLYJCXYAMOFT-UHFFFAOYSA-N	Lipids and lipid-like molecules	Steroids and steroid derivatives	Vitamin D and derivatives	***	68.8	50.9	M+FA-H	C27H44O3	-0.211346	0.834006	0.307205	0.685723	-0.213336	0.86254	769.96	892.666	706.507	182.185	554.888	380.613	928.9	751.637	913.815	1113.04	1349.19	905.953	609.313	539.62	197.69	882.915	633.356	1587.57	1213.8	667.06	141.259	1037.33	686
NO	5.93_288.2165m/z	288.217	5.92887	pos	Octanoylcarnitine	HMDB0000791			C02838			CXTATJFJDMJMIY-CYBMUJFWSA-O	Lipids and lipid-like molecules	Fatty Acyls	Fatty acid esters	***	68.6	87.8	M+H	C15H29NO4	-1.39125	0.599199	0.402219	0.733573	-0.29301	0.816198	739.021	905.444	267.834	481.734	735.933	554.35	1139.58	667.581	687.411	522.356	737.929	453.099	1021.59	736.586	317.552	378.508	447.673	537.277	732.946	423.869	302.361	511.945	400.062
NO	10.59_590.3465m/z	590.346	10.5901	neg	LysoPC(20:3(8Z,11Z,14Z)/0:0)	HMDB0010394	61704	LMGP01050133		52924055	1006703-11-2	BBNHCUBQEQJHIG-FZZJNMCHSA-N	Lipids and lipid-like molecules	Glycerophospholipids	Glycerophosphocholines	***	68.5	94.1	M+FA-H	C28H52NO7P	0.225882	0.383955	0.425767	0.747363	-0.0836551	0.943664	719.867	762.843	1361.97	824.118	367.935	698.08	677.371	682.379	866.676	530.855	615.866	806.966	597.123	711.835	1072.85	873.32	613.773	1432.19	693.166	894.321	851.625	855.47	819.75
NO	10.74_479.3005n	480.308	10.7442	pos	LysoPE(18:1(9Z)/0:0)	HMDB0011506	40778	LMGP02050004		9547071	89576-29-4	PYVRVRFVLRNJLY-MZMPXXGTSA-N	Lipids and lipid-like molecules	Glycerophospholipids	Glycerophosphoethanolamines	***	68.5	96.8	M+H-H2O, M+H	C23H46NO7P	-1.36291	0.521079	0.37948	0.725502	0.077213	1.05498	1091.49	1034.61	1344.5	898.11	679.464	905.314	1052.19	1165.5	1909.95	832.705	836.464	1286.64	1182.77	1001.65	1153.69	1459.31	690.729	1310.52	1342.77	1303.3	1135.72	1084.54	769.411
NO	10.26_500.2783m/z	500.278	10.262	neg	LysoPE(20:4(5Z,8Z,11Z,14Z)/0:0)	HMDB0011517	46715	LMGP02050009		42607465	652149-09-2	ROPRRXYVXLDXQO-XSQXPFHXSA-N	Lipids and lipid-like molecules	Glycerophospholipids	Glycerophosphoethanolamines	***	68.4	84	M-H	C25H44NO7P	-0.0137872	0.0409735	0.996301	0.998961	-0.000360795	0.99975	1054.93	1055.2	1278.91	1490.56	945.637	681.88	1166.13	1319.23	1454.4	936.627	1019.65	838.732	1104.57	786.465	1349.41	1108.51	693.146	910.774	1202.65	1469.12	1426.8	1031.33	876.238
NO	0.71_258.1097m/z	258.11	0.70645	pos	Glycerophosphocholine	HMDB0000086	370		C00670	657272	28319-77-9	SUHOQUVVVLNYQR-MRVPVSSYSA-N	Lipids and lipid-like molecules	Glycerophospholipids	Glycerophosphocholines	***	68.2	53.6	M+H	C8H20NO6P	-1.47094	0.0744443	0.898112	0.968856	0.0155532	1.01084	396.802	392.547	613.991	421.801	189.394	586.985	294.327	649.721	263.63	376.624	399.204	728.616	688.784	383.765	510.106	404.34	306.773	313.128	447.197	596.634	374.298	624.419	247.012
NO	1.36_132.1019m/z	132.102	1.35958	pos	L-Isoleucine	HMDB0000172	5193	LMFA01100047	C00407	6306	73-32-5	AGPKZVBTJJNPAG-WHFBIAKZSA-N	Organic acids and derivatives	Carboxylic acids and derivatives	Amino acids, peptides, and analogues	***	68.1	52.7	M+H	C6H13NO2	-0.358133	1.43344	0.00382924	0.162064	-0.267847	0.830558	912.73	1098.94	590.022	826.44	928.353	716.717	838.05	1105.55	1404.96	941.015	1023.41	1195.41	811.692	828.12	911.934	889.223	921.302	1160.7	1224.96	883.733	796.835	1175.39	915.314
NO	0.72_135.0299m/z	135.03	0.7182	neg	D-Lactic acid	HMDB0001311	6150		C00256	61503	10326-41-7	JVTAAEKCZFNVCJ-UWTATZPHSA-N	Organic acids and derivatives	Hydroxy acids and derivatives	Alpha hydroxy acids and derivatives	***	68	47.6	M+FA-H	C3H6O3	0.315167	0.327247	0.615833	0.850409	-0.0436072	0.970226	784.066	808.127	634.069	943.164	702.51	711.678	501.546	860.635	779.758	574.576	668.471	610.515	1003.54	937.04	688.92	1009.12	749.351	607.679	762.154	863.448	582.66	744.336	783.246
NO	10.44_528.3080m/z	528.308	10.4362	pos	LysoPE(0:0/22:5(7Z,10Z,13Z,16Z,19Z))	HMDB0011495	62283	LMGP02050059		53480944		KZXGPOLABXFBDK-SCFYABBUSA-N	Lipids and lipid-like molecules	Glycerophospholipids	Glycerophosphoethanolamines	***	68	90.8	M+H	C27H46NO7P	-0.886529	0.179286	0.629119	0.855762	0.0291347	1.0204	1074.5	1053.02	1436.42	1019.32	644.557	1053.3	1147.3	1183.03	926.224	986.644	947.223	1177.34	1160.32	1152.88	1252.99	1636.69	770.588	1431.41	1040.46	1076.15	1047.31	1190.27	794.386
NO	5.20_151.0401m/z	151.04	5.20452	neg	Penicillic acid	HMDB0256217						VOUGEZYPVGAPBB-UHFFFAOYSA-N	Organic acids and derivatives	Keto acids and derivatives	Medium-chain keto acids and derivatives	***	68	46.9	M-H2O-H	C8H10O4	0.244688	0.67612	0.481157	0.78403	0.0971513	1.06966	807.144	754.58	767.93	814.152	677.889	651.269	821.986	932.753	737.706	672.199	595.83	695.086	763.172	533.465	633.636	624.815	607.28	717.122	653.885	805.769	622.568	717.023	664.084
NO	9.05_257.1760m/z	257.176	9.04938	neg	4-(3-Hydroxybutyl)-3,3,5-trimethylcyclohexanone	HMDB0039805	94354			131752728	128660-70-8	QIHMBTNCJUFMCE-UHFFFAOYSA-N	Lipids and lipid-like molecules	Prenol lipids	Sesquiterpenoids	***	67.9	64.2	M+FA-H	C13H24O2	0.567561	0.219467	0.518813	0.804614	-0.148282	0.902324	982.715	1089.09	595.336	555.898	1201.97	347.245	833.874	623.167	731.632	895.861	624.167	662.382	740.89	1227.54	597.007	542.939	1211.25	1481.38	1644.98	548.164	575.612	932.474	616.146
NO	9.89_302.3050m/z	302.305	9.8881	pos	(2R,3R)-2-Aminooctadecane-1,3-diol	HMDB0242634						OTKJDMGTUTTYMP-UHFFFAOYSA-N	Organic nitrogen compounds	Organonitrogen compounds	Amines	***	67.9	76.6	M+H	C18H39NO2	-1.1563	1.00008	0.0455773	0.370172	0.244698	1.18484	1085.85	916.453	971.247	1130.45	581.515	800.956	1118.43	890.387	588.863	817.797	839.768	1069.32	1136.95	854.626	2168.21	1131.37	1284.3	1106.7	833.631	1167.13	1488.97	1142.27	1443.12
NO	11.62_597.3046m/z	597.305	11.6164	neg	LysoPI(18:1(9Z)/0:0)	HMDB0061693		LMGP06050005			1114770-15-8	UGDOFRYHDCDVHD-FRWBGTIISA-N	Lipids and lipid-like molecules	Glycerophospholipids	Glycerophosphoinositols	***	67.7	76.1	M-H	C27H51O12P	0.123536	0.589203	0.253442	0.658247	-0.170709	0.888406	675.075	759.872	993.271	717.076	571.828	1019.96	966.68	239.785	1324.74	295.927	319.218	709.097	452.867	538.893	531.808	692.982	618.573	1330.94	1080.85	888.89	1504.7	595.516	536.922
NO	6.41_597.2866m/z	597.287	6.41442	pos	Taurochenodeoxycholate-7-sulfate	HMDB0002498	57981	LMST05020030		20842013	66874-12-2	WTKQKSAFONWCMW-BJLOMENOSA-N	Lipids and lipid-like molecules	Steroids and steroid derivatives	Bile acids, alcohols and derivatives	***	67.5	77.4	M+NH4	C26H45NO9S2	-1.36707	4.39992	0.24431	0.65075	5.25197	38.1066	4454.73	116.902	10.7487	75.4522	52.8586	841.591	25.4274	1.52358e-08	13.0334	1.5322e-08	147.349	163.636	51.6293	150.259	117.374	57.029	1173.47	81.0774	142.926	56.059	30.5624	51.2519	32.3766
NO	8.44_255.1603m/z	255.16	8.43693	neg	Monomenthyl succinate	HMDB0036143	91299			10199004	188709-97-9	BLILOGGUTRWFNI-UHFFFAOYSA-N	Lipids and lipid-like molecules	Prenol lipids	Monoterpenoids	***	67.5	41.8	M-H	C14H24O4	0.326506	1.32329	0.483641	0.785201	0.291741	1.22412	1199.01	979.49	383.868	647.606	2423.53	410.292	948.739	535.635	830.989	539.908	575.232	508.991	932.826	1197.07	270.244	297.127	1193.18	567	1910.68	578.832	511.528	267.19	446.03
NO	9.65_379.2481n	380.255	9.64673	pos	Sphingosine 1-phosphate	HMDB0000277	3891	LMSP01050001	C06124	5283560	26993-30-6	DUYSYHSSBDVJSM-KRWOKUGFSA-N	Lipids and lipid-like molecules	Sphingolipids	Phosphosphingolipids	***	67.5	98.9	M+H, M+Na, M+H-H2O	C18H38NO5P	-1.64443	0.0650549	0.924486	0.97582	0.00708979	1.00493	1071.32	1066.07	1071.15	1387.64	789.071	1056.12	695.765	1095.92	815.626	995.178	1066.53	1190.1	1189.31	846.349	1670.36	1279.08	1030.75	928.095	1144.07	1170.68	1377.45	1195.6	1003.86
NO	10.26_612.3305m/z	612.331	10.262	neg	LysoPC(22:6(4Z,7Z,10Z,13Z,16Z,19Z)/0:0)	HMDB0010404	40322	LMGP01050056	C04230	10415542	162440-05-3	LSOWKZULVQWMLY-APPDJCNMSA-N	Lipids and lipid-like molecules	Glycerophospholipids	Glycerophosphocholines	***	67.4	98.8	M+FA-H	C30H50NO7P	-0.309878	0.453069	0.355928	0.716037	-0.0841024	0.943371	790.063	837.488	750.4	1339.59	957.976	1320.4	719.729	841.596	551.772	855.181	1026.05	773.812	860.364	1046.45	850.69	802.519	530.396	366.681	489.135	1130.14	901.754	701.101	789.504
NO	0.71_175.0956n	176.103	0.70645	pos	Citrulline	HMDB0000904	16		C00327	9750	372-75-8	RHGKLRLOHDJJDR-BYPYZUCNSA-N	Organic acids and derivatives	Carboxylic acids and derivatives	Amino acids, peptides, and analogues	***	67.3	60.5	M+H, M+K, M+Na	C6H13N3O3	-0.664642	0.632252	0.575645	0.829041	-0.0524574	0.964292	1051.25	1090.18	1050.74	1668.68	728.862	995.06	757.63	1354.88	1928.98	1222.78	998.209	1279.26	1172.41	867.493	631.734	806.039	1465.59	1049.09	816.3	1066.89	668.899	839.624	1116.06
NO	9.85_381.2638n	382.271	9.85028	pos	Sphinganine 1-phosphate	HMDB0001383	3512	LMSP01050002	C01120	644260	19794-97-9	YHEDRJPUIRMZMP-ZWKOTPCHSA-N	Lipids and lipid-like molecules	Sphingolipids	Phosphosphingolipids	***	67.3	92.4	M+H, M+Na	C18H40NO5P	-1.46972	0.624593	0.349361	0.711618	-0.0930335	0.937549	1073.72	1145.24	1439.53	1586.92	627.31	902.19	670.03	941.982	826.605	873.486	1099.85	1028.32	1296.35	835.195	1902.37	1434.26	1010.71	906.041	1001.93	1347.23	1812.64	1449.09	881.594
NO	9.98_459.2731m/z	459.273	9.98267	neg	25-Acetylvulgaroside	HMDB0041365	95770			85163499	172616-88-5	QNZZHRCSGTYEAW-UHFFFAOYSA-N	Lipids and lipid-like molecules	Prenol lipids	Sesterterpenoids	***	67.1	70.2	M-H2O-H	C27H42O7	-4.42172	0.471542	0.485035	0.786255	0.343138	1.26851	1311.83	1034.14	1942.46	442.553	2.29355e-09	53.5648	26.1638	763.632	2004.9	651.34	620.485	900.42	500.412	43.0611	789.056	1141.94	1064.55	1405.61	5973.1	2203.51	1223.62	3220.59	1128.62
NO	12.71_445.3322m/z	445.332	12.7058	neg	Calcidiol	HMDB0003550	6949	LMST03020246	C01561	5283731	19356-17-3	JWUBBDSIWDLEOM-DTOXIADCSA-N	Lipids and lipid-like molecules	Steroids and steroid derivatives	Vitamin D and derivatives	***	67	80.5	M+FA-H	C27H44O2	-0.357171	0.434535	0.498228	0.792857	-0.105003	0.929803	737.058	792.703	669.565	343.731	658.536	459.709	1022.2	810.621	923.77	822.954	1425.36	862.516	532.024	509.041	335.099	837.935	470.577	983.554	819.975	580.12	125.505	783.617	746.744
NO	0.69_175.1189m/z	175.119	0.690067	pos	L-Arginine	HMDB0000517	5502		C00062	6322	74-79-3	ODKSFYDXXFIFQN-BYPYZUCNSA-N	Organic acids and derivatives	Carboxylic acids and derivatives	Amino acids, peptides, and analogues	***	66.9	67.7	M+H	C6H14N4O2	-0.246524	1.00813	0.10029	0.493302	-0.189456	0.876936	873.16	995.694	1213.78	1011.08	475.506	1190.45	960.618	584.52	1870.94	1094.55	592.584	965.721	728.448	744.061	916.92	751.587	988.779	946.705	1098.98	1259.34	534.703	819.829	832.404
NO	12.91_578.4171m/z	578.417	12.9123	pos	LysoPC(22:1(13Z)/0:0)	HMDB0010399	61708	LMGP01050141	C04230	53480471		PAFOXYLFALKPOE-BKAVPCLVSA-N	Lipids and lipid-like molecules	Glycerophospholipids	Glycerophosphocholines	***	66.9	60.4	M+H	C30H60NO7P	-1.6612	0.445413	0.745387	0.907794	0.234193	1.17625	1694.12	1440.28	1630.3	1495.79	28.887	653.112	1043.83	398.04	141.562	1662.44	536.184	5962.6	8182.5	1758.82	1097.78	3000.97	107.151	5.79911e-09	222.169	411.335	518.863	39.9852	42.2896
NO	2.03_209.0919m/z	209.092	2.03473	pos	Formyl-5-hydroxykynurenamine	HMDB0012948	63540		C05647	440743	958733-17-0	CKAXPTWYSHDIBN-UHFFFAOYSA-N	Organic oxygen compounds	Organooxygen compounds	Carbonyl compounds	***	66.9	60.8	M+H	C10H12N2O3	-1.02386	0.594752	0.219498	0.63642	-0.0867029	0.941672	1032.16	1096.09	1357.92	1016.39	853.505	1077.34	1359.3	850.126	748.277	868.945	1062.49	1047.9	866.563	834.102	1227.21	1029.48	1074.81	967.544	1010.45	912.928	689.728	926.612	1083.91
NO	3.73_281.1127m/z	281.113	3.73025	pos	Phenylalanylaspartic acid	HMDB0028991	23739			6992643	22828-05-3	HWMGTNOVUDIKRE-UWVGGRQHSA-N	Organic acids and derivatives	Carboxylic acids and derivatives	Amino acids, peptides, and analogues	***	66.9	47.9	M+H	C13H16N2O5	-1.89473	0.207916	0.721358	0.89647	0.0994685	1.07138	1165.6	1087.94	1136.2	970.168	419.71	1114.1	1378.27	759.451	6928.33	840.243	708.68	952.321	971.933	923.582	1135.1	1292.28	1052.84	671.668	862.77	947.742	636.346	846.943	912.479
NO	9.67_313.2386m/z	313.239	9.66578	neg	9,10-DHOME	HMDB0004704				25320862	125356-86-7	XEBKSQSGNGRGDW-GJWDQICYSA-N	Lipids and lipid-like molecules	Fatty Acyls	Fatty acids and conjugates	***	66.9	54.1	M-H	C18H34O4	0.501378	0.510602	0.599923	0.841954	0.0755079	1.05373	934.207	886.57	1220.13	538.757	977.202	720.833	915.206	874.741	718.624	873.86	1072.48	778.478	588.102	745.549	399.416	580.795	950.575	1568.49	798.675	1905.36	905.008	694.605	935.092
NO	0.69_106.0502m/z	106.05	0.690067	pos	D-Serine	HMDB0003406	6920		C00740	71077	312-84-5	MTCFGRXMJLQNBG-UWTATZPHSA-N	Organic acids and derivatives	Carboxylic acids and derivatives	Amino acids, peptides, and analogues	***	66.8	52.1	M+H	C3H7NO3	3.12681	0.0505141	0.836764	0.945697	0.0199922	1.01395	1037.27	1023	1080.05	1006.45	728.272	1025.44	1157.53	1254.38	1322.24	966.073	1012.45	979.172	1646.69	1392.42	847.762	768.828	1278.98	646.366	2149.99	1366.38	795.026	966.417	770.419
NO	9.86_562.3152m/z	562.315	9.85737	neg	LysoPC(18:3(9Z,12Z,15Z)/0:0)	HMDB0010388	40304	LMGP01050038	C04230	24779469		WKQNRCYKYCKESD-YVHLTTHBSA-N	Lipids and lipid-like molecules	Glycerophospholipids	Glycerophosphocholines	***	66.7	98.5	M+FA-H	C26H48NO7P	0.311121	0.0826547	0.861406	0.955772	0.031024	1.02174	937.93	917.976	1812.17	669.815	246.757	622.977	868.088	872.455	617.081	909.849	478.162	1575.7	2969.68	706.285	1397.57	1653.11	506.265	1479.37	473.086	1410.84	569.539	1165.05	606.387
NO	0.67_188.1524n	189.16	0.67205	pos	N6,N6,N6-Trimethyl-L-lysine	HMDB0001325	6161		C03793	440120	19253-88-4	MXNRLFUSFKVQSK-QMMMGPOBSA-N	Organic acids and derivatives	Carboxylic acids and derivatives	Amino acids, peptides, and analogues	***	66.6	38.1	M+H, M+Na	C9H20N2O2	-0.416053	1.72711	0.035017	0.333443	-0.404362	0.755571	954.577	1263.39	961.864	822.649	384.59	1106.58	1169.5	624.843	1385.4	985.263	727.726	1080.67	703.705	845.813	1445.31	1430.75	889.926	611.56	1269.69	638.357	895.217	778.465	879.532
NO	0.67_213.0747m/z	213.075	0.67205	pos	D-Arginine	HMDB0003416	6924		C00792	71070	157-06-2	ODKSFYDXXFIFQN-SCSAIBSYSA-N	Organic acids and derivatives	Carboxylic acids and derivatives	Amino acids, peptides, and analogues	***	66.6	40.6	M+K	C6H14N4O2	-0.859171	0.999083	0.119136	0.521476	-0.220316	0.858377	907.356	1057.06	1664.26	1460.48	447.7	1636.54	412.851	550.521	1659.79	1253.12	682.28	1292.25	588.355	588.272	677.104	462.521	937.414	875.209	1306.56	1676.85	350.364	1368.96	1040.57
NO	0.77_191.0198m/z	191.02	0.770417	neg	Oxoglutaric acid	HMDB0000208	5218		C00026	51	328-50-7	KPGXRSRHYNQIFN-UHFFFAOYSA-N	Organic acids and derivatives	Keto acids and derivatives	Gamma-keto acids and derivatives	***	66.6	79.4	M+FA-H	C5H6O5	0.565255	0.142307	0.742008	0.90588	0.0257537	1.01801	1034.84	1016.53	1053.15	987.998	1052.09	1188.41	831.992	1431.59	893.929	908.806	1633.13	794.982	1306.2	1572.48	575.294	908.872	899.354	1015.36	780.971	1189.79	601.387	759.097	703.245
NO	4.89_205.0738n	206.081	4.89445	pos	Indolelactic acid	HMDB0000671			C02043	676157	7417-65-4	XGILAAMKEQUXLS-JTQLQIEISA-N	Organoheterocyclic compounds	Indoles and derivatives	Indolyl carboxylic acids and derivatives	***	66.6	96.8	M+H-H2O, M+H	C11H11NO3	-0.639144	0.66096	0.299187	0.679998	0.153585	1.11233	1127.08	1013.26	1015.94	1027.75	726.516	707.24	958.562	752.042	1721.67	924.547	1069.47	1091.74	562.719	947.89	1483.07	859.682	1149.88	1468.37	822.324	735.859	597.695	982.046	1891.03
NO	6.83_313.2248n	314.232	6.82673	pos	(8Z)-Decenoylcarnitine	HMDB0241073						ZMKMBGRJEJAZHN-UHFFFAOYSA-N	Lipids and lipid-like molecules	Fatty Acyls	Fatty acid esters	***	66.6	53.7	M+H, M+Na	C17H31NO4	-1.61182	0.710698	0.244067	0.65075	-0.223221	0.856651	795.234	928.306	522.961	494.688	539.356	624.451	803.977	1016	342.319	659.313	805.795	446.479	717.46	979.42	406.342	463.615	726.063	1097.96	547.754	575.593	520.256	694.941	722.329
NO	4.27_165.0194m/z	165.019	4.27203	neg	Phthalic acid	HMDB0002107	6489		C01606	1017	88-99-3	XNGIFLGASWRNHJ-UHFFFAOYSA-N	Benzenoids	Benzene and substituted derivatives	Benzoic acids and derivatives	***	66.5	69.2	M-H	C8H6O4	0.440906	0.260055	0.169007	0.59116	0.0429065	1.03019	1059.66	1028.61	1052.06	1152.94	1087.98	1021.83	1060.58	983.358	1082.2	1028.3	1013.28	1021.43	983.257	965.826	1024.33	1000.46	1703.07	1014.25	990.269	1134.78	1058.83	1102.07	1133
NO	9.44_391.2855m/z	391.286	9.44023	neg	3a,7a-Dihydroxycholanoic acid	HMDB0000384	5373			21252245	30634-99-2	RUDATBOHQWOJDD-BYRKYSOESA-N	Lipids and lipid-like molecules	Steroids and steroid derivatives	Bile acids, alcohols and derivatives	***	66.5	44.8	M-H	C24H40O4	0.297529	1.6149	0.384574	0.726282	-0.443413	0.735393	845.494	1149.72	1160.68	101.283	3.04912e-08	2588.3	3.45695e-08	1001.51	2530.39	805.189	221.927	852.252	1505.79	2131.73	3.54675e-08	1597.72	1719.82	181.837	3008.26	503.712	476.023	577.371	208.905
NO	0.69_170.0923m/z	170.092	0.690067	pos	1-Methylhistidine	HMDB0000001	3741		C01152	92105	332-80-9	BRMWTNUJHUMWMS-LURJTMIESA-N	Organic acids and derivatives	Carboxylic acids and derivatives	Amino acids, peptides, and analogues	***	66.3	47.5	M+H	C7H11N3O2	-0.44931	0.294597	0.851473	0.9518	-0.0299475	0.979456	1019.53	1040.92	1321	936.992	554.656	736.959	1023.41	738.812	1253.18	868.31	353.773	1102.23	1818.64	1497.74	1586.59	1269.3	1100.09	412.327	2035.22	866.801	420.693	1050.95	690.854
NO	10.46_426.3569m/z	426.357	10.4551	pos	2-Hydroxyhexadecanoylcarnitine	HMDB0013337						HOAMADDCQBUDDY-JCKUYFFHSA-N	Lipids and lipid-like molecules	Fatty Acyls	Fatty acid esters	***	66.3	49.2	M+H	C25H47NO4	-2.0058	0.190525	0.896381	0.968036	0.0110976	1.00772	1136.09	1127.39	776.287	1197.86	1326.91	1383.95	1161.45	1141.28	937.264	983.086	1112.53	1071.7	1083.81	1006.14	1102.38	1124.65	892.541	477.663	889.562	1180.07	1507.05	1055.19	912.373
NO	3.30_247.1284m/z	247.128	3.29557	pos	Aspartyl-Leucine	HMDB0028757				332962		ZVDPYSVOZFINEE-UHFFFAOYSA-N	Organic acids and derivatives	Carboxylic acids and derivatives	Amino acids, peptides, and analogues	***	66.3	68.7	M+H	C10H18N2O5	-1.63201	0.775506	0.598422	0.841193	-0.242943	0.84502	970.713	1148.75	1021.69	436.927	416.212	535.608	578.604	588.274	8675.48	1086.29	506.269	1331.81	655.5	973.075	1266.36	1318.31	689.105	336.591	885.437	757.493	539.18	857.09	527.28
NO	6.43_253.1081m/z	253.108	6.43287	neg	(Z)-3-Oxo-2-(2-pentenyl)-1-cyclopenteneacetic acid	HMDB0030197	86789			14262444	120282-76-0	QAAHGFINENUHAR-ONEGZZNKSA-N	Organic oxygen compounds	Organooxygen compounds	Carbonyl compounds	***	66.3	63	M+FA-H	C12H16O3	-0.0668572	2.67866	0.00134768	0.0988547	-0.966754	0.511656	720.714	1408.59	286.616	1533.91	1056.87	157.668	739.082	468.325	112.867	491.335	362.088	568.344	1005.47	2185.19	121.26	439.872	291.806	1171.33	402.049	682.363	233.849	194.829	487.858
NO	8.24_341.2563n	342.264	8.23923	pos	trans-2-Dodecenoylcarnitine	HMDB0013326				53481671		JEOZLTJHDSKQIT-CLVCIHKQSA-N	Lipids and lipid-like molecules	Fatty Acyls	Fatty acid esters	***	66.3	47.6	M+H, M+Na	C19H35NO4	-0.983477	1.1911	0.209544	0.631267	0.239603	1.18067	1070.89	907.025	520.936	789.421	1798.24	1071.3	1346.44	814.044	555.979	574.105	1387.27	545.363	563.213	753.032	584.826	404.015	1014.33	584.162	1256.21	844.45	547.609	1047.71	796.268
NO	10.23_525.2855n	524.278	10.2326	neg	LysoPE(0:0/22:6(4Z,7Z,10Z,13Z,16Z,19Z))	HMDB0011496	62284	LMGP02050060		53480945		TWBVHOYVCUOMJY-PAUXXPOVSA-N	Lipids and lipid-like molecules	Glycerophospholipids	Glycerophosphoethanolamines	***	66.2	93.4	M-H, 2M-H	C27H44NO7P	-0.0250159	0.192027	0.712759	0.893112	-0.0296048	0.979689	1107.91	1130.88	1058.54	1431.25	1029.84	1181.42	1085.29	1014.73	933.951	1216.33	1250.15	831.837	1579.17	1557.37	1658.85	1399.66	680.673	781.789	712.082	1238.11	1107.27	1100.21	1121.68
NO	9.64_283.1915m/z	283.192	9.64313	neg	2,5-Dihydroxybisabola-3,10-diene	HMDB0302601						FPSDOHYYKFXKFR-CQFAYMELSA-N	Lipids and lipid-like molecules	Prenol lipids	Sesquiterpenoids	***	66.1	59.2	M+FA-H	C15H26O2	0.128291	0.150027	0.681586	0.880246	-0.0780669	0.947326	997.62	1053.09	552.287	752.421	724.544	434.634	696.24	507.945	1090.66	976.708	748.711	769.383	663.149	1099.9	460.216	686.292	1284.95	992.672	2421.53	813.745	796.154	943.44	530.108
NO	10.13_374.2815n	357.278	10.1285	pos	3b-Hydroxy-5-cholenoic acid	HMDB0000308	5297	LMST04010201		92997	5255-17-4	HIAJCGFYHIANNA-QIZZZRFXSA-N	Lipids and lipid-like molecules	Steroids and steroid derivatives	Bile acids, alcohols and derivatives	***	66	41.5	M+H-H2O, M+H	C24H38O3	-1.70992	1.57396	0.453345	0.763693	-0.576451	0.670611	865.406	1290.47	2039	196.558	84.7211	1373.37	128.92	252.138	339.681	39.7323	254.89	228.548	1282.59	1785.3	219.345	1429.3	2713.01	254.034	6504.95	351.635	1398.87	331.863	54.5877
NO	7.30_512.2672m/z	512.267	7.29722	pos	Gcdcs	HMDB0252653				53462919		DKXXSIJHWWVNMO-UHFFFAOYSA-N	Lipids and lipid-like molecules	Steroids and steroid derivatives	Bile acids, alcohols and derivatives	***	66	49.6	M+H-H2O	C26H43NO8S	-0.789881	0.549817	0.550475	0.816882	0.211702	1.15805	1283.16	1108.03	878.385	707.734	703.716	2243.27	639.447	678.668	1066.5	689.773	928.307	605.194	866.512	696.087	629.057	575.766	1064.58	676.754	1178.67	552.59	744.652	1157.41	1252.96
NO	0.75_177.0869m/z	177.087	0.75305	pos	(2R,4S)-Pyrrolidine-2,4-dicarboxylic acid	HMDB0242583				3868		NRSBQSJHFYZIPH-UHFFFAOYSA-N	Organic acids and derivatives	Carboxylic acids and derivatives	Amino acids, peptides, and analogues	***	65.9	36.4	M+NH4	C6H9NO4	-0.558584	0.526656	0.187798	0.607174	0.0751436	1.05347	927.151	880.096	803.605	1126.6	893.582	993.847	680.712	884.836	1029.08	1019.79	829.159	1017.22	816.535	878.314	1053.89	837.786	843.607	839.507	1070.5	790.824	1036.03	1288.79	915.249
NO	9.86_498.2629m/z	498.263	9.85737	neg	LysoPE(20:5(5Z,8Z,11Z,14Z,17Z)/0:0)	HMDB0011519	62303	LMGP02050027		52925146		KCWGBXXAJHVZNN-KOYQJJOGSA-N	Lipids and lipid-like molecules	Glycerophospholipids	Glycerophosphoethanolamines	***	65.7	75	M-H	C25H42NO7P	0.520173	0.00527276	0.921378	0.974675	-0.0175316	0.987922	1083.55	1096.8	2569.13	741.696	267.152	705.406	1466.12	715.875	498.739	882.692	1167.63	2565.37	1160.05	1409.58	2010.85	2795.93	611.35	1317.88	697.875	756.055	661.741	1720.8	1085.47
NO	0.72_180.0638n	225.062	0.7182	neg	D-Mannose	HMDB0000169			C00936	185698		WQZGKKKJIJFFOK-PQMKYFCFSA-N	Organic oxygen compounds	Organooxygen compounds	Carbohydrates and carbohydrate conjugates	***	65.6	49.4	M-H, M+FA-H	C6H12O6	2.24893	0.872369	0.0587817	0.405391	-0.101903	0.931803	974.911	1046.26	966.506	996.344	1077.54	867.07	901.637	1112.42	1173.02	940.219	1032.93	914.436	969.303	1114.32	786.212	930.959	889.313	1036.4	985.305	1007.4	1026.14	1014.31	945.901
NO	0.74_174.1004n	175.108	0.737067	pos	N2-Acetylornithine	HMDB0003357	327320		C00437	439232	6205-08-9	JRLGPAXAGHMNOL-LURJTMIESA-N	Organic acids and derivatives	Carboxylic acids and derivatives	Amino acids, peptides, and analogues	***	65.6	40.7	M+H, M+K, M+Na	C7H14N2O3	-0.260873	0.561363	0.40114	0.732915	0.153106	1.11196	1019.79	917.108	807.655	788.276	703.516	735.941	698.423	736.526	1168.17	675.033	903.146	836.745	745.622	958.58	4510.61	811.838	743.316	844.919	862.372	734.689	791.906	963.156	1169.64
NO	3.28_231.1468n	232.154	3.27675	pos	Isobutyryl-L-carnitine	HMDB0000736	5704			168379	25518-49-4	LRCNOZRCYBNMEP-SECBINFHSA-O	Lipids and lipid-like molecules	Fatty Acyls	Fatty acid esters	***	65.6	38.1	M+H, M+Na	C11H21NO4	-0.956324	0.434389	0.491778	0.789687	-0.136907	0.909467	933.371	1026.28	622.835	726.492	601.776	584.872	636.409	676.558	717.61	844.396	523.896	1218.45	782.736	550.29	662.086	1374.12	852.152	1249.45	968.282	514.59	715.959	1102.34	867.512
NO	6.08_213.1133m/z	213.113	6.07548	neg	6-Hydroxy-2,6-dimethyl-2,7-octadien-4-one	HMDB0034670	90124			71379147	64661-54-7	ILDAKDTXKZPGJC-UHFFFAOYSA-N	Lipids and lipid-like molecules	Prenol lipids	Monoterpenoids	***	65.6	36.6	M+FA-H	C10H16O2	0.350474	0.352479	0.179797	0.599053	-0.236851	0.848596	926.461	1091.76	507.174	733.428	2606.4	679.697	1108.41	698.06	383.306	728.215	567.656	695.336	1006.93	1548.22	502.818	493.368	785.599	1055.86	1063.23	539.355	656.571	383.138	536.01
NO	0.75_149.0455m/z	149.046	0.75165	neg	D-Xylose	HMDB0000098	314		C00181	135191	58-86-6	SRBFZHDQGSBBOR-IOVATXLUSA-N	Organic oxygen compounds	Organooxygen compounds	Carbohydrates and carbohydrate conjugates	***	65.5	43.5	M-H	C5H10O5	-0.179467	0.850971	0.158493	0.5776	0.41271	1.33118	1343.14	1008.98	1314.19	1130.82	882.141	957.894	896.741	1210.92	1517.05	535.364	2079.89	786.413	1065.34	926.916	1420.78	970.139	1216.86	912.621	676.028	774.479	859.093	550.598	1112.71
NO	0.79_128.0354m/z	128.035	0.789167	neg	(3R,5S)-1-pyrroline-3-hydroxy-5-carboxylic Acid	HMDB0062585	63470		C04281	11966267		WFOFKRKDDKGRIK-DMTCNVIQSA-N	Organic acids and derivatives	Carboxylic acids and derivatives	Amino acids, peptides, and analogues	***	65.5	31	M-H	C5H7NO3	0.762548	0.569498	0.177185	0.598105	-0.0714972	0.95165	988.665	1038.9	900.601	1206.67	694.544	1150.54	860.039	1149.38	903.669	1016.82	1142.7	1061.67	1059.3	836.069	1043.54	1103.51	1048.43	704.54	1046.92	1074.38	1043.58	935.63	964.71
NO	6.26_625.3454n	626.353	6.26445	pos	Glycochenodeoxycholic acid 3-glucuronide	HMDB0002579	6715		C03033	53477753	79254-98-1	ABFZMYIIUREPLL-ZWDGUQLWSA-N	Lipids and lipid-like molecules	Steroids and steroid derivatives	Steroidal glycosides	***	65.5	73.6	M+H, M+Na	C32H51NO11	-1.33823	3.97567	0.0161577	0.254306	1.59738	3.02594	2272.26	750.927	1632.28	74.3496	2.92438e-08	467.606	3.06533e-08	243.001	1317.65	3076.95	2143.92	6506.94	74.804	3.26672e-08	1951.04	1153.95	106.927	483.827	124.031	3.17781e-08	8568.73	5997.05	1230.69
NO	9.81_475.2694n	476.277	9.81245	pos	LysoPE(0:0/18:3(9Z,12Z,15Z))	HMDB0011479	62267	LMGP02050043		53480928		JGWWMNVPHKMUCV-WOBXFXBNSA-N	Lipids and lipid-like molecules	Glycerophospholipids	Glycerophosphoethanolamines	***	65.5	80	M+H, M+Na	C23H42NO7P	-1.06777	1.04342	0.124944	0.530576	0.328236	1.25548	1297.39	1033.38	1797.02	681.405	272.733	418.72	677.348	1044.69	770.812	1056.75	528.239	1817.1	5173.65	1624.24	1745.77	2516.05	540.692	2128.78	844.847	1498.02	674.927	1275.82	689.392
NO	0.72_292.0902n	293.097	0.7218	pos	Edetic Acid	HMDB0015109	4007		C00284	6049		KCXVZYZYPLLWCC-UHFFFAOYSA-N	Organic acids and derivatives	Carboxylic acids and derivatives	Tetracarboxylic acids and derivatives	***	65.3	69.7	M+H, M+Na, M+K	C10H16N2O8	-1.52729	0.951997	0.0291489	0.312315	0.139253	1.10133	955.241	867.348	859.869	771.599	1092.37	887.589	734.876	1089.29	911.304	1220.21	892.402	1086.48	817.983	903.576	873.723	788.418	920.776	856.933	1008.96	829.849	809.115	1032.94	978.415
NO	1.09_248.1489m/z	248.149	1.08733	pos	3-Hydroxybutyrylcarnitine	HMDB0013127					1469900-92-2	UEFRDQSMQXDWTO-BDAKNGLRSA-N	Lipids and lipid-like molecules	Fatty Acyls	Fatty acid esters	***	65.2	68	M+H	C11H21NO5	-1.388	2.04781	0.258203	0.660467	0.460422	1.37594	1646.46	1196.6	883.27	612.238	11204.1	1362.81	1329.68	1292.02	799.142	638.944	1515.59	320.28	447.452	1478.74	1017.4	473.616	1356.35	432.585	1088.04	1189.97	705.748	657.099	938.491
NO	7.07_466.1968m/z	466.197	7.07173	pos	Biotripyrrin-a	HMDB0003323	6881			10298558	158649-79-7	DXWHHYOVLWSVQD-WOEXBRBNSA-N	Organoheterocyclic compounds	Pyrroles	Substituted pyrroles	***	65.2	44.1	M+H	C25H27N3O6	-0.992361	0.809878	0.619946	0.851123	0.227391	1.17072	1575.75	1345.97	418.234	483.533	1475.68	822.15	1657.47	858.962	451.338	1141.19	1268.07	1260.62	711.341	1569.47	501.772	439.606	959.322	569.672	1603.25	1135.06	593.702	766.132	1373.96
NO	0.72_202.0953n	247.093	0.7182	neg	Alanylhydroxyproline	HMDB0028688					76400-25-4	KYHSUPXEBSYFGK-JKUQZMGJSA-N	Organic acids and derivatives	Carboxylic acids and derivatives	Amino acids, peptides, and analogues	***	65.1	45.1	M-H, M+FA-H	C8H14N2O4	-0.322418	0.72866	0.150556	0.564528	0.121089	1.08756	932.279	857.225	829.219	587.159	875.772	948.828	733.232	1048.44	957.493	1451.95	1044.77	1023.69	829.581	805.751	767.606	692.219	890.096	851.32	1076.63	778.494	752.185	967.973	1045.8
NO	0.77_136.0757m/z	136.076	0.770233	pos	p-Octopamine	HMDB0004825	7087		C04227	440266	104-14-3	QHGUCRYDKWKLMG-QMMMGPOBSA-N	Benzenoids	Phenols	1-hydroxy-2-unsubstituted benzenoids	***	65.1	38.7	M+H-H2O	C8H11NO2	-0.047937	0.272164	0.992612	0.997703	-0.00070413	0.999512	1029.14	1029.64	1454.18	1153.97	763.455	1022.46	1200.96	965.911	1357.43	1068.24	1105.95	1143	880.931	939.576	1400.86	1068.04	1056.92	1023	1051.69	1180.45	960.443	1013.47	1092.33
NO	10.47_614.3467m/z	614.347	10.4725	neg	LysoPC(22:5(7Z,10Z,13Z,16Z,19Z)/0:0)	HMDB0010403	61712	LMGP01050143	C04230	53480475		BIEOSECQPGGZMF-NAIWXXGBSA-N	Lipids and lipid-like molecules	Glycerophospholipids	Glycerophosphocholines	***	65.1	93.1	M+FA-H	C30H52NO7P	0.619828	0.669434	0.20388	0.624432	-0.123047	0.918247	737.824	803.514	1121.38	831.943	376.654	1049.35	712.9	961.004	393.211	721.225	993.494	795.085	840.796	839.377	816.949	1301.03	524.183	711.301	549.814	1166.98	618.404	752.939	554.709
NO	6.83_237.0769m/z	237.077	6.82958	neg	3,4,5-Trimethoxycinnamic acid	HMDB0002511	6705			735755	90-50-6	YTFVRYKNXDADBI-SNAWJCMRSA-N	Phenylpropanoids and polyketides	Cinnamic acids and derivatives	Hydroxycinnamic acids and derivatives	***	65	62.8	M-H	C12H14O5	0.0528889	2.09816	0.0938168	0.484473	-0.882555	0.542406	829.438	1529.18	444.488	1196.46	0.00097863	295.975	1071.81	38.48	90.9312	1525.16	714.472	654.675	698.856	6314.73	251.551	330.526	1735.89	1.88811e-07	1.88811e-07	182.153	25.4371	0.0170845	1401.87
NO	12.76_329.2484m/z	329.248	12.7646	neg	Docosapentaenoic acid (22n-3)	HMDB0006528	194	LMFA04000044	C16513	5497182	24880-45-3	YUFFSWGQGVEMMI-JLNKQSITSA-N	Lipids and lipid-like molecules	Fatty Acyls	Fatty acids and conjugates	***	64.9	56.7	M-H	C22H34O2	-0.561746	0.461233	0.386599	0.726493	-0.134369	0.911068	1015.11	1114.2	540.391	1019.51	1419.82	1283.89	1942.47	774.38	302.08	454.34	2079.01	479.364	504.718	1536.23	509.688	648.11	679.173	1030.66	634.025	2090.9	960.888	762.024	694.014
NO	13.07_447.3480m/z	447.348	13.0681	neg	27-Hydroxycholesterol	HMDB0002103	6487	LMST01010088	C06340	123976	20380-11-4	FYHRJWMENCALJY-YSQMORBQSA-N	Lipids and lipid-like molecules	Steroids and steroid derivatives	Bile acids, alcohols and derivatives	***	64.9	85	M+FA-H	C27H46O2	0.0332514	0.111155	0.795707	0.929677	-0.0378174	0.974128	811.047	832.588	1170.66	361.825	704.031	346.393	1471.66	698.994	1015.62	941.149	1432.59	852.54	550.947	830.074	468.864	725.304	670.137	1221.12	1213.36	702.609	108.355	911.498	615.719
NO	4.17_264.1109n	263.104	4.17287	neg	Phenylacetylglutamine	HMDB0006344	58397		C04148	92258	28047-15-6	JFLIEFSWGNOPJJ-JTQLQIEISA-N	Organic acids and derivatives	Carboxylic acids and derivatives	Amino acids, peptides, and analogues	***	64.9	98	M-H, 2M-H	C13H16N2O4	-0.294869	0.240725	0.502316	0.795589	0.176929	1.13047	1301.99	1151.72	1081.74	1200.1	79.5806	2694.41	69.9462	401.057	1571.42	1207.12	3059.79	2580.59	1894.44	1715.44	224.255	946.167	1672.08	50.6029	1714.25	585.833	3400.16	1326.36	908.966
NO	10.87_616.3622m/z	616.362	10.8748	neg	LysoPC(22:4(7Z,10Z,13Z,16Z)/0:0)	HMDB0010401	61710	LMGP01050124	C04230	52924039		ZOJBSSVHFSBHMP-JJJSWPRASA-N	Lipids and lipid-like molecules	Glycerophospholipids	Glycerophosphocholines	***	64.8	96.1	M+FA-H	C30H54NO7P	0.347845	0.0303552	0.927375	0.976368	0.00999209	1.00695	743.798	738.664	958.903	677.612	444.632	1051.65	896.489	972.78	692.532	418.055	818.348	673.524	734.591	595.079	1024.98	889.943	582.805	1408.53	901.66	1477.87	820.21	774.964	449.359
NO	6.70_302.2322m/z	302.232	6.69545	pos	Nonanoylcarnitine	HMDB0013288		LMFA07070082		53481660		MPSPNFAQQQMFLK-UHFFFAOYSA-N	Lipids and lipid-like molecules	Fatty Acyls	Fatty acid esters	***	64.8	73.3	M+H	C16H31NO4	-1.23211	0.743464	0.280881	0.669208	-0.335956	0.792259	687.156	867.337	253.863	439.961	368.783	725.107	751.673	384.072	482.163	584.682	543.454	825.916	558.18	743.334	711.16	388.575	377.458	408.947	714.921	331.284	577.385	525.347	630.397
NO	0.71_162.1123m/z	162.112	0.70645	pos	L-Carnitine	HMDB0000062			C00318			PHIQHXFUZVPYII-ZCFIWIBFSA-O	Organic nitrogen compounds	Organonitrogen compounds	Quaternary ammonium salts	***	64.6	52.1	M+H	C7H15NO3	-0.892767	1.30449	0.0141779	0.241153	-0.204926	0.867583	904.298	1042.32	1053.64	1136.19	587.532	739.915	753.06	1150.8	514.308	731.58	566.834	795.838	1000.34	679.337	565.944	1067.1	1140.08	1018.98	1012.04	707.672	938.872	1027.66	1272.34
NO	0.75_189.0868m/z	189.087	0.75305	pos	gamma-Glutamylacetamide	HMDB0252618				76082401		HXMDSTNKNJXOSS-UHFFFAOYSA-N	Organic acids and derivatives	Carboxylic acids and derivatives	Amino acids, peptides, and analogues	**	64.6	29.1	M+H	C7H12N2O4	-0.890017	0.143565	0.715412	0.894247	0.0195289	1.01363	876.879	865.089	811.719	917.285	984.271	854.336	718.751	1003.29	909.699	1061.51	877.554	913.516	770.254	875.634	859.277	744.612	777.821	776.455	930.755	728.999	816.627	1011.11	873.047
NO	5.00_601.2649m/z	601.265	5.00467	pos	APC	HMDB0060661	71230		C00546	10077584	181467-56-1	BSVVZICJFYZDJJ-XIFFEERXSA-N	Organic oxygen compounds	Organooxygen compounds	Carbonyl compounds	***	64.6	37.1	M+H-H2O	C33H38N4O8	-1.31504	0.341792	0.512421	0.800919	-0.153424	0.899114	650.134	723.083	509.014	324.525	497.75	651.713	1197.91	715.05	307.249	487.894	894.148	653.332	595.865	420.081	416.993	330.388	667.006	421.455	786.575	648.289	501.584	615.681	997.659
NO	0.71_159.0763m/z	159.076	0.70645	pos	N5-formyl-N5-hydroxy-L-ornithine	HMDB0304431				45479225		KORLZEIJSHHTDW-YFKPBYRVSA-N	Organic acids and derivatives	Carboxylic acids and derivatives	Amino acids, peptides, and analogues	***	64.5	35.8	M+H-H2O	C6H12N2O4	-0.621263	0.155531	0.759242	0.914956	0.0258724	1.0181	1012.55	994.556	995.53	1746.8	735.033	1073.29	798.921	1285.91	1602.19	1285.83	1027.26	1220.25	1032.18	817.04	661.13	718.235	1335.85	897.592	856.901	1004.28	713.395	813.176	1064.6
NO	0.72_248.1005n	249.108	0.7218	pos	gamma-Glutamylthreonine	HMDB0029159	86051			53861142	5652-48-2	GWNXFCYUJXASDX-ZDLURKLDSA-N	Organic acids and derivatives	Carboxylic acids and derivatives	Amino acids, peptides, and analogues	***	64.4	37.6	M+H, M+Na	C9H16N2O6	-1.34289	0.630053	0.390473	0.728316	0.0924169	1.06615	975.856	915.304	910.859	296.489	1135.53	1022.22	894.397	1201.05	918.516	1248.9	1075.83	1267.75	748.269	849.806	952.64	573.551	1047.04	1041.65	1057.15	905.966	255.734	1164.29	957.441
NO	9.42_370.2947m/z	370.295	9.42177	pos	Tetradecenoylcarnitine	HMDB0258884				129631631		JPZLYVBUZGYFKZ-UHFFFAOYSA-N	Lipids and lipid-like molecules	Fatty Acyls	Fatty acids and conjugates	***	64.3	32.4	M+H	C21H39NO4	-1.24119	1.14107	0.260025	0.661394	0.184679	1.13656	1154.55	1015.82	483.612	874.849	2634.25	1096.3	1507.35	1085.77	820.622	688.951	1412.1	582.27	560.849	810.242	700.756	537.653	880.419	563.388	1211.9	931.318	734.163	887.365	773.627
NO	10.53_620.2951n	621.302	10.527	pos	LysoPI(20:4(5Z,8Z,11Z,14Z)/0:0)	HMDB0061690		LMGP06050006			1246430-04-5	LXUGKKVCSTYZFK-HYNUQJCBSA-N	Lipids and lipid-like molecules	Glycerophospholipids	Glycerophosphoinositols	***	64.2	97.3	M+H, M+Na, M+NH4, M+H-H2O	C29H49O12P	-1.66476	0.943577	0.019321	0.267285	-0.224174	0.856085	673.02	786.16	677.274	646.03	1322.88	773.086	852.522	455.283	1064.16	508.03	603.852	638.69	580.811	711.213	638.102	628.474	690.278	819.778	864.503	630.804	637.974	684.311	503.956
NO	3.91_246.1366n	247.144	3.91377	pos	Lenticin	HMDB0061115			C09213	442106	487-58-1	AOHCBEAZXHZMOR-ZDUSSCGKSA-N	Organic acids and derivatives	Carboxylic acids and derivatives	Amino acids, peptides, and analogues	***	64.2	49.9	M+H, M+Na, M+K	C14H18N2O2	-1.0969	0.987614	0.186247	0.605387	-0.419285	0.747795	862.377	1153.23	28.4994	183.893	1506.83	1407.45	430.562	2994.78	343.153	528.698	556.493	248.342	146.465	64.6032	1242.41	166.069	160.12	1277.44	142.131	102.936	267.221	1314.2	463.241
NO	6.25_213.1133m/z	213.113	6.24888	neg	6-exo-Hydroxyfenchone	HMDB0182798				101379801	851210-93-0	RBJVDSYEMJHFOC-BYULHYEWSA-N	Lipids and lipid-like molecules	Prenol lipids	Monoterpenoids	***	64.2	49.5	M+FA-H	C10H16O2	0.225587	0.605022	0.473711	0.777838	0.0681389	1.04836	924.565	881.912	1156.16	726.253	1237.94	681.684	981.348	943.526	1988.54	847.117	708.462	818.502	947.84	899.2	682.026	782.176	710.629	1201.37	1201.02	871.969	805.344	638.252	759.807
NO	0.72_195.0510m/z	195.051	0.7182	neg	Gluconic acid	HMDB0000625	345		C00257	10690	526-95-4	RGHNJXZEOKUKBD-SQOUGZDYSA-N	Organic oxygen compounds	Organooxygen compounds	Carbohydrates and carbohydrate conjugates	***	64	47	M-H	C6H12O7	-0.287496	1.70235	0.357928	0.716037	-0.53201	0.69159	830.245	1200.49	918.316	1032.64	454.574	797.928	834.748	1269.31	780.091	653.158	825.619	682.99	1086.95	939.957	850.466	709.635	859.686	652.271	575.299	718.436	825.665	606.678	1062.27
NO	1.24_117.0194m/z	117.019	1.23862	neg	Succinic acid	HMDB0000254	114	LMFA01170043	C00042	1110	110-15-6	KDYFGRWQOYBRFD-UHFFFAOYSA-N	Organic acids and derivatives	Carboxylic acids and derivatives	Dicarboxylic acids and derivatives	***	64	55.5	M-H	C4H6O4	0.659825	0.0591769	0.668529	0.874303	0.0269028	1.01882	991.1	972.789	836.855	1514.27	994.28	1070.5	800.229	997.81	859.333	928.305	952.82	929.012	1067.58	1105.25	1187.28	879.148	894.508	934.618	1039.11	985.815	861.531	785.881	920.862
NO	10.53_502.2942m/z	502.294	10.5319	neg	LysoPE(20:3(8Z,11Z,14Z)/0:0)	HMDB0011516	62301	LMGP02050022		52925141		RNWSKZCVPICGIX-XQCPFYKGSA-N	Lipids and lipid-like molecules	Glycerophospholipids	Glycerophosphoethanolamines	***	64	86.6	M-H	C25H46NO7P	0.637605	0.417316	0.524505	0.806119	0.0776492	1.0553	1122.93	1064.09	1803.02	903.964	385.474	845.722	770.587	946.846	1507.29	736.879	898.541	1261.67	1102.33	1081.95	1421.14	1495.1	658.794	2466.02	999.582	986.85	1554.83	1377.14	1251.85
NO	7.51_499.2963n	522.285	7.50518	pos	Chenodeoxycholyltaurine	HMDB0242411				22338		BHTRKEVKTKCXOH-UHFFFAOYSA-N	Lipids and lipid-like molecules	Steroids and steroid derivatives	Bile acids, alcohols and derivatives	***	64	85.7	M+NH4, M+Na, M+H, M+H-H2O	C26H45NO6S	-0.964703	3.04538	0.116177	0.51836	1.83731	3.57344	2033.76	569.133	131.113	325.176	205.448	5018.11	79.243	1430.87	159.102	81.9061	234.935	274.892	463.308	635.538	566.631	1298.03	963.942	758.186	522.251	2350.07	68.048	71.6768	2802.18
NO	0.75_173.0920m/z	173.092	0.75305	pos	(2R,6S)-2,6-Diaminoheptanedioic acid	HMDB0242532	352		C00666	865		GMKMEZVLHJARHF-UHFFFAOYSA-N	Organic acids and derivatives	Carboxylic acids and derivatives	Amino acids, peptides, and analogues	***	63.9	33.1	M+H-H2O	C7H14N2O4	-0.275847	0.0651787	0.684883	0.881718	-0.0278049	0.980912	841.282	857.653	823.555	616.559	780.741	926.45	751.474	971.481	989.206	868.332	717.318	831.021	753.853	819.055	875.543	576.73	770.604	748.728	970.987	800.431	502.312	996.624	821.851
NO	13.26_282.2557n	281.248	13.2584	neg	Octadec-5-enoic acid	HMDB0246833				53435893		AQWHMKSIVLSRNY-UHFFFAOYSA-N	Lipids and lipid-like molecules	Fatty Acyls	Fatty acids and conjugates	***	63.9	44.8	M-H, M+FA-H	C18H34O2	-0.765202	0.877774	0.529239	0.807903	0.105952	1.0762	1138.99	1058.34	597.05	1306.39	2876.17	1251.71	1668.25	1270.56	380.457	949.166	1523.3	793.007	632.608	1660.14	726.228	561.598	851.536	645.706	1202.82	996.579	388.024	742.154	485.216
NO	8.36_386.2457n	431.244	8.35772	neg	12a-Hydroxy-3-oxocholadienic acid	HMDB0000385	5374			53477691	13535-96-1	DJVAMCYXFUWMLS-RVOJYKBWSA-N	Lipids and lipid-like molecules	Steroids and steroid derivatives	Bile acids, alcohols and derivatives	***	63.9	64.1	M-H, M+FA-H	C24H34O4	-0.063647	0.538379	0.441416	0.758736	-0.206636	0.866555	1104.56	1274.66	511.551	246.714	30.0434	187.013	3775.71	422.412	2217.59	2440.39	963.521	1800.55	811.402	323.953	1591.08	791.56	522.466	4970.64	665.55	716.442	1272.01	3218.53	835.769
NO	9.79_372.3103m/z	372.31	9.79463	pos	3-Methyltridecanoylcarnitine	HMDB0240825						GYBMNPBDDHOMRM-UHFFFAOYSA-N	Lipids and lipid-like molecules	Fatty Acyls	Fatty acid esters	***	63.9	55.8	M+H	C21H41NO4	-1.36426	0.76669	0.305706	0.685029	0.126417	1.09158	1103.98	1011.36	654.396	921.913	2406.77	1233.55	1180.91	962.666	1078.79	670.948	904.048	830.659	747.528	815.874	927.594	715.246	954.414	745.119	891.063	887.659	1026.38	1243.22	808.991
NO	10.15_423.3341n	424.341	10.1454	pos	(6Z,9Z)-Octadeca-6,9-dienoylcarnitine	HMDB0241540						GPGDVZHVXYLOKV-UHFFFAOYSA-N	Lipids and lipid-like molecules	Fatty Acyls	Fatty acid esters	***	63.8	31.3	M+H, M+Na	C25H45NO4	-1.76941	0.378047	0.509313	0.798987	0.0577828	1.04086	1199	1151.93	1113.44	1071.36	886.235	1191.17	751.271	1303.98	786.335	1135.36	1247.28	1131.91	1185.53	1231.66	1605.32	1316.88	1147.64	932.123	774.665	1216.79	1902.1	1123.28	1229.84
NO	4.49_107.0500m/z	107.05	4.49403	neg	Enol-3-Ethyl-1,2-cyclopentanedione	HMDB0031223	87504			62752	21835-01-8	JHWFWLUAUPZUCP-UHFFFAOYSA-N	Organic oxygen compounds	Organooxygen compounds	Carbonyl compounds	***	63.8	34	M-H2O-H	C7H10O2	-2.14603	0.516451	0.382548	0.725866	0.320691	1.24893	1277.18	1022.62	1575.65	4.80994	6.05216e-08	3238.21	51.4437	591.934	44.4147	1566.42	733.261	2927.76	2372.79	1692.3	6.60496e-08	2219.76	3195.45	6.46177e-08	2399.97	188.815	3320.16	6.75803e-08	1478.99
NO	0.92_142.0744n	141.067	0.919967	neg	Piracetam	HMDB0256585	44173			4843	7491-74-9	GMZVRMREEHBGGF-UHFFFAOYSA-N	Organic acids and derivatives	Carboxylic acids and derivatives	Amino acids, peptides, and analogues	***	63.7	54.3	M-H, M+FA-H	C6H10N2O2	0.966165	0.147222	0.844738	0.949233	-0.00661525	0.995425	995.827	1000.4	1026.33	1104.67	1096.2	1019.31	991.092	1081.87	1114.26	984.452	928.638	954.738	1041.31	911.459	999.93	1026.66	1094.28	938.291	974.38	1000.91	991.234	1008.89	973.452
NO	0.72_174.0408m/z	174.041	0.7182	neg	pyrrolidone carboxylic acid	HMDB0257001						DQAKJEWZWDQURW-UHFFFAOYSA-N	Organoheterocyclic compounds	Pyrrolidines	Pyrrolidones	***	63.6	31.7	M+FA-H	C5H7NO3	-0.355698	0.842169	0.0559774	0.400423	0.1018	1.07311	937.087	873.243	925.694	799.374	990.534	1016.62	819.07	958.029	928.949	1069	1013.08	886.851	767.411	880.835	947.05	826.687	934.294	991.572	1056.97	797.293	872.178	1005.93	1004.65
NO	5.35_176.0705m/z	176.071	5.35407	pos	Actarit	HMDB0247976				2018		MROJXXOCABQVEF-UHFFFAOYSA-N	Benzenoids	Benzene and substituted derivatives	Unclassified	***	63.6	36.7	M+H-H2O	C10H11NO3	-0.328637	1.34957	0.156226	0.573419	0.456336	1.37205	1227.54	894.675	1004.13	2123.86	325.709	390.506	432.697	659.884	2288.41	1483.25	8305.2	3886.93	509.91	915.598	1129.3	909.795	624.923	983.862	1000.89	966.397	1033.6	1432.83	487.765
NO	6.43_515.2912n	516.298	6.43355	pos	Taurocholic acid	HMDB0000036	5104	LMST05040001	C05122	6675	81-24-3	WBWWGRHZICKQGZ-HZAMXZRMSA-N	Lipids and lipid-like molecules	Steroids and steroid derivatives	Bile acids, alcohols and derivatives	***	63.6	99.1	M+H, M+NH4, M+Na, M+H-H2O	C26H45NO7S	-0.967538	3.48431	0.164702	0.585383	2.76514	6.79814	2529.48	372.084	63.1565	57.162	7.04042	3607.42	179.139	559.944	20.8995	5.53996e-09	61.6233	72.4538	159.378	1619.82	334.522	1575.98	1141.46	98.641	126.53	573.019	5.91392e-09	43.943	1094.23
NO	11.65_489.3585m/z	489.358	11.6547	neg	(3beta,5alpha,6beta,22E,24R)-23-Methylergosta-7,22-diene-3,5,6-triol	HMDB0033633	89433			131751467	243449-54-9	CZRJCGNHTAJYEV-NBVRZTHBSA-N	Lipids and lipid-like molecules	Steroids and steroid derivatives	Ergostane steroids	***	63.5	79	M+FA-H	C29H48O3	-0.109492	1.10115	0.138779	0.547008	-0.303065	0.810528	784.637	968.056	694.231	159.573	681.8	536.64	1014.07	838.39	777.923	1045.9	1692.48	944.447	562.692	811.045	120.039	877.191	602.368	1878.26	1067.02	1080.75	139.148	1088.52	536.519
NO	11.65_594.3779m/z	594.378	11.6547	neg	LysoPC(20:1(11Z)/0:0)	HMDB0010391	61701	LMGP01050131	C04230	52924051		YYSFWGQAKJTHRE-MEOKJUQFSA-N	Lipids and lipid-like molecules	Glycerophospholipids	Glycerophosphocholines	***	63.4	93.7	M+FA-H	C28H56NO7P	0.396104	0.144839	0.798182	0.930293	0.0603535	1.04272	1078.18	1034	1179.87	1429.68	331.882	1296.49	1300.87	936.998	858.877	1377.86	1018.28	2861.73	2625.38	845.401	1113.72	1546.88	712.863	514.783	684.733	1113.23	1057.29	592.073	704.717
NO	11.00_592.3623m/z	592.362	11.0046	neg	LysoPC(20:2(11Z,14Z)/0:0)	HMDB0010392	61702	LMGP01050132	C04230	52924053		YYQVCMMXPIJVHY-ZOIJLGJPSA-N	Lipids and lipid-like molecules	Glycerophospholipids	Glycerophosphocholines	***	63.3	98.6	M+FA-H	C28H54NO7P	0.606066	0.340635	0.561841	0.823817	0.0568429	1.04019	851.477	818.581	1233.76	934.78	355.472	1147.79	912.474	1292.92	1377.72	703.874	841.101	923.389	904.061	1000.38	953.203	750.247	693.39	939.306	696.507	1026.2	1079.29	772.328	842.692
NO	9.85_263.1653m/z	263.165	9.84875	neg	4,7(11)-Guaiadien-8-one	HMDB0038201	92935			75582266		KOBSLTSXWKEUCB-UHFFFAOYSA-N	Lipids and lipid-like molecules	Prenol lipids	Sesquiterpenoids	***	63.3	31.4	M+FA-H	C15H22O	-0.00182436	0.169588	0.879851	0.963609	0.00439663	1.00305	1076.14	1072.87	1082.11	1052.99	1269.91	923.758	1047.2	936.485	879.486	860.642	984.448	1031.48	1068.9	968.652	1133.55	1120.12	1117.81	1064.15	1188.81	1079.5	1158.29	1115.95	1198.46
NO	0.71_113.0591n	114.066	0.70645	pos	Creatinine	HMDB0000562	8		C00791	588	60-27-5	DDRJAANPRJIHGJ-UHFFFAOYSA-N	Organic acids and derivatives	Carboxylic acids and derivatives	Amino acids, peptides, and analogues	***	63.2	42.2	M+Na, M+K, M+H	C4H7N3O	1.64314	1.4652	0.00116145	0.0903171	-0.225444	0.855332	961.96	1124.66	859.841	1139.61	743.643	804.444	1120.91	739.292	1218.57	1021.13	994.803	989.817	895.498	1091.48	881.048	909.487	922.031	671.417	1219.82	784.758	644.918	749.906	1178.18
NO	3.83_218.9969m/z	218.997	3.8331	neg	Phenol sulphate	HMDB0060015			C02180	74426	937-34-8	CTYRPMDGLDAWRQ-UHFFFAOYSA-N	Organic acids and derivatives	Organic sulfuric acids and derivatives	Arylsulfates	***	63.2	35.4	M+FA-H	C6H6O4S	0.169348	1.82663	0.269256	0.666176	1.03776	2.05304	1623.55	790.804	102.985	9841.98	4.59672	16.3757	8.61655	6.52848	35.732	1578.24	24330.1	416.186	14.1165	6.94935e-08	83.0933	6.95273e-08	6.46005	605.676	21.4937	840.479	714.41	1475.32	368.511
NO	7.07_313.2248n	314.232	7.07173	pos	(4Z)-Decenoylcarnitine	HMDB0240753		LMFA07070017		71464497		OQWOHRPOYAVIOK-KTKRTIGZSA-N	Lipids and lipid-like molecules	Fatty Acyls	Fatty acid esters	***	63.2	52.4	M+H, M+Na	C17H31NO4	-1.53544	0.105216	0.994965	0.998843	0.00115459	1.0008	929.252	928.509	545.746	649.377	666.602	876.642	777.213	967.68	293.746	778.009	1679.38	536.033	506.513	1084.5	559.326	555.335	728.273	1127.66	840.335	792.953	718.596	636.01	692.204
NO	0.77_211.0686m/z	211.069	0.770233	pos	Glycylhydroxyproline	HMDB0011173				11862107	24587-32-4	ZJQXGJBINIMBOY-UHNVWZDZSA-N	Organic acids and derivatives	Carboxylic acids and derivatives	Amino acids, peptides, and analogues	**	63.1	22.2	M+Na	C7H12N2O4	-1.54958	1.29461	0.337717	0.704471	-0.481705	0.716131	596.791	833.355	675.19	715.653	578.974	486.159	664.876	798.413	709.991	757.888	730.131	636.266	608.607	535.904	471.099	512.058	569.049	488.319	590.998	402.518	483.628	659.447	589.248
NO	3.90_295.1286m/z	295.129	3.8953	pos	gamma-Glutamylphenylalanine	HMDB0000594	5573			111299	7432-24-8	XHHOHZPNYFQJKL-QWRGUYRKSA-N	Organic acids and derivatives	Carboxylic acids and derivatives	Amino acids, peptides, and analogues	***	63.1	51.2	M+H	C14H18N2O5	-0.991723	0.280606	0.83614	0.945618	-0.0214956	0.985211	1061.07	1077	934.182	1259.47	596.098	1030.91	1058.99	1095.35	1793.88	944.559	808.215	960.582	779.307	1043.29	1125.1	1179.92	1289.61	749.007	929.93	1000.28	727.466	625.897	1280.14
NO	10.71_249.1845m/z	249.184	10.7081	pos	3,4-Dimethyl-5-propyl-2-furanheptanoic acid	HMDB0112089				85564655	116627-48-6	LFPMPYMHIRJRDE-UHFFFAOYSA-N	Lipids and lipid-like molecules	Fatty Acyls	Fatty acids and conjugates	***	63	52.2	M+H-H2O	C16H26O3	-1.6901	0.244817	0.1456	0.555029	0.0336038	1.02357	1050.51	1026.32	991.095	1178.15	1146.77	1006.07	989.81	1095.31	1091.42	1082	1068.6	1043.88	1130.98	1129.48	1083.03	933.367	1024.2	939.517	1040.98	1064.01	945.761	1046.96	1085.38
NO	7.62_347.2213m/z	347.221	7.61858	pos	Cortexolone	HMDB0000015	5088	LMST02030086	C05488	440707	152-58-9	WHBHBVVOGNECLV-OBQKJFGGSA-N	Lipids and lipid-like molecules	Steroids and steroid derivatives	Hydroxysteroids	***	62.8	62.4	M+H	C21H30O4	-1.24909	0.843303	0.430523	0.750367	0.434315	1.35127	1415.46	1047.5	2097.03	3133.87	1672.23	1777.23	1849.3	794.282	564.384	202.597	1074.43	265.211	105.421	636.746	486.697	372.344	140.979	784.462	891.488	16967.3	3082.41	1106.68	918.249
NO	0.69_161.1284m/z	161.128	0.690067	pos	N(6)-Methyllysine	HMDB0002038	408946		C02728	164795	1188-07-4	PQNASZJZHFPQLE-LURJTMIESA-N	Organic acids and derivatives	Carboxylic acids and derivatives	Amino acids, peptides, and analogues	***	62.7	30.2	M+H	C7H16N2O2	-0.465744	0.0427841	0.950634	0.983538	-0.00695336	0.995192	976.024	980.74	828.449	1453.48	1776.8	910.94	810.302	925.429	858.273	862.033	670.541	1137.2	1878.7	1176.15	817.079	538.483	1057.95	865.4	1983.11	1027.08	335.336	1141.92	813.219
NO	11.91_465.3586m/z	465.359	11.9085	neg	3 alpha,7 alpha,26-Trihydroxy-5beta-cholestane	HMDB0012455	43035		C05444	53481409	15313-69-6	OQIJRBFRXGIHMI-KZQGXEQDSA-N	Lipids and lipid-like molecules	Steroids and steroid derivatives	Bile acids, alcohols and derivatives	***	62.7	38	M+FA-H	C27H48O3	0.0469358	0.492445	0.443583	0.759378	-0.117163	0.921999	717.654	778.368	811.25	346.68	769.242	428.968	1124.56	510.661	1236.94	879.352	1113.84	850.123	758.179	687.25	212.454	834.433	477.307	998.964	1041.44	831.743	168.283	821.528	538.684
NO	1.07_243.0623m/z	243.062	1.067	neg	Uridine	HMDB0000296	90		C00299	6029	58-96-8	DRTQHJPVMGBUCF-XVFCMESISA-N	Nucleosides, nucleotides, and analogues	Pyrimidine nucleosides	Unclassified	***	62.5	36.2	M-H	C9H12N2O6	0.0391902	0.00776625	0.955775	0.985263	-0.0039012	0.9973	962.387	964.993	894.169	1025.33	1004.49	1069.87	1021	982.763	501.788	797.79	871.017	1239.51	908.354	973.686	1249.76	817.544	820.842	1106.78	915.486	1396.2	994.273	827.621	986.478
NO	0.77_133.0143m/z	133.014	0.770417	neg	D-Malic acid	HMDB0031518	63096		C00497	92824	636-61-3	BJEPYKJPYRNKOW-UWTATZPHSA-N	Organic acids and derivatives	Hydroxy acids and derivatives	Beta hydroxy acids and derivatives	***	62.4	47.4	M-H	C4H6O5	0.570305	0.832667	0.229523	0.643031	0.18628	1.13783	1062.84	934.101	805.748	684.595	497.195	1336.33	589.657	2092.96	1020.98	868.864	1495.65	976.004	927.605	1968.82	922.049	868.285	720.472	1139.82	710.569	831.678	766.893	950.65	703.684
NO	11.69_433.2359m/z	433.236	11.6915	neg	LysoPA(18:2(9Z,12Z)/0:0)	HMDB0007856				20835023		ZQTAMPRZFOOEEP-HZJYTTRNSA-N	Lipids and lipid-like molecules	Glycerophospholipids	Glycerophosphates	***	62.3	43.3	M-H	C21H39O7P	-0.460635	0.149674	0.989582	0.996814	-0.00136118	0.999057	1014.33	1015.29	1067.17	1314.6	244.591	2143.64	1208.95	1305.77	573.684	754.868	1194.13	855.914	1173.06	840.47	1235.46	1260.63	682.943	765.993	1091.59	1441.79	901.572	1073.35	643.22
NO	6.26_225.1133m/z	225.113	6.25973	neg	Norecasantalic acid	HMDB0036817	91831			100966488	59300-52-6	LDSSHHGVKDZTIX-UHFFFAOYSA-N	Lipids and lipid-like molecules	Prenol lipids	Monoterpenoids	**	62.3	20.5	M+FA-H	C11H16O2	0.548828	0.223195	0.424286	0.747015	-0.174579	0.886026	1036.69	1170.04	702.517	755.175	1359.15	318.996	2047.94	1013.99	557.658	657.519	484.679	620.698	1165.46	1280.26	464.308	402.906	717.927	3424.03	867.282	431.957	539.82	322.988	621.585
NO	10.76_349.2383m/z	349.238	10.7647	neg	Mestaline	HMDB0254484				4079		WYZDXEKUWRCKOB-UHFFFAOYSA-N	Lipids and lipid-like molecules	Steroids and steroid derivatives	Androstane steroids	***	62.2	48.3	M+FA-H	C20H32O2	-0.306526	0.539486	0.588918	0.836513	-0.0948227	0.936387	872.505	931.778	720.477	276.964	468.718	301.433	878.592	523.566	1306.96	1633.33	1308.19	1562.26	711.67	566.658	236.952	1365.47	1089.69	1156.9	1466.41	558.606	82.7401	1105.31	734.599
NO	6.19_292.1305n	315.12	6.1905	pos	Coriandrone A	HMDB0037774	92589			131752231	139906-03-9	QBALHQFWXZYTDM-UHFFFAOYSA-N	Organoheterocyclic compounds	Benzopyrans	2-benzopyrans	***	62.2	56.6	M+H, M+Na	C16H20O5	-1.8014	1.32478	0.2419	0.6502	0.798764	1.73961	1009.06	580.052	85.7411	58.8325	193.788	68.5694	2.52811e-07	363.746	1251.54	2962.92	59.2757	3610.94	4.05375	1198.58	546.949	2.34502e-07	0.534909	380.19	80.6177	367.644	82.5776	311.145	245.743
NO	7.35_836.5232n	837.53	7.35432	pos	Roxithromycin	HMDB0014916			C13173			RXZBMPWDPOLZGW-HITVVWEBSA-N	Benzenoids	Benzene and substituted derivatives	Unclassified	***	62.2	99.1	M+H, M+K, M+Na	C41H76N2O15	-1.66257	3.8523	0.156699	0.574468	6.36393	82.3631	2547.07	30.9249	2.57523	72.0966	7.31185	1.22401	1.30079	15802.8	4.11832	1.52001	61.1226	55.2166	1.41166	0.830518	65117.8	5393.39	4.98778	1.74056	0.653687	0.787257	5.39911	0.00023647	0.179247
NO	4.97_317.1143m/z	317.114	4.9686	neg	Camonagrel	HMDB0249574				65892		IRWWXLHSNMVHNY-UHFFFAOYSA-N	Benzenoids	Indanes	Unclassified	***	62	49.1	M+FA-H	C15H16N2O3	-0.0590988	0.112242	0.926086	0.976201	0.0313759	1.02199	933.241	913.164	294.928	432.556	231.653	712.502	1031.33	642.781	556.546	562.66	1063.06	760.341	1054.36	798.043	481.938	433.487	813.273	516.26	993.751	814.418	1066.07	549.656	1294.35
NO	0.77_203.1156n	204.123	0.770233	pos	L-Acetylcarnitine	HMDB0000201					3040-38-8	RDHQFKQIGNGIED-MRVPVSSYSA-O	Lipids and lipid-like molecules	Fatty Acyls	Fatty acid esters	***	61.9	66.9	M+H, M+Na, M+H-H2O	C9H17NO4	-0.585446	0.854895	0.510425	0.799796	0.113842	1.08211	1160.79	1072.71	859.426	1589.18	3543.57	1448.93	949.661	1230.18	378.107	550.908	1042.52	532.777	849.181	873.756	474.407	862.677	810.089	719.395	1160.14	810.686	700.638	920.663	918.008
NO	0.77_192.0323m/z	192.032	0.770233	pos	2,4-Thiazolidinedicarboxylic acid, 2-methyl-	HMDB0244750				98342		JCAKCGQZNBEITC-UHFFFAOYSA-N	Organic acids and derivatives	Carboxylic acids and derivatives	Amino acids, peptides, and analogues	***	61.8	32	M+H	C6H9NO4S	-0.937974	0.550964	0.441681	0.758736	0.113408	1.08178	2450.56	2265.3	2240.88	1486.55	416.818	2036.92	1868.8	2641.48	1540.6	3734.73	2047.57	3890	2386.87	1455.37	3755.51	2590.35	1599.07	2670.27	1575.58	1778.16	2204.28	4284.5	2257.47
NO	10.92_219.1741m/z	219.174	10.9242	pos	gamma-Atlantone	HMDB0302608				91698329		QEAHSEZXAQIWSW-BUHFOSPRSA-N	Lipids and lipid-like molecules	Prenol lipids	Sesquiterpenoids	**	61.6	20.1	M+H	C15H22O	-1.33521	0.0682806	0.639913	0.859042	0.0125305	1.00872	1044.31	1035.27	1001.17	1200.91	1018.19	993.659	955.57	1107.36	1125.02	947.332	1045.57	1049.84	1013.21	1037.64	1135.61	1119.24	1137.13	1237.74	1066.67	1101.8	1175.25	1129.4	1069.33
NO	8.28_513.2667m/z	513.267	8.27687	pos	10-Hydroxy-octadec-12Z-enoate-9-beta-D-glucuronide	HMDB0060120				131769832		IRADJQUIAYBZPY-WKVBQAANSA-N	Lipids and lipid-like molecules	Saccharolipids	Unclassified	***	61.6	81.5	M+Na	C24H42O10	-0.687602	0.860308	0.689648	0.883509	0.598834	1.51449	1957.07	1292.23	3294.5	2.17908e-07	2.17908e-07	368.689	2.29548e-07	1405.09	357.422	2.35587e-07	235.767	2.24615e-07	2.24615e-07	2.24615e-07	1.8789e-07	1.8789e-07	188.812	254.155	131.951	1.84438e-07	867.249	1.96599e-07	611.384
NO	1.82_103.0401m/z	103.04	1.81538	neg	hydroxypropyl	HMDB0253288				53627505		OKLJCUVZLNSGJI-UHFFFAOYSA-N	Organic oxygen compounds	Organooxygen compounds	Carbonyl compounds	***	61.5	33.9	M+FA-H	C3H6O	0.619446	0.820057	0.525744	0.806642	0.110836	1.07985	1136.61	1052.56	888.05	921.701	5401.12	1243.74	979.467	1096.08	1030.11	844.407	1091.44	935.521	833.366	1013.24	867.707	915.013	792.309	933.19	1115.94	943.347	906.4	963.821	820.044
NO	10.67_464.3495n	465.357	10.6705	pos	2-Deoxybrassinolide	HMDB0041135	95564			14153905	144071-55-6	LLFIMDUWAVPJEJ-UHFFFAOYSA-N	Lipids and lipid-like molecules	Steroids and steroid derivatives	Steroid lactones	***	61.5	82.7	M+H-H2O, M+H	C28H48O5	-1.37933	0.472712	0.64202	0.860149	-0.123743	0.917803	900.959	981.648	807.623	298.352	913.481	659.048	1278.24	1436.88	575.614	1934.22	810.493	1539.36	559.812	279.937	170.973	357.363	862.561	2564.82	1653.55	319.308	201.478	819.26	408.737
NO	11.15_327.2540m/z	327.254	11.1527	neg	MG(0:0/16:1(9Z)/0:0)	HMDB0011534	62318			53480960		CXUXMSACCLYMBI-FPLPWBNLSA-N	Lipids and lipid-like molecules	Glycerolipids	Monoradylglycerols	**	61.4	30	M-H	C19H36O4	-0.124933	0.44947	0.546587	0.815337	-0.138943	0.908184	808.446	890.178	1182.3	1084.83	266.532	350.994	1636.01	728.837	788.544	780.537	937.133	653.909	446.999	489.69	708.193	651.669	458.033	1094.19	1150.55	775.495	874.923	703.467	459.27
NO	4.89_247.1074m/z	247.107	4.89445	pos	N-Acetyl-D-tryptophan	HMDB0255052	34535			2002	87-32-1	DZTHIGRZJZPRDV-UHFFFAOYSA-N	Organic acids and derivatives	Carboxylic acids and derivatives	Amino acids, peptides, and analogues	***	61.4	75.4	M+H	C13H14N2O3	-1.15796	1.1835	0.0173751	0.258945	-0.199704	0.870729	786.776	903.583	749.739	758.662	668.673	756.11	699.197	882.27	910.387	818.014	774.676	785.694	727.731	734.906	992.596	754.642	845.055	894.322	1093.93	775.343	654.97	998.006	860.827
NO	4.58_209.0456m/z	209.046	4.57943	neg	Vanilpyruvic acid	HMDB0011714	62448			14124	1081-71-6	YGQHQTMRZPHIBB-UHFFFAOYSA-N	Benzenoids	Benzene and substituted derivatives	Phenylpyruvic acid derivatives	***	61.3	76	M-H	C10H10O5	0.125374	0.115201	0.878951	0.963316	-0.00518205	0.996415	1118.69	1122.72	1188.21	1356	774.498	1111.39	1239.67	1184.2	1225.09	1071.52	1108.45	1003.3	989.752	1010.77	1201.72	1091.56	1098.65	1136.95	1147.37	1252.59	994.036	1179	1174.29
NO	0.70_194.0429n	193.036	0.700183	neg	Pectin	HMDB0003402	6916		C08348	441476	9000-69-5	AEMOLEFTQBMNLQ-DTEWXJGMSA-N	Organic oxygen compounds	Organooxygen compounds	Carbohydrates and carbohydrate conjugates	***	61.2	32.3	M-H2O-H, M-H	C6H10O7	1.15929	0.619934	0.357546	0.716037	-0.0884926	0.940505	964.295	1025.3	829.216	994.015	825.482	916.211	787.995	890.619	1160.44	927.745	1116.64	756.75	996.1	1140.79	838.65	869.263	871.239	1151.24	933.228	819	1041.64	1032.19	923.18
NO	6.13_405.1918m/z	405.192	6.132	neg	19-Oic-deoxycorticosterone	HMDB0012613				53481498	81309-33-3	RUPOMAOZPOVHQZ-TTYNRZOGSA-N	Lipids and lipid-like molecules	Steroids and steroid derivatives	Hydroxysteroids	***	61.2	64.4	M+FA-H	C21H28O5	-0.0918942	0.57307	0.414604	0.739931	-0.127919	0.915151	1061.83	1160.28	1272.33	936.608	1458.78	674.704	979.588	670.408	630.882	1133.72	1080.02	1011.87	1048.44	1568.03	604.768	1393.38	1050.12	1308.78	1073.38	1068.49	915.826	781.525	1156.51
NO	7.81_499.2961n	500.303	7.80742	pos	Taurochenodesoxycholic acid	HMDB0000951	57991	LMST05040005	C05465		516-35-8	BHTRKEVKTKCXOH-BJLOMENOSA-N	Lipids and lipid-like molecules	Steroids and steroid derivatives	Bile acids, alcohols and derivatives	***	61.2	89.2	M+H, M+Na	C26H45NO6S	-1.3398	2.05676	0.126441	0.531943	1.0845	2.12065	1593.59	751.465	261.7	71.023	27.495	16926.1	1.77531e-08	457.735	11.0159	17.281	61.2864	10.4186	1223.79	5805.02	76.5521	1966.72	3676.99	1029.73	734.44	88.5995	9.31583	1.68692e-08	96.787
NO	9.61_293.1760m/z	293.176	9.61008	neg	(4E,7E,10E,13E)-Hexadeca-4,7,10,13-tetraenoic acid	HMDB0253125				71358585		IVTCJQZAGWTMBZ-UHFFFAOYSA-N	Lipids and lipid-like molecules	Fatty Acyls	Fatty acids and conjugates	***	61.2	47	M+FA-H	C16H24O2	0.491832	0.711342	0.0557824	0.400423	-0.112257	0.92514	958.481	1036.04	805.847	807.971	910.915	792.723	781.766	968.941	900.451	1180.12	1016.2	1113.39	1061.56	830.464	832.393	1027.17	1125.44	1371.37	1087.98	824.549	788.502	978.376	923.233
NO	0.72_160.0967m/z	160.097	0.7218	pos	(2R,3S)-3-Hydroxy-1,1-dimethylpyrrolidin-1-ium-2-carboxylate	HMDB0242121				442640		DJMIFDZBCUUQJN-NTSWFWBYSA-N	Organic acids and derivatives	Carboxylic acids and derivatives	Amino acids, peptides, and analogues	***	61.1	42.5	M+H	C7H13NO3	-0.796226	1.84374	0.0767032	0.44947	0.879874	1.84021	1403.39	762.624	2090.51	753.177	393.101	704.764	791.504	430.318	9294.99	369.799	598.037	441.431	591.706	1250.24	1098.67	800.633	368.475	354.395	614.74	1740.06	292.337	1950	414.536
NO	13.56_447.3476m/z	447.348	13.5615	neg	24-Hydroxycholesterol	HMDB0001419	3900	LMST01010019	C13550	121948	474-73-7	IOWMKBFJCNLRTC-XWXSNNQWSA-N	Lipids and lipid-like molecules	Steroids and steroid derivatives	Bile acids, alcohols and derivatives	***	61.1	69.9	M+FA-H	C27H46O2	-0.857725	0.0136008	0.988873	0.996814	0.00333398	1.00231	609.684	608.276	802.75	74.8781	687.88	145.646	1224.07	243.981	826.623	863.417	1473.8	630.695	465.222	137.136	92.3698	968.615	67.0539	491.164	906.483	411.66	2.14413e-08	472.91	405.945
NO	0.70_178.0477n	223.046	0.700183	neg	L-Gulonolactone	HMDB0003466	327343		C01040	439373	1128-23-0	SXZYCXMUPBBULW-SKNVOMKLSA-N	Organoheterocyclic compounds	Lactones	Gamma butyrolactones	***	61	41.7	M-H2O-H, M+FA-H, M-H	C6H10O6	-0.255238	1.10952	0.045339	0.369743	-0.179846	0.882797	876.928	993.352	772.482	876.639	830.665	848.577	716.68	955.277	1037.82	945.649	1079.32	734.487	883.271	1102.67	687.393	773.535	794.652	1069.03	842.928	849.078	1108.34	986.023	858.468
NO	1.02_123.0554m/z	123.055	1.0164	pos	Niacinamide	HMDB0001406	1497		C00153	936	98-92-0	DFPAKSUCGFBDDF-UHFFFAOYSA-N	Organoheterocyclic compounds	Pyridines and derivatives	Pyridinecarboxylic acids and derivatives	***	61	47.7	M+H	C6H6N2O	0.957558	0.00668022	0.75075	0.910208	0.00481041	1.00334	1066.25	1062.7	1104.02	1127.92	1178.24	1083.97	1040.3	1048.22	1088.29	1056.08	1027.04	1017.81	1037.75	1022.77	1175.11	1041.27	1077.35	971.287	1008.67	1038.34	1073.67	1070.12	1088.21
NO	10.82_313.2384m/z	313.238	10.8221	neg	9,10-Epoxyoctadecanoic acid	HMDB0061650	36010	LMFA02000003	C19620	16061045	154966-80-0	ITTPZDMHCNGAGQ-DLBZAZTESA-N	Lipids and lipid-like molecules	Fatty Acyls	Fatty acids and conjugates	***	61	80	M-H	C18H34O4	-0.0705151	0.38509	0.479134	0.781684	-0.122092	0.918854	986.258	1073.36	456.279	602.312	1272.25	517.535	607.931	658.761	995.574	644.37	730.462	498.832	713.614	1597.99	590.446	705.262	1227.87	925.634	2088.64	964.608	850.589	683.79	566.447
NO	0.72_132.0767m/z	132.077	0.7218	pos	Beta-Guanidinopropionic acid	HMDB0013222	44712		C03065	67701	353-09-3	KMXXSJLYVJEBHI-UHFFFAOYSA-N	Organic nitrogen compounds	Organonitrogen compounds	Guanidines	**	60.9	9.96	M+H	C4H9N3O2	-0.355587	0.342262	0.713844	0.893791	-0.0550243	0.962578	977.035	1015.02	1142.16	1126.76	303.87	1043.39	1155.41	1426.8	970.865	830.815	535.538	956.885	557.33	1039.06	625.373	1292.27	733.755	1131.94	1429.71	751.77	1719.17	1488.01	1473.15
NO	4.78_166.0630n	165.056	4.78137	neg	4-Methoxyphenylacetic acid	HMDB0002072	6472			7690		NRPFNQUDKRYCNX-UHFFFAOYSA-N	Benzenoids	Phenol ethers	Anisoles	***	60.9	67.1	M-H2O-H, M-H	C9H10O3	0.136823	1.3559	0.0961851	0.487099	0.42525	1.34281	1201.05	894.436	906.508	835.97	1402.42	715.619	850.854	706.791	3693.65	814.328	1180.93	790.582	570.469	863.015	1248.25	975.199	1295.79	1236.42	1000.43	754.997	539.294	1134.93	1447.15
NO	5.28_203.1291m/z	203.129	5.281	neg	Valeric acid	HMDB0000892	110	LMFA01010005	C00803	7991	109-52-4	NQPDZGIKBAWPEJ-UHFFFAOYSA-N	Lipids and lipid-like molecules	Fatty Acyls	Fatty acids and conjugates	***	60.9	59.4	2M-H	C5H10O2	0.8231	1.34013	0.114548	0.516698	1.15205	2.22229	1204.5	542.009	1291.48	15984	912.754	697.104	450.338	521.968	142.011	641.041	1278.97	176.981	329.839	419.793	261.435	406.975	400.634	1753.57	2268.3	1342.97	477.732	201.512	847.903
NO	0.77_173.0092m/z	173.009	0.770417	neg	Dehydroascorbic acid	HMDB0001264	342		C05422	440667	490-83-5	SBJKKFFYIZUCET-JLAZNSOCSA-N	Organoheterocyclic compounds	Lactones	Gamma butyrolactones	***	60.8	34.6	M-H	C6H6O6	0.417801	1.11996	0.0883534	0.472409	0.192057	1.14239	1221.12	1068.91	1196.29	1398.86	1551.97	1414.62	840.769	1187.18	1005.79	865.304	1356.84	895.522	1380.74	1757.6	927.686	1057.05	1135.48	1134.39	819.639	1182.48	874.45	790.174	934.93
NO	10.16_482.3234m/z	482.323	10.1636	pos	5-Hydroxyoctadecanoylcarnitine	HMDB0241522						UELBJSHFWLUAEJ-UHFFFAOYSA-N	Lipids and lipid-like molecules	Fatty Acyls	Fatty acid esters	***	60.7	80	M+K	C25H49NO5	-1.88783	0.821989	0.127681	0.532893	-0.153817	0.898869	933.015	1037.99	1348.24	1035.52	882.336	1387.02	877.737	977.964	730.383	955.113	756.153	1625.37	1279.32	1076.72	958.975	982.244	864.923	819.244	521.376	1113.93	1148.15	929.425	970.325
NO	5.04_245.0125m/z	245.013	5.03953	neg	4-Vinylphenol sulfate	HMDB0062775				6426766	131351-90-1	IETVQHUKTKKBFF-UHFFFAOYSA-N	Organic acids and derivatives	Organic sulfuric acids and derivatives	Arylsulfates	***	60.7	56.2	M+FA-H	C8H8O4S	-0.160281	4.89293	0.126161	0.531943	3.00284	8.01577	2566.52	320.184	79.3929	85.036	36945.7	457.61	93.2695	274.459	81.1997	84.654	84.6305	225.253	645.324	400.86	84.6456	90.1138	80.174	106.152	95.3444	138.588	116.855	1450.91	93.8538
NO	0.77_165.0459n	148.043	0.770233	pos	Methionine sulfoxide	HMDB0002005	63430		C02989	158980	3226-65-1	QEFRNWWLZKMPFJ-YGVKFDHGSA-N	Organic acids and derivatives	Carboxylic acids and derivatives	Amino acids, peptides, and analogues	**	60.6	17.7	M+H-H2O, M+Na	C5H11NO3S	-0.642309	0.0584162	0.745837	0.907904	0.0238705	1.01668	1054.32	1037.02	1223.33	941.094	1178.56	1165.47	1402.47	1295.59	1429.09	1332.09	1163.48	1123.48	897.405	1277.21	951.288	841.508	1047.44	1108.31	1287.83	1115.87	1065.82	903.226	1092.73
NO	10.00_398.3261m/z	398.326	9.99955	pos	trans-Hexadec-2-enoyl carnitine	HMDB0006317	58388	LMFA07070109		53477817		SOYNLLDADLOGAM-ISLYRVAYSA-N	Lipids and lipid-like molecules	Fatty Acyls	Fatty acid esters	***	60.6	37.6	M+H	C23H43NO4	-0.932705	0.891993	0.327342	0.698381	0.12777	1.0926	1215.17	1112.18	702.759	1165.84	2145.41	1679.62	1448.16	1202.28	920.273	817.97	1303.08	820.555	771.375	1061.44	949.64	770.257	909.384	534.222	997.02	948.265	994.714	947.952	842.842
NO	0.99_144.0303m/z	144.03	0.994633	neg	2-Keto-glutaramic acid	HMDB0001552	6318		C00940	48	18465-19-5	COJBGNAUUSNXHX-UHFFFAOYSA-N	Organic acids and derivatives	Keto acids and derivatives	Short-chain keto acids and derivatives	**	60.5	15.5	M-H	C5H7NO4	0.570397	0.201502	0.146757	0.557403	0.0146653	1.01022	1025.26	1014.89	1075.96	1066.03	1120.55	1026.28	1051.86	1041.58	1045.2	1029.76	1009.75	1032.2	1044.97	992.156	1013.28	1037.07	1063.55	980.702	979.437	1049.88	1013.76	1015.93	1063.03
NO	5.45_199.0976m/z	199.098	5.45023	neg	4-Pentenoic acid	HMDB0031602	34698	LMFA01030007		61138	591-80-0	HVAMZGADVCBITI-UHFFFAOYSA-N	Lipids and lipid-like molecules	Fatty Acyls	Fatty acids and conjugates	***	60.5	45.3	2M-H	C5H8O2	0.327899	1.17951	0.536649	0.811891	0.139188	1.10128	1126.78	1023.15	687.858	701.903	3365.82	652.248	1337.2	855.927	879.998	695.965	581.048	639.002	1031.33	1250.82	653.08	582.951	905.394	923.483	1298.93	557.757	553.67	494.658	604.948
NO	12.31_465.3585m/z	465.358	12.31	neg	5beta-Cholestane-3alpha,7alpha,27-triol	HMDB0060138				131769843		UROPIWALBBMYRP-GWEYAUKASA-N	Lipids and lipid-like molecules	Steroids and steroid derivatives	Cholestane steroids	***	60.4	33.6	M+FA-H	C27H48O3	-0.206844	0.691344	0.23878	0.6502	-0.198668	0.871355	700.457	803.872	825.178	258.683	657.869	265.906	1047.51	442.56	774.328	846.115	1077.53	753.01	582.956	335.194	180.711	890.89	578.863	1108.34	1413.75	759.749	174.753	846.016	559.909
NO	0.77_147.0896n	130.086	0.770233	pos	Daunosamine	HMDB0250880				419075		WPJRFCZKZXBUNI-UHFFFAOYSA-N	Organic nitrogen compounds	Organonitrogen compounds	Amines	**	60.2	11.1	M+H-H2O, M+H	C6H13NO3	0.348961	0.778932	0.21401	0.632632	0.137403	1.09992	1086.04	987.375	1067.27	1196.3	1853.89	1039.33	869.097	876.474	2289.41	794.744	823.127	818.803	995.02	698.829	1586.82	871.704	868.786	1099.26	1571.69	1113.48	795.907	854.309	1396.85
NO	4.57_217.1081m/z	217.108	4.56868	neg	3-Hydroxysebacic acid	HMDB0000350				124350389	446881-43-2	OQYZCCKCJQWHIE-MRVPVSSYSA-N	Organic acids and derivatives	Hydroxy acids and derivatives	Medium-chain hydroxy acids and derivatives	***	60.2	63.5	M-H	C10H18O5	-0.0692487	1.37841	0.545007	0.814573	0.308089	1.23807	1727.56	1395.37	552.509	902.572	3206.39	843.337	1815.07	1714.23	1134.78	534.723	1316.29	417.044	754.32	2380.57	635.161	449.543	694.694	745.637	1544.22	666.82	452.408	527.301	394.14
NO	10.96_504.3097m/z	504.31	10.955	neg	LysoPE(0:0/20:2(11Z,14Z))	HMDB0011483	62271	LMGP02050047		53480932		NHBRVTKHMMOYTG-XBJNFHHOSA-N	Lipids and lipid-like molecules	Glycerophospholipids	Glycerophosphoethanolamines	***	60.1	61.2	M-H	C25H48NO7P	0.219651	0.539124	0.558975	0.822617	0.0826425	1.05896	1148.93	1084.96	1250.43	842.499	329.554	1391.64	981.002	1816.88	2540.99	1103.52	1114.31	749.329	703.585	1877.54	1148.49	887.188	562.243	1413.78	859.407	1557.11	1980.24	1128.3	1026.7
NO	9.07_335.2229m/z	335.223	9.07413	neg	14,15-DiHETE	HMDB0010204	61545	LMFA03060077		16061119		BLWCDFIELVFRJY-QXBXTPPVSA-N	Lipids and lipid-like molecules	Fatty Acyls	Eicosanoids	**	60.1	4.94	M-H	C20H32O4	0.393111	0.310403	0.699317	0.888843	-0.439554	0.737362	265.558	360.146	5661.62	2.13057e-07	2.13057e-07	1662.75	2.96795e-07	2.96795e-07	2.97631e-07	173.484	2.78914e-07	68.1416	2.19865e-07	120.298	2.30317e-07	2.30317e-07	2.30317e-07	2.30773e-07	2.30773e-07	2.30482e-07	2.24325e-07	2.24195e-07	2.24195e-07
NO	0.77_243.0621m/z	243.062	0.770417	neg	Pseudouridine	HMDB0000767	5734		C02067	15047	1445-07-4	PTJWIQPHWPFNBW-GBNDHIKLSA-N	Nucleosides, nucleotides, and analogues	Nucleoside and nucleotide analogues	Unclassified	***	60	45.3	M-H	C9H12N2O6	-0.71197	0.620941	0.156968	0.574493	0.0986548	1.07077	1027.49	959.573	955.705	846.483	763.264	1269.15	854.861	879.496	842.766	1012.59	813.493	968.073	1051.44	1037.3	1103.07	1004.98	1003.91	973.81	818.211	1074.58	732.097	871.163	1286.08
NO	9.98_386.3260m/z	386.326	9.98078	pos	9-Methyltetradecanoylcarnitine	HMDB0240836						ARYCZOWOOZEKJN-UHFFFAOYSA-N	Lipids and lipid-like molecules	Fatty Acyls	Fatty acid esters	**	60	18.3	M+H	C22H43NO4	-1.27932	1.52832	0.14716	0.557849	-0.728109	0.603695	814.267	1348.81	325.899	978.621	893.222	918.679	1087.46	493.886	319.459	825.648	838.551	1117.2	505.193	753.216	625.295	1023.45	940.431	822.594	363.155	1212.43	1592.86	1534.68	899.063
NO	1.07_128.0355m/z	128.035	1.067	neg	Pyroglutamic acid	HMDB0000267	314555		C01879	7405	98-79-3	ODHCTXKNWHHXJC-VKHMYHEASA-N	Organic acids and derivatives	Carboxylic acids and derivatives	Amino acids, peptides, and analogues	**	59.9	29.1	M-H	C5H7NO3	1.16728	0.289233	0.487952	0.787362	-0.0227486	0.984356	1018.81	1035.01	951.393	1174.89	854.715	1094.84	980.108	1104.46	890.374	1002.6	1084.1	1068.18	1113.57	965.543	1060.16	1044.46	1039.83	773.999	1035.86	1106.49	1124.34	1007.19	1005.7
NO	10.47_432.3238n	431.317	10.4725	neg	7alpha,12alpha,26-trihydroxycholest-4-en-3-one	HMDB0062400	57920	LMST04030158		24755528		WOODKECARRKLJJ-DIJRFRLPSA-N	Lipids and lipid-like molecules	Steroids and steroid derivatives	Bile acids, alcohols and derivatives	***	59.9	57	M-H, M+FA-H	C27H44O4	-0.306331	0.777549	0.268893	0.666176	-0.111164	0.925841	903.525	975.897	622.567	803.015	765.85	989.197	926.985	1203.88	581.53	969.512	1125.91	920.892	1042.44	782.053	515.653	852.896	973.738	916.472	1307.98	727.976	576.828	817.527	677.607
NO	10.53_239.1638m/z	239.164	10.527	pos	3,4-Dimethyl-5-pentyl-2-furanpropanoic acid	HMDB0112083		LMFA01150023		23425504	116627-39-5	OSCJFAHVJDDMFL-UHFFFAOYSA-N	Lipids and lipid-like molecules	Fatty Acyls	Fatty acids and conjugates	***	59.9	79.5	M+H	C14H22O3	-1.63164	0.76184	0.346416	0.709952	-0.229161	0.853131	893.712	1047.57	749.692	621.86	680.565	878.673	925.237	497.383	383.026	900.033	791.587	832.53	848.334	1176.48	340.003	695.977	1086.77	1089.46	341.334	1118.07	627.781	1835.97	1125.46
NO	9.03_249.1846m/z	249.185	9.02922	pos	Tetranor 12-HETE	HMDB0060055	44857			15730832	121842-79-3	KBOVKDIBOBQLRS-ONCCEEIJSA-N	Lipids and lipid-like molecules	Fatty Acyls	Fatty acids and conjugates	***	59.8	74.9	M+H-H2O	C16H26O3	-1.07749	0.774772	0.476846	0.779667	-0.35922	0.779586	581.233	745.567	979.819	588.862	229.03	979.279	263.847	539.012	470.699	799.978	264.11	985.78	406.678	948.629	451.945	676.829	537.024	954.266	607.108	406.184	545.311	399.04	286.97
NO	9.40_239.1290m/z	239.129	9.39812	neg	Cnidilide	HMDB0302259	71445		C16937	160710	3674-03-1	UXDIXFDKSPCUIX-AXFHLTTASA-N	Organoheterocyclic compounds	Isobenzofurans	Unclassified	***	59.8	76.7	M+FA-H	C12H18O2	0.500395	0.100123	0.567758	0.827072	0.0128537	1.00895	1190.96	1180.4	1246.55	1261.74	1300.92	1123.48	1103.24	1174.92	1211.41	1164.49	1175.49	1035.11	1392.63	1121.77	1213.3	1168.29	1148.88	1124.3	1222.51	1352.32	1100.24	1191.45	1206.84
NO	4.87_171.0664m/z	171.066	4.86638	neg	6-(2-Hydroxyethoxy)-6-oxohexanoic acid	HMDB0061681				4066086		YXCHMHANQUUDOV-UHFFFAOYSA-N	Lipids and lipid-like molecules	Fatty Acyls	Fatty acids and conjugates	***	59.6	32.8	M-H2O-H	C8H14O5	0.690436	0.0195918	0.732433	0.902048	0.0131963	1.00919	1446.34	1433.17	1432.98	2010.4	1523.08	1552.26	1256.68	1318.85	1473.79	1324.83	1227.61	1318.85	1618.14	1268.36	1463.23	1375.76	1351.64	1553.22	1500.81	1481.41	1525.53	1575.01	1705.23
NO	10.82_526.3517m/z	526.352	10.8221	neg	1-O-Hexadecyl-sn-glycero-3-phosphocholine	HMDB0243890	24070		C13903	3983	52691-62-0	VLBPIWYTPAXCFJ-UHFFFAOYSA-N	Lipids and lipid-like molecules	Glycerophospholipids	Glycerophosphocholines	*	59.5	98.9	M+FA-H	C24H52NO6P	0.49063	0.338995	0.471098	0.775853	0.0723222	1.05141	983.065	934.999	1463.76	1203.47	381.729	875.227	1088.46	1031.57	742.261	833.272	905.715	1145.49	1338.42	770.587	1461.99	944.604	987.267	668.306	1179.5	1359	1517.3	946.481	984.485
NO	4.25_230.0128m/z	230.013	4.24892	neg	HPAA sulfate	HMDB0240381				181671	40712-60-5	JCVGTUVGDOWZJE-UHFFFAOYSA-N	Organic acids and derivatives	Organic sulfuric acids and derivatives	Arylsulfates	***	59.5	56.9	M-H	C8H9NO5S	-0.124898	1.26174	0.350931	0.712101	0.598766	1.51442	1576.34	1040.89	3740.94	132.809	265.869	9540.68	60.4732	6092.18	460.771	88.9893	1680.43	146.682	1075.65	1607.11	172.204	342.924	10466.8	147.335	3264.13	188.876	248.274	155.033	248.93
NO	6.02_189.0788n	190.086	6.02205	pos	Indole-3-propionic acid	HMDB0002302	6602			3744	830-96-6	GOLXRNDWAUTYKT-UHFFFAOYSA-N	Organoheterocyclic compounds	Indoles and derivatives	Indolyl carboxylic acids and derivatives	***	59.5	94.8	M+H-H2O, M+H	C11H11NO2	-0.912947	2.06027	0.242899	0.6502	-1.53678	0.344654	514.537	1492.91	764.242	327.758	85.9368	197.76	86.1951	4611.83	739.163	111.689	76.4627	285.496	503.387	232.137	70.0342	452.733	356.453	168.475	587.845	89.055	334.998	171.256	670.897
NO	9.90_586.3153m/z	586.315	9.8957	neg	LysoPC(20:5(5Z,8Z,11Z,14Z,17Z)/0:0)	HMDB0010397	40316	LMGP01050050	C04230	11757087		PDIGSOAOQOXRDU-WJPZTBRDSA-N	Lipids and lipid-like molecules	Glycerophospholipids	Glycerophosphocholines	***	59.5	98.2	M+FA-H	C28H48NO7P	0.463949	0.679202	0.243175	0.6502	-0.210257	0.864383	725.37	839.176	1800.55	652.464	241.913	676.886	1073.28	583.83	395.185	718.999	768.876	1920.36	662.34	1132.71	1315.06	1302.51	428.22	744.714	310.637	724.43	595.307	1472.66	771.595
NO	0.70_213.0172m/z	213.017	0.700183	neg	Polyribosylribitolphosphate	HMDB0249913				2219		VJDOAZKNBQCAGE-UHFFFAOYSA-N	Organic oxygen compounds	Organooxygen compounds	Carbohydrates and carbohydrate conjugates	**	59.4	5.25	M-H2O-H	C5H13O8P	1.06478	1.52529	0.00326514	0.149447	-0.231668	0.85165	929.01	1090.84	864.038	943.752	836.435	978.713	827.743	975.766	1138.42	997.994	1212.02	787.443	981.826	1185.54	747.892	866.419	937.989	1139.58	934.574	928.438	1185.38	974.263	985.968
NO	10.31_610.3080m/z	610.308	10.3081	pos	Retaspimycin	HMDB0257169				72997919		OAKGNIRUXAZDQF-UHFFFAOYSA-N	Phenylpropanoids and polyketides	Macrolactams	Unclassified	***	59.4	70.4	M+Na	C31H45N3O8	-3.25402	0.797806	0.0298738	0.31681	0.0889929	1.06363	1041.93	979.598	1042.43	973.856	885.202	990.266	823.954	1006.07	1280.73	1037.46	977.448	975.68	1076.57	1102.72	1046.03	967.267	1106.51	1237.23	1233.13	1048.37	974.42	1023.35	999.202
NO	10.65_566.3462m/z	566.346	10.6526	neg	LysoPC(0:0/18:1(9Z))	HMDB0061701	40348	LMGP01050082		24779494	22248-65-3	SULIDBRAXVDKBU-PTGWMXDISA-N	Lipids and lipid-like molecules	Glycerophospholipids	Glycerophosphocholines	*	59.4	98	M+FA-H	C26H52NO7P	-0.250925	0.148579	0.760449	0.914956	0.0222984	1.01558	967.556	952.716	1294.37	932.289	749.351	1206.93	1045.82	860.24	914.435	653.235	1189.76	1268.8	1156.67	969.571	971.34	1204.28	662.616	836.967	801.121	1228.17	861.138	851.967	822.395
NO	10.15_279.2325m/z	279.232	10.1542	neg	3-Methylene-2-octanone	HMDB0037170	92138			62218	63759-55-7	VBZQKPYXKJXTHZ-UHFFFAOYSA-N	Organic oxygen compounds	Organooxygen compounds	Carbonyl compounds	**	59.3	0	2M-H	C9H16O	-1.69185	0.588701	0.393558	0.730142	0.0886098	1.06335	1232.5	1159.08	1414.82	1335.09	790.04	907.387	789.558	1799.11	880.907	1611.09	1354.47	1416.56	1407.72	1317.36	1775.31	1141.97	878.709	1436.75	1041.15	1376.52	1394.4	1187.02	1414.98
NO	10.31_241.1809m/z	241.181	10.3122	neg	3-Oxotetradecanoic acid	HMDB0010730	331598	LMFA01060099		454064		XLKOZYOVXNPWGT-UHFFFAOYSA-N	Lipids and lipid-like molecules	Fatty Acyls	Fatty acids and conjugates	**	59.3	17.3	M-H	C14H26O3	-0.159872	1.75798	0.0898495	0.474998	0.437602	1.35435	1225.53	904.88	545.915	1108.37	1904.22	1650.55	955.753	1087.66	371.084	663.582	6353.32	714.601	507.928	1655.74	602.599	653.566	956.278	673.354	865.281	1415.12	586.116	617.815	431.623
NO	10.65_431.3151m/z	431.315	10.6523	pos	Kuguacin E	HMDB0302099						FGMDCYOFHYPQLK-OWVJKPIWSA-N	Lipids and lipid-like molecules	Prenol lipids	Sesquiterpenoids	***	59.3	62	M+H	C27H42O4	-1.11093	0.525275	0.499978	0.794158	-0.103439	0.930811	1072.47	1152.18	1081.14	1195.41	429.435	1092.46	1950.02	968.673	910.833	1581.18	864.824	995.949	782.197	978.278	1255.92	923.815	761.379	1182.68	1360.14	936.188	959.686	1229.38	885.132
NO	1.03_215.0160m/z	215.016	1.03363	pos	(1R,2R)-Isocitric acid	HMDB0033717			C04617	439238	30810-51-6	ODBLHEXUDAPZAU-VVJJHMBFSA-N	Organic acids and derivatives	Carboxylic acids and derivatives	Tricarboxylic acids and derivatives	**	59.2	0.0301	M+Na	C6H8O7	-1.41405	0.155838	0.682395	0.880446	0.0300471	1.02105	1097.43	1074.81	1174.43	1175.71	1238.66	1189.45	1045.09	1357.2	916.841	826.243	1695.73	874.399	1321.59	1538.62	722.014	986.942	961.624	1045.37	794.543	1303.39	640.982	797.682	663.567
NO	4.25_153.0195m/z	153.019	4.24892	neg	Patulin	HMDB0034299	71308		C16748	4696	149-29-1	ZRWPUFFVAOMMNM-UHFFFAOYSA-N	Organoheterocyclic compounds	Pyrans	Unclassified	***	59.2	49.4	M-H	C7H6O4	0.919349	0.264891	0.798971	0.930597	-0.0420127	0.971299	942.788	970.646	915.45	1085.08	406.006	540.308	722.005	950.71	2766.38	676.09	1119.46	776.323	771.756	1343.5	919.138	778.19	649.097	761.561	382.473	949.12	754.462	858.704	963.458
NO	7.07_567.3179m/z	567.318	7.07085	neg	(3a,5b,7a)-23-Carboxy-7-hydroxy-24-norcholan-3-yl-b-D-Glucopyranosiduronic acid	HMDB0002430	6678			21252299	58814-71-4	GDNGOAUIUTXUES-RWDHRDFGSA-N	Lipids and lipid-like molecules	Steroids and steroid derivatives	Steroidal glycosides	***	59.2	79.5	M-H	C30H48O10	0.751134	2.07285	0.142701	0.552732	1.27128	2.41375	1743.79	722.439	843.397	33.5021	78.6726	1694.07	107.092	67.5048	18063.8	301.124	2232.84	528.104	1385.91	1571.2	1284.7	1160.75	1156.68	61.1914	576.993	74.8648	973.299	333.645	207.693
NO	10.58_296.2349n	295.228	10.5763	neg	alpha-Dimorphecolic acid	HMDB0004670	45662	LMFA02000188	C14767	5312830	73543-67-6	NPDSHTNEKLQQIJ-UINYOVNOSA-N	Lipids and lipid-like molecules	Fatty Acyls	Lineolic acids and derivatives	***	59.1	75.7	M-H, M+FA-H	C18H32O3	-0.672099	0.203087	0.940366	0.979922	-0.00963181	0.993346	496.543	499.87	567.253	405.094	1012.1	364.731	400.573	678.807	323.38	378.491	665.479	499.174	342.384	651.814	306.968	296.476	637.437	790.742	431.857	587.721	392.911	490.787	276.735
NO	10.35_399.3343n	400.342	10.3455	pos	Palmitoylcarnitine	HMDB0000222	5231		C02990			XOMRRQXKHMYMOC-OAQYLSRUSA-O	Lipids and lipid-like molecules	Fatty Acyls	Fatty acid esters	***	59	75.9	M+H, M+Na	C23H45NO4	-1.48499	0.000278564	0.968665	0.989123	-0.00254738	0.998236	1101.34	1103.29	822.607	944.521	1407.27	1243.11	1042.89	1075.74	1153.79	824.537	877.327	961.862	1042.09	1073.35	1268.55	1125.32	1001.97	967.472	1062.34	1176.03	1209.25	1053.14	866.767
NO	4.73_259.1781n	260.185	4.72803	pos	Hexanoylcarnitine	HMDB0000756						VVPRQWTYSNDTEA-LLVKDONJSA-O	Lipids and lipid-like molecules	Fatty Acyls	Fatty acid esters	***	59	39.5	M+H, M+Na	C13H25NO4	-0.992195	0.385615	0.475753	0.778836	-0.16897	0.889477	916.971	1030.91	417.655	798.627	1024.12	727.962	1279.82	1047.57	467.082	638.881	601.387	540.822	1059.91	917.537	487.505	556.969	719.077	696.364	770.589	421.236	442.184	825.218	585.878
NO	5.17_187.0977m/z	187.098	5.17077	neg	Azelaic acid	HMDB0000784	5750	LMFA01170054	C08261	2266	123-99-9	BDJRBEYXGGNYIS-UHFFFAOYSA-N	Lipids and lipid-like molecules	Fatty Acyls	Fatty acids and conjugates	***	59	75.3	M-H	C9H16O4	0.505175	0.618773	0.0539772	0.394869	0.0516042	1.03642	1056.98	1019.84	1105.54	1019.63	1156	1350.82	1129.15	1120.65	1136.71	1079.49	994.175	1015.57	999.116	983.808	995.674	971.343	997.602	1130.72	1001.6	1007.59	976.919	1016.33	1071.1
NO	10.37_452.2783m/z	452.278	10.3701	neg	LysoPE(16:0/0:0)	HMDB0011503	40776	LMGP02050002		9547069	53862-35-4	YVYMBNSKXOXSKW-HXUWFJFHSA-N	Lipids and lipid-like molecules	Glycerophospholipids	Glycerophosphoethanolamines	*	58.9	97.8	M-H	C21H44NO7P	-0.0187916	0.0406234	0.973495	0.990055	0.00308803	1.00214	1100.59	1098.24	1569.52	1308.36	640.781	931.565	952.463	1269.99	1157.48	872.425	943.218	1193.6	2017.07	1215.03	1454.06	1392.99	642.001	1320.22	746.607	1160.58	1304.41	1083.89	1093.84
NO	8.56_386.2895m/z	386.29	8.56028	pos	(12E)-10-Hydroxytetradec-12-enoylcarnitine	HMDB0241362						LKICWTKOZJNCQH-UHFFFAOYSA-N	Lipids and lipid-like molecules	Fatty Acyls	Fatty acid esters	**	58.9	14.9	M+H	C21H39NO5	-1.46	2.24912	0.0679509	0.431069	0.849854	1.80232	1466.96	813.93	250.467	219.637	1239.52	1536.44	358.966	1077.89	1232.68	665.499	3892.57	1348.39	120.822	363.566	229.017	528.902	442.984	428.287	1170.08	723.673	1436.47	4280.8	1776.51
NO	9.31_338.2451n	321.242	9.31037	pos	11,12-DiHETrE	HMDB0002314		LMFA03050008	C14774	5283146	192461-95-3	LRPPQRCHCPFBPE-KROJNAHFSA-N	Lipids and lipid-like molecules	Fatty Acyls	Eicosanoids	***	58.9	67.3	M+H-H2O, M+Na, M+H	C20H34O4	-1.67656	0.981491	0.470318	0.775702	-0.709832	0.611391	475.679	778.027	444.424	330.861	160.216	990.062	58.5842	75.8956	227.164	324.692	91.5257	1028.09	309.859	479.927	309.816	967.144	296.858	1821.22	351.782	170.709	391.74	336.011	229.35
NO	11.19_480.3095m/z	480.31	11.1898	neg	LysoPE(18:0/0:0)	HMDB0011130	40775	LMGP02050001		9547068	69747-55-3	BBYWOYAFBUOUFP-JOCHJYFZSA-N	Lipids and lipid-like molecules	Glycerophospholipids	Glycerophosphoethanolamines	*	58.8	95.9	M-H	C23H48NO7P	-0.0519359	0.152987	0.893852	0.967267	-0.0118248	0.991837	999.192	1007.42	983.744	1128.68	493.529	859.605	891.275	1564.07	1190.59	848.208	1095.43	1128.84	1873.69	1225.65	1394.72	1389.74	701.047	1297.06	871.38	945.129	1271.89	814.061	713.513
NO	4.17_371.0982m/z	371.098	4.17287	neg	6-O-p-Coumaroyl-D-glucose	HMDB0039169	93763			13915664	114297-65-3	GKUSDFCBGXFHIL-ZZXKWVIFSA-N	Phenylpropanoids and polyketides	Cinnamic acids and derivatives	Hydroxycinnamic acids and derivatives	**	58.8	9.29	M+FA-H	C15H18O8	-0.540219	0.471991	0.49531	0.792342	-0.533641	0.690809	755.182	1093.18	376.565	297.715	299.223	60.7488	51.4	161.955	6929.31	2.21045e-07	3511.7	107.565	184.692	93.4234	1231.69	73.9143	2.3361e-07	354.818	3.01823e-07	608.389	226.039	224.021	93.8021
NO	7.03_401.0878m/z	401.088	7.02605	neg	Dihydrohydroxy-O-methylsterigmatocystin	HMDB0033659	89456			10760703	30099-66-2	ATDWDHGTLHHXNU-UHFFFAOYSA-N	Phenylpropanoids and polyketides	Sterigmatocystins	Unclassified	***	58.8	57.4	M+FA-H	C19H16O7	-0.114431	0.143536	0.370258	0.720315	0.0221909	1.0155	1023.14	1007.52	1166.74	967.611	1071.58	841.519	1052.18	1019.58	1085.73	944.751	962.214	957.404	1121.32	1121.4	902.596	939.066	1285.17	922.798	933.06	1010.93	1025.5	975.205	1073.12
NO	9.13_237.1497m/z	237.15	9.13107	neg	Edulan I	HMDB0034959	340537			521066	41678-29-9	HUXGOQHTDHIKSS-UHFFFAOYSA-N	Organoheterocyclic compounds	Benzopyrans	Unclassified	**	58.8	0	M+FA-H	C13H20O	0.609752	1.25694	0.268687	0.666176	0.251971	1.19083	1102.41	925.746	1026.69	956.162	1555.51	1559.03	542.131	1037.01	136.653	841.408	4069.1	845.856	434.493	1630.27	638.817	735.339	605.233	820.431	436.373	1634.95	574.821	748.003	513.835
NO	0.75_134.0270m/z	134.027	0.75305	pos	Thiazolidine-4-carboxylic acid	HMDB0258979						DZLNHFMRPBPULJ-UHFFFAOYSA-N	Organic acids and derivatives	Carboxylic acids and derivatives	Amino acids, peptides, and analogues	**	58.7	19.5	M+H	C4H7NO2S	-0.240418	1.12582	0.252046	0.657102	0.160147	1.1174	2545.16	2277.75	2238.6	2504.74	2039.4	2339.43	2569.42	5834.61	9040.44	2207.49	1636.72	2008.08	1768.49	2487.78	2739.82	1936.72	1686.25	2126.69	1815.8	2126.29	3747.53	3414.22	1837.82
NO	0.77_112.0404m/z	112.04	0.770417	neg	Trans-3-hydroxy-L-proline	HMDB0059659			C05147	440575		BJBUEDPLEOHJGE-IMJSIDKUSA-N	Organic acids and derivatives	Carboxylic acids and derivatives	Amino acids, peptides, and analogues	**	58.7	0	M-H2O-H	C5H9NO3	0.156087	0.128374	0.586186	0.834779	0.0443137	1.03119	1538.7	1492.15	1615.1	1322.49	964.685	1767.37	1421.23	2180.03	1364.62	2406.32	1423.27	1848.22	1577.27	1195.32	1735.03	1569.84	1229.15	1671.92	1294.73	1291.61	1319.13	1889.34	1505.29
NO	1.20_190.0708m/z	190.071	1.19613	pos	N-Acetyl-L-glutamic acid	HMDB0001138	315311		C00624	70914	1188-37-0	RFMMMVDNIPUKGG-YFKPBYRVSA-N	Organic acids and derivatives	Carboxylic acids and derivatives	Amino acids, peptides, and analogues	**	58.7	0	M+H	C7H11NO5	-0.938413	0.174578	0.379462	0.725502	0.0152231	1.01061	1033.02	1022.17	1055.58	1162.05	1166.48	1019.16	1029.98	1056.35	1046.18	1016.02	1072.7	1004.64	1052.23	1008.46	1079.35	1000.11	1064.53	971.61	982.668	1046.34	992.038	993.475	1008.94
NO	10.96_265.1809m/z	265.181	10.955	neg	Preisocalamendiol	HMDB0035391				12305704		QTFJNWQFKJITEE-SDQBBNPISA-N	Lipids and lipid-like molecules	Prenol lipids	Sesquiterpenoids	**	58.7	0	M+FA-H	C15H24O	-0.0748467	0.108746	0.890071	0.966366	0.0453421	1.03193	755.497	732.122	605.977	1221.9	500.121	339.829	1430	1442.46	1193.21	792.645	1079.31	138.345	322.597	230.033	458.652	224.645	566.38	647.021	3078.88	1394.48	291.952	1361.6	2.70725e-07
NO	10.81_524.3358m/z	524.336	10.8099	neg	LysoPC(P-16:0/0:0)	HMDB0010407	40402	LMGP01070006		10917802		HTZINLFNXLXRBC-CQLBIITFSA-N	Lipids and lipid-like molecules	Glycerophospholipids	Glycerophosphocholines	*	58.6	97.6	M+FA-H	C24H50NO6P	0.108898	0.0144152	0.955306	0.985042	0.00479672	1.00333	940.696	937.574	1133.78	1069.59	413.427	1048.63	973.051	960.302	954.043	1034.93	1069.41	1064.22	1358.82	935.935	1579.93	1078.67	783.72	822.493	794.182	1297.51	1184.32	1094.33	807.565
NO	11.91_554.3826m/z	554.383	11.9085	neg	LysoPC(O-18:0/0:0)	HMDB0011149	40388	LMGP01060014	C04317	2733532		XKBJVQHMEXMFDZ-AREMUKBSSA-N	Lipids and lipid-like molecules	Glycerophospholipids	Glycerophosphocholines	*	58.6	97.7	M+FA-H	C26H56NO6P	-0.164093	0.585384	0.136026	0.544713	0.173357	1.12768	989.479	877.447	1336.56	1709.58	334.194	1387.39	1087	973.858	802.946	589.96	1080.36	860.992	1069.67	940.68	1483.87	946.597	940.971	578.28	943.355	1421.97	1595.36	904.656	995.024
NO	4.15_226.0707m/z	226.071	4.15368	pos	Vanilloylglycine	HMDB0060026	410680			3083688		LOODYTDRRBLQNH-UHFFFAOYSA-N	Benzenoids	Benzene and substituted derivatives	Benzoic acids and derivatives	**	58.6	0	M+H	C10H11NO5	-1.20678	0.165076	0.837196	0.945738	-0.0843959	0.943179	851.192	902.471	255.619	708.097	72.4802	599.602	140.988	163.082	5027.96	802.807	278.801	829.267	661.258	3873.8	1574.08	702.69	54.4069	112.447	736.127	1044.48	830.975	235.002	1476.82
NO	9.61_440.3365m/z	440.337	9.60897	pos	(12Z,15Z)-10-Hydroxyoctadeca-12,15-dienoylcarnitine	HMDB0241545						PRXCKJGVECBOID-UHFFFAOYSA-N	Lipids and lipid-like molecules	Fatty Acyls	Fatty acid esters	**	58.6	0	M+H	C25H45NO5	-1.23137	1.88465	0.163714	0.58401	0.396634	1.31643	1610.88	1223.67	692.258	904.118	4916.92	1099.95	790.034	1462.8	368.267	511.84	2932.81	270.908	562.684	1812.29	661.997	419.913	869.285	882.467	764.863	775.517	1007.87	574.595	683.585
NO	0.72_276.1190m/z	276.119	0.7218	pos	N2-gamma-Glutamylglutamine	HMDB0011738	429700		C05283	150914	10148-81-9	JBFYFLXEJFQWMU-WDSKDSINSA-N	Organic acids and derivatives	Carboxylic acids and derivatives	Amino acids, peptides, and analogues	**	58.5	0	M+H	C10H17N3O6	-0.0479364	1.41717	0.0412639	0.357405	-0.282963	0.821901	888.069	1080.51	597.897	1574.08	566.226	328.682	366.453	724.452	771.749	1287.07	1236.09	1340.92	1371.78	684.403	657.701	730.344	1286.48	680.315	1451.76	1647.34	980.272	924.9	620.8
NO	11.16_271.2278m/z	271.228	11.1615	neg	7-Hydroxyhexadecanoic acid	HMDB0112185				15569775	16899-02-8	PHFQJBDKBCFMOS-UHFFFAOYSA-N	Lipids and lipid-like molecules	Fatty Acyls	Fatty acids and conjugates	**	58.5	0	M-H	C16H32O3	-0.170021	0.504059	0.0323918	0.325966	0.0410277	1.02885	1034.51	1005.51	992.882	1004.69	1120.13	1074.43	1073.52	1131.89	1106.02	1058.55	1123.79	1048.43	1053.67	1020.07	1027.26	991.709	1140.38	1098.62	1010.19	942.879	1070.9	1009.84	1036.22
NO	4.42_131.0714m/z	131.071	4.42063	neg	2-Ethyl-2-Hydroxybutyric acid	HMDB0001975	6411	LMFA01050387		77199	3639-21-2	LXVSANCQXSSLPA-UHFFFAOYSA-N	Lipids and lipid-like molecules	Fatty Acyls	Fatty acids and conjugates	***	58.5	71.2	M-H	C6H12O3	0.545334	0.060631	0.96016	0.987375	0.00426233	1.00296	1097.21	1093.97	920.66	889.561	1153.99	860.35	1009.88	1019.6	1934.79	1026.25	940.493	1110.04	867.227	889.729	1287.03	1012.21	874.632	1523.52	1037.94	899.832	716.614	1715.04	1053.6
NO	4.43_234.1729n	235.18	4.4325	pos	Lidocaine	HMDB0014426	995		C07073	3676	137-58-6	NNJVILVZKWQKPM-UHFFFAOYSA-N	Benzenoids	Benzene and substituted derivatives	Xylenes	***	58.5	76.6	M+H, M+Na	C14H22N2O	-1.13829	2.50699	0.430922	0.750391	-1.27807	0.412346	830.852	2014.94	14.6569	986.635	6434.16	5.43909e-09	5.37021e-09	2.08995	2.03028	5.21083e-09	1549.39	1.95267	1502.34	1339.2	5.20211e-09	5.20211e-09	1640.33	5.2341e-09	5.2341e-09	5.24163e-09	0.883866	5.24234e-09	5.24234e-09
NO	7.37_465.3089n	464.302	7.37265	neg	N-Choloylglycine	HMDB0255104	88551			755	863-57-0	RFDAIACWWDREDC-UHFFFAOYSA-N	Lipids and lipid-like molecules	Steroids and steroid derivatives	Bile acids, alcohols and derivatives	***	58.5	80.8	M-H, 2M-H	C26H43NO6	-0.325658	2.61801	0.0794611	0.455749	0.976993	1.96836	1749.3	888.709	583.107	284.282	5.68617	2022.17	887.939	418.453	219.329	263.054	307.538	386.416	657.902	1378.78	857.197	2372.63	1066.69	1213.59	320.387	1519.21	72.9477	557.926	2947.38
NO	5.20_185.0820m/z	185.082	5.19558	neg	2-Hydroxy-3,4,5-trimethyl-2-cyclopenten-1-one	HMDB0039652	346675			528707	109682-87-3	RMXYMRMUZJILGN-UHFFFAOYSA-N	Organic oxygen compounds	Organooxygen compounds	Carbonyl compounds	**	58.4	0	M+FA-H	C8H12O2	0.259429	0.221593	0.487885	0.787362	-0.0389033	0.973395	1006.82	1034.34	928.85	1109.57	1107.94	903.098	1251.21	1166.37	1198.34	1142.6	1054.35	1233.74	1147.52	928.24	989.657	988.914	951.242	785.132	912.521	1003.89	975.703	882.226	926.382
NO	8.97_343.2719n	344.279	8.97307	pos	Dodecanoylcarnitine	HMDB0002250	6573					FUJLYHJROOYKRA-QGZVFWFLSA-O	Lipids and lipid-like molecules	Fatty Acyls	Fatty acid esters	*	58.4	97.3	M+H, M+Na	C19H37NO4	-1.05214	0.689589	0.416593	0.741573	0.145789	1.10634	953.443	861.803	399.381	610.14	1732.11	786.112	1020.43	697.617	867.87	494.573	1114.28	555.023	576.481	655.064	573.864	386.534	942.09	761.532	1124.61	828.725	538.529	1220.25	803.238
NO	0.64_129.1023m/z	129.102	0.63895	pos	D-Lysine	HMDB0003405	6919		C00739	57449	923-27-3	KDXKERNSBIXSRK-RXMQYKEDSA-N	Organic acids and derivatives	Carboxylic acids and derivatives	Amino acids, peptides, and analogues	**	58.3	0	M+H-H2O	C6H14N2O2	0.627869	0.954883	0.21137	0.632374	-0.134263	0.911135	927.22	1017.65	340.387	1122.65	762.899	369.452	1260.87	1419.65	744.647	1186.3	1248.35	1148.78	917.696	669.177	1021.94	904.651	848.223	787.296	771.363	688.133	704.981	600.186	914.146
NO	0.72_174.0884m/z	174.088	0.7182	neg	Carbamoyl (2R)-2,5-diaminopentanoate	HMDB0257951				76472149		CFSBKLYCPLFHQU-UHFFFAOYSA-N	Organic acids and derivatives	Carboxylic acids and derivatives	Amino acids, peptides, and analogues	**	58.3	0	M-H	C6H13N3O3	-0.274084	0.366786	0.806789	0.932937	-0.0286609	0.98033	1090.41	1112.29	1125.01	1679.48	592.055	1140.11	934.145	1422.13	2029.55	1028.02	913.554	1421.56	1046.42	708.784	736.37	935.044	1610.21	1210.25	776.397	1112.58	660.646	497.842	1325.58
NO	0.74_141.0657m/z	141.066	0.737067	pos	Oxiracetam	HMDB0255986						IHLAQQPQKRMGSS-UHFFFAOYSA-N	Organic acids and derivatives	Carboxylic acids and derivatives	Amino acids, peptides, and analogues	**	58.3	0	M+H-H2O	C6H10N2O3	-0.699962	0.422617	0.626869	0.854368	0.0574427	1.04062	1094.59	1051.86	926.388	930.099	1201.11	918.846	922.721	762.422	1331.66	677.184	1820.26	1134.6	937.194	1158.43	1086.37	1027.32	1024.05	898.854	1023.53	898.852	1987.04	829.069	988.091
NO	10.07_285.2072m/z	285.207	10.0744	neg	Hexadecanedioic acid	HMDB0000672	5642	LMFA01170022	C19615	10459	505-54-4	QQHJDPROMQRDLA-UHFFFAOYSA-N	Lipids and lipid-like molecules	Fatty Acyls	Fatty acids and conjugates	***	58.3	96	M-H	C16H30O4	0.155753	0.719932	0.65017	0.865004	0.103416	1.07431	1191.79	1109.35	475.325	719.095	1470.62	718.903	1001.22	622.668	934.981	599.721	1053.57	467.832	804.385	2461.94	494.3	490.842	1471.97	885.061	2269.15	1043.12	588.944	434.578	447.825
NO	3.91_129.0559m/z	129.056	3.91407	neg	3-Methyl-2-oxovaleric acid	HMDB0000491	5478	LMFA01020275	C00671	439286	24809-08-3	JVQYSWDUAOAHFM-BYPYZUCNSA-N	Organic acids and derivatives	Keto acids and derivatives	Short-chain keto acids and derivatives	**	58.3	3.92	M-H	C6H10O3	1.10002	1.39098	0.00936682	0.217744	-0.220342	0.858362	910.213	1060.41	697.076	693.361	584.57	749.138	1127.82	961.189	885.045	972.123	788.286	1138.94	770.694	761.019	1091.27	998.566	808.414	1360.35	1018.95	876.757	903.774	1339.25	825.622
NO	7.35_227.1290m/z	227.129	7.34943	neg	Cyclopentanecarboxylic acid	HMDB0250667				18840		JBDSSBMEKXHSJF-UHFFFAOYSA-N	Organic acids and derivatives	Carboxylic acids and derivatives	Carboxylic acids	**	58.3	0	2M-H	C6H10O2	0.42871	0.528893	0.468442	0.774467	-0.243645	0.844609	1089.93	1290.46	890.298	828.828	1115.48	842.619	1755.25	853.033	1046.32	863.099	523.619	576.285	865.141	966.148	603.966	993.117	746.924	3312.16	641.072	766.781	886.542	737.488	894.719
NO	10.76_437.2900n	438.297	10.7624	pos	LysoPE(P-16:0/0:0)	HMDB0011152	46719	LMGP02070001		42607469	174062-72-7	QYTPGOPLNFESQC-NUTQULCTSA-N	Lipids and lipid-like molecules	Glycerophospholipids	Glycerophosphoethanolamines	*	58.2	97.2	M+H, M+Na	C21H44NO6P	-1.33286	0.346276	0.56135	0.823546	-0.0547988	0.962729	725.024	753.093	896.015	862.791	488.319	1178.41	719.578	662.4	643.385	534.88	723.563	724.017	718.599	686.875	1130.52	801.928	677.606	820.973	734.142	803.509	1420.2	852.41	570.131
NO	3.62_181.0508m/z	181.051	3.61793	neg	Hydroxyphenyllactic acid	HMDB0000755	5723		C03672	9378	306-23-0	JVGVDSSUAVXRDY-UHFFFAOYSA-N	Phenylpropanoids and polyketides	Phenylpropanoic acids	Unclassified	***	58.2	62.1	M-H	C9H10O4	0.803485	0.66276	0.199231	0.618784	0.181809	1.1343	1134.68	1000.33	1167.06	825.209	817.316	1250.42	1479.61	681.343	1945.11	902.165	1674.11	952.933	725.831	1092.1	1203.33	1056.41	1068.68	866.765	870.144	850.583	656.643	664.519	1584.94
NO	4.17_179.0583n	178.051	4.17287	neg	Hippuric acid	HMDB0000714	1301		C01586	464	495-69-2	QIAFMBKCNZACKA-UHFFFAOYSA-N	Benzenoids	Benzene and substituted derivatives	Benzoic acids and derivatives	***	58.2	79.1	M-H, 2M-H, M+FA-H	C9H9NO3	0.565872	1.16618	0.736685	0.90403	-0.196976	0.872377	889.327	1019.43	799.992	465.647	174.017	565.452	70.3734	849.178	121.541	184.509	193.531	213.736	1077.52	9427.84	150.437	405.052	793.102	54.794	319.654	141.799	1925.5	195.421	601.791
NO	5.41_399.1174m/z	399.117	5.40562	neg	Allithiamine	HMDB0031758				12358373		WNCAVNGLACHSRZ-SDNWHVSQSA-N	Organoheterocyclic compounds	Diazines	Pyrimidines and pyrimidine derivatives	***	58.2	39.5	M+FA-H	C15H22N4O2S2	2.07912	1.30246	0.371519	0.720597	1.04136	2.05816	916.425	445.264	2.61149e-07	2.54918e-07	2.54918e-07	115.001	628.164	267.078	2.49135e-07	190.002	1159	269.585	396.177	303.145	192.345	100.059	724.467	55.4824	387.649	242.479	637.975	56.817	1192.51
NO	6.32_465.3084n	466.316	6.3217	pos	Glycohyocholic acid	HMDB0240607				71361462	32747-08-3	ZQYUKJFJPJDMMR-ZDWCHQGWSA-N	Lipids and lipid-like molecules	Steroids and steroid derivatives	Bile acids, alcohols and derivatives	*	58.2	98.7	M+H, M+Na, M+H-H2O	C26H43NO6	-1.27199	0.519749	0.732729	0.902048	0.296959	1.22855	1589.5	1293.8	1335.79	158.717	2.77723e-08	2191.57	26.5515	3.11962e-08	19.5195	3.08195e-08	286.851	21.3393	1239.58	1213.49	696.366	865.738	1449.93	3.16472e-08	1221.18	3.15237e-08	2250.74	3.12338e-08	3.12338e-08
NO	10.94_293.2123m/z	293.212	10.9444	neg	3,4-Dimethyl-5-propyl-2-furannonanoic acid	HMDB0061644	707982	LMFA01150009		13963864	57818-38-9	NMZGYZMOQZXEOU-UHFFFAOYSA-N	Lipids and lipid-like molecules	Fatty Acyls	Fatty acids and conjugates	**	58.1	6.56	M-H	C18H30O3	0.221139	0.777884	0.283416	0.670952	0.122069	1.08829	1193.52	1096.69	838.565	832.745	1064.54	1746.55	1223.67	1336.75	660.323	873.067	2294.23	837.375	911.185	1865.14	1001.69	844.581	1195.88	1719.99	728.696	1045.62	1007.49	1108.96	929.314
NO	11.02_550.3517m/z	550.352	11.0169	neg	LysoPC(P-18:1(9Z)/0:0)	HMDB0010408	46693	LMGP01070012	C04230	24779513		KJUNGQXFZYMUOH-FKWLWHCOSA-N	Lipids and lipid-like molecules	Glycerophospholipids	Glycerophosphocholines	***	58.1	71.3	M+FA-H	C26H52NO6P	0.544921	0.0456358	0.974267	0.990463	-0.00339027	0.997653	893.988	896.091	1574.19	1496.5	317.554	1248.34	1070.38	803.478	737.943	904.484	1127.32	1158.04	1138.16	953.028	1086.63	1138.84	692.325	572.285	679.417	1189.5	973.203	867.769	739.156
NO	3.48_195.1127m/z	195.113	3.47885	pos	1,2,3,4-Tetrahydroisoquinoline-3-carboxylic acid	HMDB0244117						BWKMGYQJPOAASG-UHFFFAOYSA-N	Organoheterocyclic compounds	Tetrahydroisoquinolines	Unclassified	**	58.1	1.17	M+NH4	C10H11NO2	-0.492657	0.266027	0.776184	0.921604	0.0509264	1.03593	1040.97	1004.86	1671.19	542.724	213.638	521.911	3007.29	999.619	2098.59	968.057	1496.78	1239.8	978.546	1053.77	1146.31	845.193	1178.61	959.32	603.519	528.619	1163.04	945.092	1043.09
NO	4.75_211.0613m/z	211.061	4.75133	neg	Desaminotyrosine	HMDB0002199	4148		C01744	10394	501-97-3	NMHMNPHRMNGLLB-UHFFFAOYSA-N	Phenylpropanoids and polyketides	Phenylpropanoic acids	Unclassified	**	58.1	0	M+FA-H	C9H10O3	0.636123	0.417166	0.860117	0.955225	-0.090419	0.93925	694.693	739.626	490.027	1006.61	288.223	147.44	274.767	1128.7	610.349	493.23	203.212	726.117	277.213	150.158	194.384	2000.13	376.65	225.973	1502.99	1416.36	144.689	309.648	1028.91
NO	5.99_300.2166m/z	300.217	5.98508	pos	Non-5-enoylcarnitine	HMDB0241746						VNJNMPXPYBNSQO-UHFFFAOYSA-N	Lipids and lipid-like molecules	Fatty Acyls	Fatty acid esters	***	58.1	49.4	M+H	C16H29NO4	-1.22543	0.805163	0.327436	0.698381	-0.159004	0.895643	1005.5	1122.65	1120.28	688.444	629.067	791.337	611.748	1146.79	570.698	960.071	780.179	727.193	683.688	813.645	751.088	901.623	1034.78	1751.36	650.204	1323.47	401.82	1173.16	1047.12
NO	0.67_183.1105m/z	183.11	0.67205	pos	Emeriamine	HMDB0251771				5071774		DAWBGYHPBBDHMQ-UHFFFAOYSA-N	Organic acids and derivatives	Carboxylic acids and derivatives	Amino acids, peptides, and analogues	**	58	0	M+Na	C7H16N2O2	0.618623	0.797432	0.0569597	0.400469	-0.180278	0.882533	876.161	992.78	1097.93	947.821	1320.71	1148.33	1033.37	851.947	839.634	678.486	1078.58	1045.45	971.169	877.871	871.371	347.872	786.829	1100.64	1223.21	912.081	104.087	1010.46	818.556
NO	11.00_477.3220m/z	477.322	11.0046	neg	(25R)-3beta,4beta-dihydroxycholest-5-en-26-oate(1-)	HMDB0062794				134159944		YKGKKDOYGJEANO-UHFFFAOYSA-N	Lipids and lipid-like molecules	Steroids and steroid derivatives	Bile acids, alcohols and derivatives	**	58	0	M+FA-H	C27H44O4	-0.490903	0.463963	0.661331	0.870384	-0.117042	0.922076	821.496	890.92	719.549	182.343	421.883	319.655	1161.18	664.147	842.493	1028.77	1085.03	973.172	685.62	554.761	227.977	830.023	608.467	2083.18	1321.28	818.366	186.265	1269.19	684.232
NO	4.78_272.1853m/z	272.185	4.78367	pos	3-Hydroxyheptanoylcarnitine	HMDB0241677				131770386		YWSDGPGKVSDFES-UHFFFAOYSA-N	Lipids and lipid-like molecules	Fatty Acyls	Fatty acid esters	***	58	69.9	M+H-H2O	C14H27NO5	-1.20369	0.456566	0.182433	0.601894	0.259284	1.19688	1138.87	951.531	1070.81	1198.94	558.175	620.828	1254.47	1689.6	1155.21	1663.77	1112.18	1057.06	1233.25	919.978	1845.04	1179.02	1072.16	1762.73	453.123	1425.13	350.96	1323	830.36
NO	5.17_351.0178m/z	351.018	5.17077	neg	Naringenin 7-sulfate	HMDB0240547				101019951		LCXKYLMSILXZFG-ZDUSSCGKSA-N	Phenylpropanoids and polyketides	Flavonoids	Flavans	***	58	61.3	M-H	C15H12O8S	-0.526573	0.555421	0.397401	0.731196	-0.245119	0.843746	1064.13	1261.19	1003.37	1084.72	935.15	991.59	1072.46	1032.18	1517.65	1103.27	874.213	772.539	999.918	647.609	989.824	784.109	1024.23	1226.02	1183.25	1712.72	936.187	796.584	926.542
NO	0.69_189.1345m/z	189.134	0.690067	pos	Homo-L-arginine	HMDB0000670	5640		C01924	9085	156-86-5	QUOGESRFPZDMMT-YFKPBYRVSA-N	Organic acids and derivatives	Carboxylic acids and derivatives	Amino acids, peptides, and analogues	**	57.9	19.6	M+H	C7H16N4O2	-0.763691	2.24057	0.000813903	0.0781401	-0.513055	0.700737	737.522	1052.49	645.401	862.114	394.814	611.472	514.104	744.774	837.779	949.102	440.121	1449.19	716.596	571.21	588.678	431.622	911.985	858.401	867.703	1487.46	835.134	803.204	658.414
NO	11.18_249.1846m/z	249.185	11.1807	pos	5-Hexyl-2-furanhexanoic acid	HMDB0112088				131819624		HPFDAHYFHAOXSC-UHFFFAOYSA-N	Lipids and lipid-like molecules	Fatty Acyls	Fatty acids and conjugates	**	57.9	0	M+H-H2O	C16H26O3	-1.06705	0.348341	0.887308	0.965692	-0.0204525	0.985923	955.742	969.387	1208.54	822.145	915.212	1735.5	1266.79	627.534	998.527	897.75	1074.45	923.331	1005.12	964.686	662.838	834.164	890.759	690.462	1124.88	457.089	1.25983e-07	1099.68	705.924
NO	4.78_206.0823m/z	206.082	4.78137	neg	N-Acetyl-L-phenylalanine	HMDB0000512	34536		C03519	74839	2018-61-3	CBQJSKKFNMDLON-JTQLQIEISA-N	Organic acids and derivatives	Carboxylic acids and derivatives	Amino acids, peptides, and analogues	***	57.9	71.5	M-H	C11H13NO3	0.285166	0.0151753	0.585444	0.83414	0.0592792	1.04195	504.323	484.02	579.178	629.986	347.86	374.197	325.304	435.975	974.253	294.211	755.952	360.873	436.248	545.829	482.365	593.978	570.212	484.441	802.388	539.461	556.128	343.709	380.572
NO	7.09_408.2876n	453.286	7.085	neg	Ursocholic acid	HMDB0000917	5871	LMST04010088	C17644	122340	2955-27-3	BHQCQFFYRZLCQQ-UTLSPDKDSA-N	Lipids and lipid-like molecules	Steroids and steroid derivatives	Bile acids, alcohols and derivatives	**	57.9	0	M-H, M+FA-H	C24H40O5	-0.0214339	1.1855	0.884439	0.964168	-0.155728	0.897679	2212.3	2464.47	8928.97	2.67501e-07	2.67501e-07	2.72084e-07	2.79641e-07	2.79641e-07	3.0054e-07	2790.21	3755.3	1509.5	3699.74	253.673	105.335	1699.73	1491.55	2.41809e-07	11818.6	2.40071e-07	8497.66	780.938	1198.77
NO	7.20_240.0996n	223.096	7.20287	pos	3-Carboxy-4-methyl-5-propyl-2-furanpropionic acid	HMDB0061112	45041	LMFA01150004		123979	86879-39-2	WMCQWXZMVIETAO-UHFFFAOYSA-N	Lipids and lipid-like molecules	Fatty Acyls	Fatty acids and conjugates	*	57.9	92.6	M+H-H2O, M+Na, M+H	C12H16O5	-0.831763	2.35476	0.0137963	0.235945	-0.866787	0.548367	761.697	1389.03	330.465	1279.62	151.646	416.567	381.194	189.331	172.38	1643	1006.9	591.638	713.997	2582.39	665.098	992.58	936.012	81.3523	79.8042	407.678	420.601	249.553	1170.93
NO	9.31_250.1565n	251.164	9.31037	pos	(3beta,8beta)-3-Hydroxy-7(11)-eremophilen-12,8-olide	HMDB0040754	95219			73189506	158848-23-8	CIYRSZQQVYGESH-UHFFFAOYSA-N	Lipids and lipid-like molecules	Prenol lipids	Terpene lactones	***	57.9	31.4	M+H-H2O, M+H	C15H22O3	-1.41665	0.711033	0.360249	0.716895	-0.188005	0.877819	729.781	831.357	693.77	677.546	684.182	1132.02	759.138	790.148	755.435	928.896	582.829	953.664	754.583	697.382	800.438	828.982	846.151	1057.66	727.02	672.314	731.269	509.673	612.597
NO	9.82_474.2628m/z	474.263	9.82248	neg	LysoPE(18:3(6Z,9Z,12Z)/0:0)	HMDB0011508	62293	LMGP02050017		52925136		QULMFYLWLOKODU-CSLWLMPESA-N	Lipids and lipid-like molecules	Glycerophospholipids	Glycerophosphoethanolamines	***	57.9	36.1	M-H	C23H42NO7P	0.305698	0.333763	0.725212	0.897731	0.0752194	1.05352	1145.23	1087.05	1847.67	586.404	180.268	362.562	763.532	1191.38	846.136	1185.43	457.108	2315.55	2119.54	655.43	2022.35	2669.53	348.038	2584.01	583.576	1724.91	676.422	1459.15	733.042
NO	10.47_299.2227m/z	299.223	10.4725	neg	MG(14:1(9Z)/0:0/0:0)	HMDB0011562	62345			53480975		ARCRKLOZHGPFFJ-KJPDOMRESA-N	Lipids and lipid-like molecules	Glycerolipids	Monoradylglycerols	**	57.8	0	M-H	C17H32O4	-0.245106	0.547249	0.597678	0.841193	-0.268755	0.830035	700.355	843.766	251.134	607.709	585.901	404.255	804.361	557.908	955.664	387.225	752.388	298.989	498.612	881.833	1320.07	209.96	788.291	648.911	2863.06	757.718	283.61	375.972	208.324
NO	11.27_523.3631n	524.37	11.2719	pos	LysoPC(18:0/0:0)	HMDB0010384	40292	LMGP01050026	C04230	497299	19420-57-6	IHNKQIMGVNPMTC-RUZDIDTESA-N	Lipids and lipid-like molecules	Glycerophospholipids	Glycerophosphocholines	*	57.8	93.1	M+H, M+Na	C26H54NO7P	-1.24976	0.12955	0.889399	0.96635	0.00886827	1.00617	976.817	970.831	1255.39	1087.07	521.154	845.092	912.908	980.103	883.368	921.241	839.059	1082.16	1408.75	1046.01	1368.3	1345.32	891.579	1073.51	803.586	1286.65	1047.35	1008.12	881.894
NO	12.43_433.3322m/z	433.332	12.4279	neg	2,3-Dihydro-5-hydroxy-2,2-dipentyl-4,6-di-tert-butylbenzofuran	HMDB0249329	434928			9800472		AGURKSYKTJQPNA-UHFFFAOYSA-N	Organoheterocyclic compounds	Coumarans	Unclassified	**	57.8	0	M+FA-H	C26H44O2	-0.464752	0.180907	0.821879	0.939562	0.0540816	1.0382	769.364	741.057	803.874	275.037	165.249	217.916	1160.98	761.875	1675.04	944.438	1893.39	963.261	723.887	125.71	51.6608	1218.08	397.306	1040	1719.64	594.083	3.30261e-08	724.556	779.585
YES	3.59_203.0827m/z	203.083	3.58625	neg	3h-Indole-3-propanoic acid,a-amino-	HMDB0246269				12998164		RDTOURARQPNLFK-UHFFFAOYSA-N	Organoheterocyclic compounds	Indoles and derivatives	Indolyl carboxylic acids and derivatives	**	57.8	0	M-H	C11H12N2O2	0.410407	1.89777	0.000290376	0.0439732	-0.327787	0.796758	893.872	1121.89	1079.98	1038.02	359.357	650.077	820.062	756.285	682.11	952.422	741.687	949.497	869.443	929.068	794.014	997.92	1031.39	1183.45	1129.03	1439.87	947.201	771.445	1134.73
NO	4.61_243.1237m/z	243.124	4.61467	neg	Phaseolic acid	HMDB0031897		LMFA01060200		73242171	29533-15-1	OPPXDBWFRYVXHW-UHFFFAOYSA-N	Organic acids and derivatives	Keto acids and derivatives	Medium-chain keto acids and derivatives	**	57.8	0	M-H2O-H	C12H22O6	-0.309999	0.20905	0.786234	0.926841	0.0486634	1.03431	947.952	916.51	1337.92	720.3	513.631	1106.51	1040.35	1558.72	840.955	922.619	1330.58	656.37	815.129	275.817	778.767	688.286	1519.18	1377.22	752.317	846.686	603.801	175.701	708.969
NO	9.43_414.2863m/z	414.286	9.42963	neg	Myristoleoylcarnitine	HMDB0240588				90659872	889848-55-9	ABVVZYXTZLEOHP-OLHLWXQYSA-O	Lipids and lipid-like molecules	Fatty Acyls	Fatty acid esters	***	57.8	31	M+FA-H	C21H39NO4	0.641251	0.885136	0.608831	0.847027	0.114099	1.0823	1045.82	966.292	360.154	625.695	2624.41	1297.38	1624.13	834.439	495.19	595.317	1422.89	482.032	719.566	903.66	533.552	465.083	705.093	327.684	1975.34	718.667	355.847	595.764	436.128
NO	0.71_219.0264m/z	219.026	0.70645	pos	myo-Inositol	HMDB0000211	5221		C00137		87-89-8	CDAISMWEOUEBRE-GPIVLXJGSA-N	Organic oxygen compounds	Organooxygen compounds	Alcohols and polyols	**	57.7	0	M+K	C6H12O6	-0.98751	1.64454	0.00837537	0.209982	-0.271256	0.828598	966.687	1166.65	1055.17	1156.73	1141.06	944.424	880.896	1222.78	1220.69	1015.73	948.859	922.5	1012.23	1489.51	646.582	803.597	761.046	1035.51	1081.1	927.089	886.292	1129.91	800.68
NO	0.72_138.0547m/z	138.055	0.7218	pos	Trigonelline	HMDB0000875	273		C01004	5570	535-83-1	WWNNZCOKKKDOPX-UHFFFAOYSA-N	Alkaloids and derivatives	Unclassified	Unclassified	**	57.7	12.8	M+H	C7H7NO2	-1.95486	0.728251	0.200617	0.621056	0.231803	1.1743	977.699	832.579	1279.17	1290.39	404.13	1877.09	556.657	582.071	1561.93	737.032	424.088	1222.15	743.732	838.761	1258.09	832.214	714.214	1096.1	759.093	1356.21	827.961	732.96	813.096
NO	10.79_506.3244m/z	506.324	10.7905	neg	PC(17:1(9Z)/0:0)		76568	LMGP01050126		24779451		LPMGFNAQZPADDZ-FJIRUFBNSA-N	Lipids and lipid-like molecules	Glycerophospholipids	Glycerophosphocholines	***	57.7	83.5	M-H	C25H50NO7P	-1.63476	0.105616	0.897405	0.968698	0.00901722	1.00627	929.921	924.127	1291.13	1085.39	710.176	1054.04	1126.73	1069.72	971.707	789.733	1010.7	1021.87	1117.76	906.77	964.362	1219.43	695.876	712.571	889.598	1160.21	979.698	836.728	724.676
NO	11.04_562.9571m/z	562.957	11.0415	neg	Perfluoroundecanoic acid		318483			77222		SIDINRCMMRKXGQ-UHFFFAOYSA-N	Unclassified	Unclassified	Unclassified	*	57.7	93.1	M-H	C11HF21O2	0.489301	2.44965	0.036841	0.340505	-0.903012	0.534769	770.192	1440.23	52.9733	1458.35	315.021	220.334	2777.45	234.567	317.113	773.662	2895.19	666.88	781.187	493.082	70.343	2173.26	416.722	63.8779	158.555	1195.03	124.427	774.255	505.261
NO	5.80_201.1133m/z	201.113	5.79792	neg	Sebacic acid	HMDB0000792	4240	LMFA01170006	C08277	5192	111-20-6	CXMXRPHRNRROMY-UHFFFAOYSA-N	Lipids and lipid-like molecules	Fatty Acyls	Fatty acids and conjugates	***	57.7	87.7	M-H	C10H18O4	0.381705	0.454635	0.850803	0.951768	-0.063204	0.957136	1056.77	1104.1	723.539	732.937	7105.38	931.195	1071.64	798.724	848.564	704.916	625.682	840.337	761.032	1041.43	608.121	591.407	675.479	887.11	872.175	589.226	702.179	578.718	794.991
NO	7.47_315.2406n	316.248	7.46707	pos	Decanoylcarnitine	HMDB0000651	36669	LMFA07070006	C03299	11953821	1492-27-9	LZOSYCMHQXPBFU-OAHLLOKOSA-N	Lipids and lipid-like molecules	Fatty Acyls	Fatty acid esters	*	57.7	93.2	M+H, M+Na	C17H33NO4	-1.09268	0.248652	0.65125	0.865375	-0.145547	0.904037	781.015	863.92	262.926	482.526	939.215	561.181	1184.36	576.884	709.492	518.87	888.171	460.933	725.498	713.855	323.316	382.311	735.658	452.095	877.438	526.633	287.992	822.514	446.25
NO	9.72_299.2821n	300.289	9.71955	pos	Sphingosine	HMDB0000252		LMSP01010001	C00319	5280335		WWUZIQQURGPMPG-KRWOKUGFSA-N	Organic nitrogen compounds	Organonitrogen compounds	Amines	***	57.7	90	M+H-H2O, M+H	C18H37NO2	-1.18473	1.12543	0.0465827	0.373178	0.286866	1.21999	1196.76	980.963	957.636	1235.35	629.538	924.881	1086.06	1119.41	644.772	1021.78	1046.08	1231.72	989.721	724.61	2617.27	1466.01	1589.97	881.906	916.317	992.775	1513.35	1052.52	1375.84
NO	1.47_217.1312n	218.138	1.46883	pos	Propionylcarnitine	HMDB0000824	965		C03017		20064-19-1	UFAHZIUFPNSHSL-MRVPVSSYSA-O	Lipids and lipid-like molecules	Fatty Acyls	Fatty acid esters	***	57.6	52.8	M+H, M+Na	C10H19NO4	-0.886634	1.77372	0.0104822	0.22287	-0.355649	0.781518	863.886	1105.39	795.868	698.77	251.713	1405.41	343.905	1007.91	640.348	553.788	467.441	786.764	936.456	906.849	470.957	874.018	876.242	852.665	1174.52	461.434	1423.15	1201.83	1358.95
NO	1.63_177.1021m/z	177.102	1.63432	pos	Serotonin	HMDB0000259	74		C00780	5202	50-67-9	QZAYGJVTTNCVMB-UHFFFAOYSA-N	Organoheterocyclic compounds	Indoles and derivatives	Tryptamines and derivatives	**	57.6	0	M+H	C10H12N2O	-0.891239	1.35263	0.285928	0.671408	-0.623602	0.649049	660.713	1017.97	363.075	1613.49	906.572	304.905	74.1538	258.571	2.19496e-07	2.19496e-07	2.10532e-07	718.345	74.6012	317.43	1045.65	172.544	371.795	1833.18	893.427	793.115	2086.07	446.907	1.72596e-07
NO	15.28_444.3829m/z	444.383	15.2821	pos	4alpha-formyl-ergosta-7,24(241)-dien-3beta-ol	HMDB0304196				50986149		RFKHEEQSEZBUAP-UPNGPVLHSA-N	Lipids and lipid-like molecules	Steroids and steroid derivatives	Ergostane steroids	***	57.6	76.9	M+NH4	C29H46O2	-1.74446	0.835495	0.108013	0.504802	0.136712	1.0994	1101.54	1001.95	821.681	978.574	791.594	696.547	861.412	809.024	720.319	771.039	857.457	1288.99	1103.83	934.436	1106.38	1374.99	761.611	764.762	1222.26	1356.54	1489.46	1196.69	1222.24
NO	6.41_225.1133m/z	225.113	6.4108	neg	Jasmolone	HMDB0030039	86681				54383-66-3	SVRKACAGHUZSGU-SNAWJCMRSA-N	Organic oxygen compounds	Organooxygen compounds	Alcohols and polyols	***	57.6	32.7	M+FA-H	C11H16O2	0.605869	1.13768	0.591832	0.837374	0.135413	1.09841	1213.59	1104.87	813.133	806.396	3402.2	420.223	2120.75	1056.87	470.16	589.408	415.902	518.094	967.064	2021.11	413.286	324.297	681.943	1502.22	804.545	432.297	528.933	284.704	366.165
NO	6.92_345.2056m/z	345.206	6.92107	pos	11-Dehydrocorticosterone	HMDB0004029		LMST02030192	C05490	13783449	72-23-1	FUFLCEKSBBHCMO-IWBQTIMDSA-N	Lipids and lipid-like molecules	Steroids and steroid derivatives	Hydroxysteroids	***	57.6	45.4	M+H	C21H28O4	-1.18888	0.612553	0.925203	0.975987	0.0915632	1.06552	1807.6	1696.45	735.114	1058.57	20272.7	3.11781e-07	623.38	127.264	2.95031e-07	456.876	550.026	91.0696	316.303	1174.45	2.82788e-07	724.89	1125.78	473.762	444.739	947.112	385.943	118.66	528.355
NO	9.12_331.2264m/z	331.226	9.12367	pos	(8R,9R,10R,13S,14S)-17-Ethynyl-10,13-dimethyl-1,2,3,4,7,8,9,11,12,14,15,16-dodecahydrocyclopenta[a]phenanthrene-3,7,17-triol	HMDB0258015				73317337		JJKOQZHWYLMASZ-UHFFFAOYSA-N	Lipids and lipid-like molecules	Steroids and steroid derivatives	Androstane steroids	**	57.6	0	M+H	C21H30O3	-1.00505	0.554104	0.627573	0.854821	0.156443	1.11454	1049.57	941.713	1771.44	6.34767e-07	6.34767e-07	2017.55	3133.62	752.826	442.331	1729.53	945.752	916.052	5.48125e-07	1012.91	1122.31	5.35231e-07	1618.9	658.975	909.635	419.804	2387.73	1009.44	1685.62
NO	1.12_136.0757m/z	136.076	1.12417	pos	Dopamine	HMDB0000073	64		C03758	681	62-31-7	VYFYYTLLBUKUHU-UHFFFAOYSA-N	Benzenoids	Phenols	Benzenediols	**	57.5	20.9	M+H-H2O	C8H11NO2	-0.118238	0.406622	0.707024	0.891114	-0.0258914	0.982214	1006.93	1025.17	1318.96	1088.1	797.8	911.935	1097.52	917.684	1350.83	1027.13	1066.08	1125.12	892.152	893.875	1247.28	1007.67	1067.67	996.581	1018.06	1167.09	967.75	939.102	1036.94
NO	8.82_323.1300n	324.137	8.82177	pos	Gliclazide	HMDB0015252	3034			3475	21187-98-4	BOVGTQGAOIONJV-UHFFFAOYSA-N	Benzenoids	Benzene and substituted derivatives	Benzenesulfonamides	*	57.5	92.9	M+H, M+K, M+Na, M+NH4	C15H21N3O3S	-1.16977	0.818838	0.632835	0.856508	-1.13738	0.454584	477.501	1050.41	9.55361e-10	6.20841	9.36262e-10	9.32475e-10	9.31036e-10	4058.93	465.487	9.29526e-10	7.15281	5.88895	9.37648e-10	1.52173	6.27281	3.65905e-05	9.46094e-10	9.44153e-10	9.44153e-10	9.46325e-10	11673.9	9.79856e-10	0.782461
NO	0.73_114.0559m/z	114.056	0.734933	neg	4-Amino-2-methylenebutanoic acid	HMDB0030409	86953			5318003	65370-67-4	FTWHFXMUJQRNBK-UHFFFAOYSA-N	Organic acids and derivatives	Carboxylic acids and derivatives	Amino acids, peptides, and analogues	**	57.4	0	M-H	C5H9NO2	-1.47623	0.530726	0.397392	0.731196	0.0837005	1.05973	915.922	864.295	764.411	624.536	897.866	794.231	692.704	967.555	799.635	1328.92	1137.55	811.602	717.288	809.341	721.777	750.311	836.306	898.548	1264.17	922.114	778.769	957.472	568.476
NO	0.75_229.0827m/z	229.083	0.75165	neg	Threonylglutamic acid	HMDB0029060	23995			7020163	54532-73-9	BECPPKYKPSRKCP-ZDLURKLDSA-N	Organic acids and derivatives	Carboxylic acids and derivatives	Amino acids, peptides, and analogues	**	57.4	0	M-H2O-H	C9H16N2O6	-1.3047	0.434284	0.575337	0.829011	0.104497	1.07512	964.329	896.951	487.115	247.438	1117.25	841.438	762.678	1524.19	876.463	1416.35	1050.61	773.942	449.327	1204.08	942.077	276.92	911.181	1505.04	1159.97	465.657	1.10995e-07	776.546	1180.22
NO	4.09_183.0300m/z	183.03	4.09403	neg	4-Hydroxybenzoic acid	HMDB0000500	5486		C00156	135	99-96-7	FJKROLUGYXJWQN-UHFFFAOYSA-N	Benzenoids	Benzene and substituted derivatives	Benzoic acids and derivatives	**	57.4	4.62	M+FA-H	C7H6O3	0.887985	1.36905	0.104996	0.499936	-0.67901	0.624594	662.202	1060.21	7.24949	72.7879	401.769	57.13	375.393	431.411	1620.24	426.861	88.692	552.61	543.423	2336.7	1154.91	996.987	379.551	150.717	1317.4	2214.24	959.754	1977.28	282.687
NO	4.73_318.1809m/z	318.181	4.72803	pos	Tryptophyl-Leucine	HMDB0029087	85980			323786		LYMVXFSTACVOLP-UHFFFAOYSA-N	Organic acids and derivatives	Carboxylic acids and derivatives	Amino acids, peptides, and analogues	**	57.4	0	M+H	C17H23N3O3	-1.09963	1.62116	0.00681311	0.20053	-0.316615	0.802952	840.683	1046.99	783.914	1108.86	411.486	294.425	670.125	579.063	569.064	1026.19	694.17	993.644	777.155	770.499	945.08	974.169	931.199	1281.65	1205.52	972.135	818.091	697.058	847.527
NO	7.41_327.2405n	328.248	7.41082	pos	Undec-9-enoylcarnitine	HMDB0241162				139947493		NJRZWVGRMMLARR-UHFFFAOYSA-N	Lipids and lipid-like molecules	Fatty Acyls	Fatty acid esters	***	57.4	38.3	M+H, M+Na	C18H33NO4	-1.27316	0.934767	0.348263	0.71015	-0.27438	0.826806	986.947	1193.69	484.166	787.832	583.375	808.614	801.261	419.265	418.85	625.353	926.854	589.879	520.949	573.301	315.709	858.672	590.748	411.551	1200.58	852.423	2145.34	763.01	1921.8
NO	0.69_257.1028n	280.092	0.690067	pos	Glycerylphosphorylcholine	HMDB0252858				11234		SUHOQUVVVLNYQR-UHFFFAOYSA-N	Lipids and lipid-like molecules	Glycerophospholipids	Glycerophosphocholines	**	57.3	0	M+Na, M+K	C8H20NO6P	-0.202241	1.26455	0.00476985	0.176316	-0.433396	0.740517	397.58	536.895	790.297	873.622	135.323	683.456	217.548	510.639	326.159	251.494	494.342	546.941	590.789	533.642	353.545	443.045	255.794	409.381	404.514	705.085	314.547	592.149	357.55
NO	0.72_211.0016m/z	211.002	0.7182	neg	Phosphoribose	HMDB0256491				21872894		DILVWDXOASDRPN-UHFFFAOYSA-N	Organic oxygen compounds	Organooxygen compounds	Carbohydrates and carbohydrate conjugates	**	57.3	0	M-H2O-H	C5H11O8P	1.35455	2.08387	0.00205781	0.120755	-0.418197	0.748359	843.932	1127.71	955.239	1191.27	836.917	936.456	671.891	736.028	1089.79	659.241	1060.44	481.788	1113.95	1107.1	584.873	762.304	979.048	1351.27	1116.6	623.492	1059.48	869.86	952.891
NO	0.77_282.1193m/z	282.119	0.770233	pos	N-(1-Deoxy-1-fructosyl)threonine	HMDB0037843	92651			131752246	70954-04-0	JUBGLICOZRKBCO-KNWYLTHMSA-N	Organic oxygen compounds	Organooxygen compounds	Carbohydrates and carbohydrate conjugates	**	57.3	0	M+H	C10H19NO8	3.31888	0.12886	0.947689	0.982313	-0.00614786	0.995748	1055.9	1060.4	1338.01	1460.01	981.089	1217.98	780.854	1107.02	644.86	1200.57	927.059	1025.28	874.415	1019.36	764.238	635.384	685.742	941.204	902.067	759.471	595.584	1176.81	1242.8
NO	0.90_217.0829m/z	217.083	0.9015	neg	gamma-Glutamylalanine	HMDB0006248	58376		C03740	440103	5875-41-2	WQXXXVRAFAKQJM-WHFBIAKZSA-N	Organic acids and derivatives	Carboxylic acids and derivatives	Amino acids, peptides, and analogues	**	57.3	0	M-H	C8H14N2O5	-0.332707	0.804258	0.037971	0.345004	-0.11273	0.924836	947.954	1025	797.56	1048.17	803.778	637.881	888.879	952.778	912.993	1002.73	1083.19	899.988	918.189	1008.81	1034.94	1189.43	956.592	880.877	944.009	907.812	1133.95	865.399	900.767
NO	1.47_221.0919m/z	221.092	1.46883	pos	Tyr-Gly	HMDB0259337				259323		HPYDSVWYXXKHRD-UHFFFAOYSA-N	Organic acids and derivatives	Carboxylic acids and derivatives	Amino acids, peptides, and analogues	**	57.3	0	M+H-H2O	C11H14N2O4	-0.890089	0.48401	0.269608	0.666176	-0.0941875	0.9368	993.857	1060.91	1258.06	1212.19	974.363	1040.53	1135.07	774.663	714.913	517.519	897.709	710.822	707.615	877.13	918.651	1070.36	1084.39	873.899	756.798	885.731	706.213	690.952	1007.39
NO	3.40_117.0558m/z	117.056	3.40055	neg	2-Hydroxy-3-methylbutyric acid	HMDB0000407	5396	LMFA01050478		99823	4026-18-0	NGEWQZIDQIYUNV-UHFFFAOYSA-N	Lipids and lipid-like molecules	Fatty Acyls	Fatty acids and conjugates	***	57.3	75.4	M-H	C5H10O3	0.551928	0.305585	0.681846	0.880254	0.041825	1.02942	1075.95	1045.2	889.611	715.806	1501.1	802.781	855.984	1214.13	1135.68	1119.46	1004.44	1325.02	880.966	1068.51	1038.45	933.622	990.81	1460.88	928.246	849.181	775.907	1171.04	1060.77
NO	4.17_105.0338m/z	105.034	4.17255	pos	1,3-Benzodioxole	HMDB0244156	326436			9229		FTNJQNQLEGKTGD-UHFFFAOYSA-N	Organoheterocyclic compounds	Benzodioxoles	Unclassified	**	57.3	2.84	M+H-H2O	C7H6O2	2.40077	1.29399	0.760715	0.914956	-0.213252	0.862591	966.719	1120.72	974.809	548.026	130.353	803.838	3.47636e-07	983.324	38.527	92.8377	45.0856	119.784	1219.37	13150.9	3.10385e-07	360.368	796.473	3.09656e-07	148.313	3.0998e-07	1862.99	94.453	603.297
NO	4.63_373.1140m/z	373.114	4.6271	neg	secologanate	HMDB0304481				4631412		PUEUIRDVQIKCCG-UHFFFAOYSA-N	Lipids and lipid-like molecules	Prenol lipids	Terpene glycosides	**	57.3	0	M-H	C16H22O10	-0.133209	0.584643	0.496582	0.79263	-0.131672	0.912773	946.864	1037.35	792.015	1319.18	216.825	1430.64	770.273	1080.1	877.207	867.595	1490.9	217.134	882.825	1062.4	882.563	283.168	758.092	802.113	861.498	520.594	992.365	207.743	478.521
NO	5.93_332.2079m/z	332.208	5.92868	neg	6-Methylheptanoylcarnitine	HMDB0241043						JJGNMUWKUANTNN-UHFFFAOYSA-N	Lipids and lipid-like molecules	Fatty Acyls	Fatty acid esters	**	57.3	10.9	M+FA-H	C15H29NO4	0.252677	0.798432	0.308248	0.686653	-0.411841	0.751664	673.795	896.405	212.188	480.01	690.13	595.563	999.163	694.975	342.195	469.825	583.715	332.762	1059.57	818.65	261.411	307.285	349.397	548.813	683.872	382.309	334.169	426.504	345.47
NO	8.95_277.1795m/z	277.18	8.95377	pos	Panaquinquecol 2	HMDB0038938	93549	LMFA05000687		14827985	133921-58-1	UJQVRPFUQYYCTH-UHFFFAOYSA-N	Lipids and lipid-like molecules	Fatty Acyls	Fatty alcohols	**	57.3	0.215	M+H	C17H24O3	-1.0266	0.500743	0.0556132	0.400423	0.141113	1.10276	375.742	340.73	386.748	421.355	349.767	602.19	260.948	397.533	310.502	346.281	312.2	321.164	346.879	400.574	412.596	310.378	287.311	839.235	304.474	326.79	346.291	400.069	345.154
NO	0.73_190.0953n	189.088	0.734933	neg	2-Amino-4-[(2-hydroxy-1-oxopropyl)amino]butanoic acid	HMDB0031412	87663			131751168	38710-35-9	BKHCIFAZUHUBPL-AKGZTFGVSA-N	Organic acids and derivatives	Carboxylic acids and derivatives	Amino acids, peptides, and analogues	**	57.2	0	M-H2O-H, M-H	C7H14N2O4	-0.16632	1.01286	0.0746169	0.443388	0.210609	1.15718	977.749	844.944	792.995	1239.85	470.295	1215.83	839.538	1211.07	528.691	1479.94	1299.07	1063.2	901.211	732.971	795.818	901.039	1126.32	857.529	1501.45	406.697	920.501	151.035	1015.32
NO	11.71_507.3691m/z	507.369	11.7142	neg	(3beta,22R,23R,24S)-3,22,23-Trihydroxystigmastan-6-one	HMDB0039713	94268			73834440	90524-90-6	DYENWMUXSKPFLC-UHFFFAOYSA-N	Lipids and lipid-like molecules	Steroids and steroid derivatives	Stigmastanes and derivatives	**	57.2	0	M+FA-H	C29H50O4	-0.125503	0.844269	0.275795	0.666497	-0.270405	0.829087	719.58	867.918	648.221	88.1335	354.8	227.556	1038.27	374.068	582.463	862.958	860.847	722.99	608.171	486.529	179.676	927.091	681.671	1960.17	1552.1	872.415	215.301	954.508	504.391
NO	4.36_289.1180m/z	289.118	4.35793	pos	3-Carboxy-2,3,4,9-tetrahydro-1H-pyrido[3,4-b]indole-1-propanoic acid	HMDB0034881	90269			131751635		PPKGNUKJFFAWHY-UHFFFAOYSA-N	Alkaloids and derivatives	Harmala alkaloids	Unclassified	***	57.2	69.4	M+H	C15H16N2O4	-1.13538	0.973754	0.514258	0.801667	0.405334	1.3244	1422.41	1074	74.3272	286.417	6.12685	771.198	878.1	336.958	475.031	672.002	1866.36	799.211	997.334	598.4	1008.18	274.057	1202.46	316.588	744.845	730.948	902.64	469.648	2040.75
NO	8.52_451.2338m/z	451.234	8.51772	neg	bipindogenin		57776	LMST01120006		12308767		HHMGMLUGGZMHCB-YOZMPFPMSA-N	Lipids and lipid-like molecules	Steroids and steroid derivatives	Sterols	*	57.2	89.4	M+FA-H	C23H34O6	0.207232	4.11023	0.104372	0.499914	-6.44527	0.0114757	25.2739	2202.38	1.62611e-07	1.59104e-07	1.59104e-07	1.4508e-07	1.41483e-07	1.41483e-07	16.9953	1.4181e-07	1.45666e-07	1.63662e-07	1.63662e-07	0.537537	1.50703e-07	1.50703e-07	134.717	1.43985e-07	1.43985e-07	1.30637e-07	1.07568e-07	73.5587	1.07908e-07
NO	9.50_205.1950m/z	205.195	9.49708	pos	alpha-Cedrene	HMDB0059695	316831	LMPR0103690006	C09630	6431015		IRAQOCYXUMOFCW-OSFYFWSMSA-N	Lipids and lipid-like molecules	Prenol lipids	Sesquiterpenoids	*	57.2	92.8	M+H	C15H24	-0.460544	0.478377	0.537623	0.812059	0.227671	1.17094	1162.1	992.449	1029.39	502.122	251.184	689.159	1055.14	1344.45	783.914	913.167	1795.34	533.271	438.145	531.48	699.047	1452.68	527.123	930.691	650.799	1782.11	714.032	2436.63	1699.25
NO	1.14_159.0302m/z	159.03	1.1441	neg	Oxoadipic acid	HMDB0000225	5234	LMFA01170121	C00322	71	3184-35-8	FGSBNBBHOZHUBO-UHFFFAOYSA-N	Organic acids and derivatives	Keto acids and derivatives	Medium-chain keto acids and derivatives	**	57.1	0	M-H	C6H8O5	1.77527	0.1861	0.869934	0.95906	-0.0210262	0.985531	973.465	987.756	1185.24	973.142	583.839	971.863	1006.03	1480.05	1136.16	841.442	592.743	1601.75	1063.53	985.841	805.169	409.44	826.023	979.67	1132.16	1034.75	1264.13	788.527	712.545
NO	4.34_203.0021m/z	203.002	4.34327	neg	O-methoxycatechol-O-sulphate	HMDB0060013				22473		AQTYXAPIHMXAAV-UHFFFAOYSA-N	Organic acids and derivatives	Organic sulfuric acids and derivatives	Arylsulfates	***	57.1	59.7	M-H	C7H8O5S	0.543752	1.89951	0.241332	0.6502	-0.630351	0.646019	891.66	1380.24	1651.44	192.304	18.0926	1268.65	21.8601	261.613	24.3758	771.491	842.742	1266.58	1519.91	1051.69	12.7176	4294.03	3085.27	11.5176	3497.22	247.893	988.035	14.1711	766.015
NO	5.57_255.1140m/z	255.114	5.56983	neg	2-(p-Acetamidophenyl)-2-ethylglutarimide	HMDB0247904				38050		PBWKSBSBPBMFIS-UHFFFAOYSA-N	Organoheterocyclic compounds	Piperidines	Phenylpiperidines	***	57.1	75.8	M-H2O-H	C15H18N2O3	0.221618	0.347565	0.747524	0.909015	0.173197	1.12755	640.27	567.84	103.91	158.957	106.781	238.071	387.431	223.565	112.914	165.77	901.605	417.976	425.779	445.829	362.903	283.375	673.443	271.752	435.484	434.749	506.656	357.155	755.761
NO	8.41_289.2158m/z	289.216	8.40878	pos	Dehydroandrosterone	HMDB0005962	455964	LMST02020103		134506	2283-82-1	FMGSKLZLMKYGDP-HKQXQEGQSA-N	Lipids and lipid-like molecules	Steroids and steroid derivatives	Androstane steroids	**	57.1	0	M+H	C19H28O2	-1.27342	0.42791	0.628575	0.855442	0.132961	1.09654	1134.91	1034.99	2045.5	41.2674	145.689	1021.54	1428.39	203.057	1067.45	1586.9	1481.98	1319.98	28.6818	1008.62	2007.77	148.519	1342.24	216.253	1694.12	53.6549	1879.15	1214.88	905.815
NO	8.95_221.1547m/z	221.155	8.95452	neg	Polygonal	HMDB0256674				53462599		WJDOMTAMQVNRCX-UHFFFAOYSA-N	Organic oxygen compounds	Organooxygen compounds	Alcohols and polyols	**	57.1	0	M-H	C14H22O2	-0.212549	0.530828	0.0649997	0.424692	0.198608	1.14759	278.193	242.415	245.729	257.99	294.311	583.875	238.002	346.753	229.126	235.682	216.745	214.637	280.951	240.681	275.298	215.83	249.285	820.349	218.105	277.057	278.315	316.531	302.479
NO	0.77_136.0385n	137.046	0.770233	pos	Erythronic acid	HMDB0000613	5586			2781043	13752-84-6	JPIJQSOTBSSVTP-PWNYCUMCSA-N	Organic oxygen compounds	Organooxygen compounds	Carbohydrates and carbohydrate conjugates	**	57	0	M+H, M+Na, M+K	C4H8O5	9.73675	0.650962	0.328938	0.698997	-0.222225	0.857242	987.543	1152	705.749	1382.59	533.406	978.207	1340.56	568.232	446.259	803.774	21.0933	623.101	1154.96	1678.42	2851.43	707.865	1089.26	520.208	406.736	342.21	719.913	1275.62	2578.87
NO	11.84_297.2434m/z	297.243	11.844	neg	MG(i-15:0/0:0/0:0)	HMDB0072878				51543808		CALSYPDGGJMMDZ-QGZVFWFLSA-N	Lipids and lipid-like molecules	Glycerolipids	Monoradylglycerols	**	57	0	M-H2O-H	C18H36O4	-0.491468	1.00724	0.317086	0.691271	0.20349	1.15148	1128.27	979.847	682.542	980.317	1290.22	1297.02	1105.47	1035.21	551.2	729.223	5826.42	750.347	785.482	1556.21	679.609	820.208	838.177	809.534	833.206	1176.93	748.575	719.007	563.882
NO	0.88_199.0725m/z	199.073	0.8826	neg	Alanylglutamic acid	HMDB0028686	85602			128841	13187-90-1	VYZAGTDAHUIRQA-WHFBIAKZSA-N	Organic acids and derivatives	Carboxylic acids and derivatives	Amino acids, peptides, and analogues	**	56.9	0	M-H2O-H	C8H14N2O5	0.328209	0.0518581	0.909911	0.972028	0.00604922	1.0042	1003.05	998.855	1451.08	1026.67	993.324	1065.88	800.81	692.177	1089.76	943.75	1169.87	795.619	973.853	827.132	1174.95	1180.56	1101	947.993	774.905	1103.58	863.302	694.649	1114.56
NO	4.91_308.0502m/z	308.05	4.9125	pos	Clopidogrel Carboxylic Acid		85088			9861403	144457-28-3	DCASRSISIKYPDD-AWEZNQCLSA-N	Unclassified	Unclassified	Unclassified	*	56.9	95.2	M+H	C15H14ClNO2S	-1.37601	4.20225	0.373006	0.721722	-3.39481	0.0950738	313.884	3301.47	117.136	142.065	242.128	221.789	150.91	191.219	171.089	142.124	244.104	250.714	353.11	276.533	247.992	404.82	301.52	333.893	253.906	321.949	386.4	207.885	398.013
NO	6.44_583.3127m/z	583.313	6.44368	neg	Cholic acid glucuronide	HMDB0002577	57962	LMST05010044			76060-22-5	RBLDVEUUCHVWMW-SXYQVCRBSA-N	Lipids and lipid-like molecules	Steroids and steroid derivatives	Steroidal glycosides	**	56.9	0	M-H	C30H48O11	0.493293	2.72434	0.0592025	0.405732	1.1043	2.14995	1683.42	783.006	942.989	1009.7	3.16204e-08	3.42387e-08	26.0239	29.5316	2206.27	383.132	8863.56	2193.63	368.448	3.17445e-08	218.5	2058.95	3.32858e-08	154.073	152.098	221.391	6255.06	2050.29	837.12
NO	7.03_183.1026m/z	183.103	7.02605	neg	3-Methylazelaic acid	HMDB0059754				22450170		PLOUQIGEQKCKHG-UHFFFAOYSA-N	Lipids and lipid-like molecules	Fatty Acyls	Fatty acids and conjugates	**	56.9	0	M-H2O-H	C10H18O4	-0.340044	1.2038	0.230088	0.643328	-0.507284	0.703546	726.111	1032.07	1127.68	610.101	534.342	188.24	1261.95	802.237	699.502	771.747	562.424	479.754	844.395	850.786	360.825	358.042	126.836	1215.38	686.338	885.547	562.079	808.665	598.567
NO	4.17_129.0559m/z	129.056	4.17287	neg	Ketoleucine	HMDB0000695	5663		C00233	70	816-66-0	BKAJNAXTPSGJCU-UHFFFAOYSA-N	Organic acids and derivatives	Keto acids and derivatives	Short-chain keto acids and derivatives	***	56.8	72.5	M-H	C6H10O3	1.02829	1.35324	0.0043799	0.171345	-0.217762	0.859898	912.949	1061.69	556.538	776.508	717.116	608.251	944.13	935.497	1086.43	993.402	859.706	1311.94	733.329	762.975	1195.41	937.964	831.887	1449.01	1220.94	1109.7	793.583	1257.45	812.926
NO	4.80_217.1081m/z	217.108	4.79547	neg	5-Hydroxysebacate	HMDB0029189	86076			131750807		QDRVFLVAMSWLBA-UHFFFAOYSA-N	Organic acids and derivatives	Hydroxy acids and derivatives	Medium-chain hydroxy acids and derivatives	**	56.8	0	M-H	C10H18O5	-0.228179	0.531685	0.618245	0.85061	0.0704426	1.05004	943.847	898.868	1106.54	847.476	1262.4	1011.62	1038.38	729.085	1078.28	896.359	839.135	550.712	677.721	754.228	806.582	625.171	901.21	1207.82	1242.53	402.889	813.456	543.771	283.808
NO	0.71_203.1502m/z	203.15	0.70645	pos	Symmetric dimethylarginine	HMDB0003334	44873			169148	30344-00-4	HVPFXCBJHIIJGS-LURJTMIESA-N	Organic acids and derivatives	Carboxylic acids and derivatives	Amino acids, peptides, and analogues	**	56.7	0	M+H	C8H18N4O2	-0.450369	0.448295	0.261212	0.661591	0.0600345	1.04249	1173.27	1125.45	1172.28	1369.94	938.414	1584.43	1308.17	1275.88	1547.21	1040.42	1056.22	1130.34	1292.51	1472.01	961.803	930.765	1132.71	1048.19	1114.31	906.269	620.173	1114.76	1101.07
NO	10.89_311.2228m/z	311.223	10.8889	neg	Octadecendioic acid	HMDB0302976				40510980		BNJOQKFENDDGSC-UHFFFAOYSA-L	Lipids and lipid-like molecules	Fatty Acyls	Fatty acids and conjugates	**	56.7	0	M-H	C18H32O4-2	-0.0505909	0.672548	0.407331	0.735727	0.161176	1.1182	1185.37	1060.07	848.746	816.203	1521.29	949.421	1012.4	2124.59	1036.2	890.128	3587.14	702.218	667.173	1251.49	777.706	836.96	842.224	762.772	1204.18	1139.13	759.347	802.806	773.708
NO	11.21_365.2696m/z	365.27	11.2127	neg	Pregnanediol	HMDB0004025	314417		C05484	219833	80-92-2	YWYQTGBBEZQBGO-BERLURQNSA-N	Lipids and lipid-like molecules	Steroids and steroid derivatives	Pregnane steroids	*	56.7	87.1	M+FA-H	C21H36O2	-0.375044	0.0141757	0.935852	0.978802	0.0114872	1.00799	867.132	860.255	875.302	349.231	557.212	596.524	1144.46	1193.82	1451.56	1278.56	1489.77	1321.99	651.324	824.452	339.281	1139.58	613.575	1205.64	1287.09	545.764	218.23	830.637	916.895
NO	11.92_271.2277m/z	271.228	11.9172	neg	9-methoxy-pentadecanoic acid		96774	LMFA01080013		15389269		QWMAMXJYEIAKRF-UHFFFAOYSA-N	Lipids and lipid-like molecules	Fatty Acyls	Fatty Acids and Conjugates	*	56.7	86.7	M-H	C16H32O3	-0.436033	0.904962	0.0781964	0.452642	0.154113	1.11274	1126.82	1012.65	737.539	1238.43	1097.02	2337.18	1282.06	1190.69	1006.81	851.202	1115.47	851.851	911.767	1980.9	937.838	1082.35	1127.9	1074.31	1177.07	1159.83	863.97	826.067	827.394
NO	4.64_262.1314n	263.139	4.6355	pos	Prolylphenylalanine	HMDB0011179	23690			6351946	13589-02-1	IWIANZLCJVYEFX-RYUDHWBXSA-N	Organic acids and derivatives	Carboxylic acids and derivatives	Amino acids, peptides, and analogues	***	56.7	47.2	M+H, M+Na, M+H-H2O	C14H18N2O3	-1.29532	0.167321	0.597189	0.841193	0.263144	1.20009	78.4211	65.3459	141.935	107.049	0.825952	10.1721	1.6047	106.952	347.58	179.363	189.966	542.508	5.32237	0.497814	64.6231	14.6597	5.16501	109.219	95.9271	2.88618	239.602	94.5028	1.46609
NO	5.41_137.0245m/z	137.024	5.40562	neg	Salicylic acid	HMDB0001895	616		C00805	338	69-72-7	YGSDEFSMJLZEOE-UHFFFAOYSA-N	Benzenoids	Benzene and substituted derivatives	Benzoic acids and derivatives	***	56.7	63.9	M-H	C7H6O3	0.566077	0.518394	0.695563	0.886013	-0.209446	0.864869	958.078	1107.77	918.937	752.976	725.592	620.216	607.459	631.712	765.493	707.97	1066.57	759.122	704.601	624.363	756.94	726.95	745.054	715.975	691.532	6386.27	650.673	1947.73	747.891
NO	5.49_539.2499m/z	539.25	5.49322	neg	Tetrahydroaldosterone-3-glucuronide	HMDB0010357	61672		C03033	167918	20605-81-6	CGIURIOFMWUPSV-RUQPETGGSA-N	Lipids and lipid-like molecules	Steroids and steroid derivatives	Steroidal glycosides	***	56.7	89.9	M-H	C27H40O11	0.177052	1.9053	0.0051765	0.181275	-0.426042	0.744301	760.59	1021.89	569.374	1276.15	177.778	397.3	1396.85	877.215	167.124	928.322	842.881	693.125	953.255	822.477	525.666	872.342	750.417	1049.86	610.599	537.98	443.571	873.144	819.312
NO	6.60_666.2210n	649.218	6.60098	pos	3-beta-Cellobiosylcellobiose	HMDB0039174	93768			14841535	103762-93-2	AFDQDPIWXNGUOF-UHFFFAOYSA-N	Organic oxygen compounds	Organooxygen compounds	Carbohydrates and carbohydrate conjugates	*	56.7	92.4	M+H-H2O, M+H	C24H42O21	-1.25302	2.19968	0.307996	0.686653	0.73386	1.66308	2463.24	1481.13	5.54879e-08	5.59186e-08	5.59186e-08	1221.61	5.45435e-08	5.45435e-08	2.27343	6804.32	10179.3	5.18964e-08	2.23279	10383	5648.9	40.7933	6992.29	5.00194e-08	5.00194e-08	5.01006e-08	5.2391e-08	6115.4	3.32593
NO	7.53_821.3970m/z	821.397	7.52572	neg	Licoricesaponin K2	HMDB0039250				73157182		IPBGQSWRSQPGCF-UHFFFAOYSA-N	Lipids and lipid-like molecules	Prenol lipids	Terpene glycosides	*	56.7	84.6	M-H	C42H62O16	0.562862	0.872558	0.676119	0.877898	-0.338672	0.790769	1249.28	1579.83	256.376	73.3825	5.09892	1.46757	4.47587	1.73356	471.354	9.75627	12091.7	61.261	15.4718	10094.8	51.3881	8.7114	6692.24	18.2544	5.93535	0.33302	1.3798e-10	11.7257	1.20083
NO	0.73_129.0194m/z	129.019	0.734933	neg	Citramalic acid	HMDB0000426	3273		C00815	1081	597-44-4	XFTRTWQBIOMVPK-UHFFFAOYSA-N	Lipids and lipid-like molecules	Fatty Acyls	Fatty acids and conjugates	**	56.6	0	M-H2O-H	C5H8O5	0.579156	0.200689	0.72492	0.897731	-0.0178431	0.987708	930.277	941.854	892.917	1113.52	952.698	966.409	693.627	965.765	1028.2	831.287	927.099	732.385	1094.59	1157.82	717.077	899.733	856.664	899.211	898.958	1067.91	892.447	894.397	871.008
NO	10.92_468.3079m/z	468.308	10.9242	pos	1-Heptadecanoylglycerophosphoethanolamine	HMDB0061691	77696	LMGP02050030		52925149		RVNBVQKDPQVSOY-OAQYLSRUSA-N	Lipids and lipid-like molecules	Glycerophospholipids	Glycerophosphoethanolamines	*	56.6	91.1	M+H	C22H46NO7P	-1.14722	0.382769	0.581098	0.831569	-0.0890906	0.940115	1032.77	1098.55	1315.86	1167.4	400.675	1122.62	644.794	1185.35	772.304	760.672	813.061	2777.99	2158.3	1747.39	1136.49	1400.96	594.807	982.246	689.101	1050.42	1554	1013.55	674.282
NO	11.11_278.1514n	279.159	11.108	pos	Dibutyl phthalate	HMDB0033244	69881		C14214	3026	84-74-2	DOIRQSBPFJWKBE-UHFFFAOYSA-N	Benzenoids	Benzene and substituted derivatives	Benzoic acids and derivatives	*	56.6	90.6	M+H, M+Na	C16H22O4	-1.5644	0.338517	0.0694153	0.433117	0.0248531	1.01738	1065.33	1047.13	1101.87	1140.07	1194.39	1089.4	1005.15	979.038	1084.23	1022.18	1029.9	1008.88	1063.33	1024.85	1138.59	1070.79	1086.18	1021.88	1012.14	1017.16	1036.8	1066.18	1080.69
NO	11.42_341.2696m/z	341.27	11.4172	neg	Medica 16	HMDB0254402	62960			121871	87272-20-6	HYSMCRNFENOHJH-UHFFFAOYSA-N	Lipids and lipid-like molecules	Fatty Acyls	Fatty acids and conjugates	*	56.6	88.7	M-H	C20H38O4	-0.487621	0.91187	0.24779	0.65225	-0.240103	0.846685	844.088	996.933	508.852	958.462	254.789	347.371	310.426	338.36	438.669	1204.3	1252.92	1259.04	532.408	298.242	263.317	1153.31	780.955	1433.02	2231.53	1049.33	1078.51	779.611	745.891
NO	12.45_264.2448n	282.279	12.4482	pos	(±)-(Z)-2-(5-Tetradecenyl)cyclobutanone	HMDB0037543	92402			10825540	173074-85-6	ITFDRFJPWYWSMZ-KTKRTIGZSA-N	Organic oxygen compounds	Organooxygen compounds	Carbonyl compounds	***	56.6	47.5	M+H, M+NH4, M+H-H2O	C18H32O	-1.77745	0.394174	0.752214	0.911241	0.108932	1.07843	343.197	318.238	199.641	446.086	451.768	1472.81	121.438	686.456	301.488	186.834	373.783	377.394	202.532	193.207	466.561	293.018	355.817	1703.78	645.662	123.435	123.62	250.643	149.045
NO	8.67_263.1881n	264.195	8.67082	pos	Desvenlafaxine	HMDB0015646	3006			125017	93413-62-8	KYYIDSXMWOZKMP-UHFFFAOYSA-N	Organic oxygen compounds	Organooxygen compounds	Alcohols and polyols	*	56.6	89.1	M+H, M+Na	C16H25NO2	-1.69074	1.03063	0.319004	0.692693	0.808213	1.75104	937.323	535.295	408.56	447.787	482.765	365.028	483.705	386.489	376.399	467.852	453.278	492.682	624.645	297.724	847.474	438.338	394.412	379.511	419.151	354.63	463.565	629.907	486.414
NO	1.05_128.0707m/z	128.071	1.05138	pos	Baikiain	HMDB0302856				557590		YCQPUTODZKESPK-UHFFFAOYSA-N	Organic acids and derivatives	Carboxylic acids and derivatives	Amino acids, peptides, and analogues	**	56.5	24.2	M+H	C6H9NO2	0.535645	0.933176	0.00109064	0.0875216	-0.0860352	0.942108	1005.22	1066.99	1041.23	1057.35	1163.01	984.993	1060.5	1084.72	1101.34	1084.98	961.852	1109.78	956.734	998.987	1018.51	994.365	995.511	1034.37	1098.37	952.118	964.139	1027.56	988.643
NO	1.62_115.0392m/z	115.039	1.61598	pos	Formyl 3-hydroxybutanoate	HMDB0257659				57119080		QMGUAHPNVSCSPM-UHFFFAOYSA-N	Organic acids and derivatives	Hydroxy acids and derivatives	Beta hydroxy acids and derivatives	**	56.5	0	M+H-H2O	C5H8O4	1.49696	0.0963165	0.639836	0.859042	0.00964927	1.00671	1009.48	1002.75	1098.13	1114.74	1187.17	1099.93	1012.25	981.227	1037.32	990.296	981.276	934.748	988.272	993.823	1072.02	1007.31	974.253	955.829	992.281	1034.94	966.798	1003.16	974.903
NO	15.26_385.3457m/z	385.346	15.2637	pos	Desmosterol	HMDB0002719	423	LMST01010016	C01802	439577	313-04-2	AVSXSVCZWQODGV-DPAQBDIFSA-N	Lipids and lipid-like molecules	Steroids and steroid derivatives	Cholestane steroids	*	56.5	90.4	M+H	C27H44O	-2.07221	0.582585	0.196707	0.617274	0.0838938	1.05987	1030.79	972.554	961.939	1037.81	794.168	817.798	843.671	950.309	791.173	912.384	973.52	1211.06	1241.68	942.531	817.685	1382.76	873.541	624.165	1031.87	1026.36	1015.76	844.216	913.783
NO	6.75_245.1283m/z	245.128	6.75063	pos	Etomidate	HMDB0014437	2640		C07522	667484	33125-97-2	NPUKDXXFDDZOKR-LLVKDONJSA-N	Organoheterocyclic compounds	Azoles	Imidazoles	*	56.5	85.3	M+H	C14H16N2O2	-0.774729	3.41152	0.44873	0.762021	-2.16584	0.222852	581.004	2607.13	6.68843	1.21837e-08	8474.48	2.11654	4.1929	1.1979e-08	6.84747	1.17367e-08	10.4979	1.16938e-08	2.138	4.26789	5.25175	2.05137	2.20419	9.54281	1.18265e-08	1.89289	1.18453e-08	1.19043e-08	2.35744
NO	8.20_366.2635m/z	366.264	8.20287	pos	3b,15b,17a-Trihydroxy-pregnenone	HMDB0000353					80380-40-1	YXMCPINQJVUPGV-HETPMVKVSA-N	Lipids and lipid-like molecules	Fatty Acyls	Fatty acids and conjugates	**	56.5	4.91	M+NH4	C21H32O4	-1.06071	0.0579175	0.635878	0.857795	-0.113607	0.924274	946.912	1024.49	637.03	691.759	1372.39	517.417	1023	915.179	270.485	928.727	1069.58	695.359	681.829	691.046	560.723	374.093	1005.27	684.869	590.962	929.323	733.455	1148.95	631.797
NO	0.83_142.0510m/z	142.051	0.825917	neg	Acetylhomoserine	HMDB0029423	3282		C01077	528	7540-67-2	FCXZBWSIAGGPCB-UHFFFAOYSA-N	Organic acids and derivatives	Carboxylic acids and derivatives	Amino acids, peptides, and analogues	**	56.4	0	M-H2O-H	C6H11NO4	0.197769	0.00639042	0.846727	0.950351	0.00795798	1.00553	1002.37	996.852	1160.44	1283.18	1189.71	897.001	868.13	929.564	1024.31	1070.26	896.923	1076.05	1147.63	996.395	888.697	1129.15	1076.31	1194.83	945.571	1024.33	960.991	1059.66	961.662
NO	0.98_210.0619m/z	210.062	0.979733	pos	D-Glucaro-1,4-lactone	HMDB0041862	44758			122306	5027-63-4	XECPAIJNBXCOBO-MMPJQOAZSA-N	Organoheterocyclic compounds	Lactones	Gamma butyrolactones	**	56.4	0	M+NH4	C6H8O7	5.84089	0.0390036	0.910626	0.972183	0.0108858	1.00757	1073.48	1065.41	598.854	766.508	791.079	857.239	1340.63	993.975	1645.92	985.858	955.378	1136.91	868.495	1184.88	1808.85	1182.98	1286.95	743.69	808.631	869.381	1063.35	804.862	1210.99
NO	1.82_147.0300m/z	147.03	1.81538	neg	3-Methylxanthine	HMDB0001886	2820		C16357	70639	1076-22-8	GMSNIKWWOQHZGF-UHFFFAOYSA-N	Organoheterocyclic compounds	Imidazopyrimidines	Purines and purine derivatives	**	56.4	0	M-H2O-H	C6H6N4O2	-7.44303	0.0679989	0.705532	0.890775	0.00933189	1.00649	1034.05	1027.38	1091.91	1090.13	1071.44	1039.45	1100.58	1197.92	1053.44	948.169	1062.27	1157.18	1043.85	1025.06	1067.56	1077.21	1022.67	1059.97	949.347	1113.21	1000.99	910.72	963.368
NO	1.86_257.0781m/z	257.078	1.86155	neg	2'-O-Methyluridine	HMDB0240328				102212	2140-76-3	SXUXMRMBWZCMEN-ZOQUXTDFSA-N	Nucleosides, nucleotides, and analogues	Pyrimidine nucleosides	Unclassified	**	56.4	0	M-H	C10H14N2O6	0.5658	0.182209	0.631392	0.856136	0.0239595	1.01675	1077.74	1059.99	1196.59	942.231	1017.47	1140.1	1138.17	944.651	1098.87	1197.96	1058.58	959.14	1022.86	1144.33	1369.23	1332.19	1054.32	1126.3	1256.44	1172.05	1157.12	803.118	906.584
NO	4.15_245.1857m/z	245.186	4.15368	pos	(2S)-6-Amino-2-(hexanoylamino)hexanoic Acid	HMDB0253148				22722102		DEAFEFSHUVGNFC-UHFFFAOYSA-N	Organic acids and derivatives	Carboxylic acids and derivatives	Amino acids, peptides, and analogues	**	56.4	0	M+H	C12H24N2O3	-1.24554	1.42209	0.0146228	0.243428	-0.279219	0.824037	815.412	989.534	949.711	1759.81	606.789	233.057	696.197	599.411	713.034	895.898	748.186	804.691	866.675	871.18	842.303	670.775	815.117	1492.93	984.797	747.045	748.729	635.145	685.581
NO	6.82_169.1235m/z	169.123	6.82183	neg	1-Cyclopropyl-4-methyl-1,3-cyclohexanediol	HMDB0036992	91980			73815131	83133-21-5	NTSNDVXMQVLQPO-UHFFFAOYSA-N	Organic oxygen compounds	Organooxygen compounds	Alcohols and polyols	**	56.4	11.3	M-H	C10H18O2	0.3475	0.787237	0.18494	0.604526	-0.330674	0.795165	724.16	910.705	363.613	404.949	490.481	530.749	854.103	944.016	217.721	665.664	896.285	472.561	697.496	996.239	289.492	308.392	679.564	995.323	720.947	612.988	335.583	455.836	377.716
NO	9.91_331.1912m/z	331.191	9.9079	neg	2,4,7-Decatrienoic acid	HMDB0035235	90547	LMFA01030962		18916326	78417-28-4	VNIDZLOWFDROIW-SIRUGEDZSA-N	Lipids and lipid-like molecules	Fatty Acyls	Fatty acids and conjugates	**	56.4	0	2M-H	C10H14O2	-0.893497	0.741548	0.273138	0.666497	-0.260747	0.834656	903.31	1082.25	469.797	628.662	757.173	254.645	2.44844e-07	2.44844e-07	1281.11	1022.59	504.455	863.193	450.099	2013.3	168.766	447.704	1041.18	862.006	1437.58	1611.01	739.864	967.148	697.528
NO	4.52_279.1698m/z	279.17	4.52443	pos	Leucylphenylalanine	HMDB0013243	24020			6992309	3063-05-6	KFKWRHQBZQICHA-STQMWFEESA-N	Organic acids and derivatives	Carboxylic acids and derivatives	Amino acids, peptides, and analogues	***	56.3	65.7	M+H	C15H22N2O3	-1.93149	1.48083	0.0192814	0.267285	-0.29738	0.813729	843.966	1037.16	685.864	1359.35	1114.17	157.569	693.168	989.067	413.986	1113.72	772.97	1019.43	1034.09	927.777	802.214	680.684	857.222	1355.39	1047.97	997.127	660.278	642.984	480.21
NO	7.31_401.1044n	400.097	7.30687	neg	Oxacillin	HMDB0014851	43286		C07334	6196	66-79-5	UWYHMGVUTGAWSP-JKIFEVAISA-N	Organic acids and derivatives	Carboxylic acids and derivatives	Amino acids, peptides, and analogues	*	56.3	85.5	M-H, 2M-H, M+FA-H	C19H19N3O5S	-0.307939	1.29395	0.37136	0.720597	-8.54211	0.00268267	8.42611	3140.94	7.90026	7.73849	6.05095	7.63615	6.59582	6.78921	5.46935	5.83969	5.5018	8.57358	7.22704	6.36682	6.8364	6.67504	6.19546	6.12357	6.86029	8.25311	8.99632	9.40782	9.62846
NO	8.33_253.1446m/z	253.145	8.32567	neg	(5R,6S)-5,6-Epoxy-7-megastigmen-9-one	HMDB0034984	90350			5352481		ZTJZJYUGOJYHCU-RMKNXTFCSA-N	Organoheterocyclic compounds	Oxepanes	Unclassified	**	56.3	0	M+FA-H	C13H20O2	0.165189	0.199411	0.340335	0.706586	-0.0346695	0.976255	1008.48	1033	1006.65	1015.6	1313.97	977.62	1231.48	1168.83	993.663	1090.69	1046.44	1047.79	1095.25	1024.66	960.341	922.146	930.274	1018.17	920.378	1025.64	864.53	902.804	918.557
NO	0.74_146.1174m/z	146.117	0.737067	pos	4-Trimethylammoniobutanoic acid	HMDB0001161			C01181	725		JHPNVNIEXXLNTR-UHFFFAOYSA-N	Lipids and lipid-like molecules	Fatty Acyls	Fatty acids and conjugates	**	56.2	0	M+H	C7H15NO2	-1.04041	1.15894	0.0670654	0.42777	-0.219007	0.859157	908.709	1057.68	1014.96	1080.25	724.711	819.354	933.952	803.07	715.566	840.6	800.915	917.998	811.893	732.836	640.65	765.069	1199.21	532.983	1122.48	895.751	776.892	553.955	1093.87
NO	0.77_142.0476m/z	142.048	0.770233	pos	L-Threonine	HMDB0000167	32		C00188	6288	72-19-5	AYFVYJQAPQTCCC-GBXIJSLDSA-N	Organic acids and derivatives	Carboxylic acids and derivatives	Amino acids, peptides, and analogues	**	56.2	0	M+Na	C4H9NO3	0.742016	1.3753	0.075622	0.445989	-0.308515	0.807472	966.389	1196.81	2271.21	1328.89	255.758	1091.45	706.192	412.249	769.038	751.961	1105.98	809.027	506.947	456.788	1716.37	968.218	923.073	977.851	1276.02	1293.03	1521.32	853.656	915.451
NO	1.05_153.0406m/z	153.041	1.05138	pos	Xanthine	HMDB0000292	82		C00385	1188	69-89-6	LRFVTYWOQMYALW-UHFFFAOYSA-N	Organoheterocyclic compounds	Imidazopyrimidines	Purines and purine derivatives	**	56.2	18.4	M+H	C5H4N4O2	-0.431725	0.344709	0.757744	0.913868	0.0531473	1.03753	1157	1115.15	735.551	857.35	810.217	2020.79	1316.08	1114.34	344.123	568.344	457.45	682.637	787.136	1493.77	1452.91	1402.1	1596.43	620.6	885.377	1157.57	887.788	667.596	1718.28
NO	1.12_136.0405m/z	136.04	1.12482	neg	3-Pyridylacetic acid	HMDB0001538	6308			108	501-81-5	WGNUNYPERJMVRM-UHFFFAOYSA-N	Organoheterocyclic compounds	Pyridines and derivatives	Unclassified	**	56.2	0	M-H	C7H7NO2	0.602103	0.0298839	0.905421	0.971249	0.0108925	1.00758	1017.65	1010	380.004	1134.44	1175.42	1026.32	1112.26	867.996	1055.17	743.845	876.243	983.293	1041.25	675.097	885.547	1517.19	1302.02	691.62	1098.98	1296.63	921.857	581.634	918.06
NO	10.70_335.2218m/z	335.222	10.6965	neg	10-hydroxy-11S,12S-epoxy-5Z,8Z,14Z-eicosatrienoic acid	HMDB0062479						DWNBPRRXEVJMPO-OLCCVTJXSA-N	Lipids and lipid-like molecules	Fatty Acyls	Eicosanoids	**	56.2	0	M-H	C20H32O4	-2.81629	0.0702143	0.987739	0.996616	0.00516947	1.00359	1051.79	1048.03	577.505	183.191	356.503	120.661	384.489	2755.8	379.704	1294.7	3719.55	624.093	1.07859e-07	748.838	111.523	892.422	1080.7	2205.34	1783.95	676.591	742.015	2069.86	1114.12
NO	10.87_277.1794m/z	277.179	10.8707	pos	Cyclandelate	HMDB0015586	3970			2893	456-59-7	WZHCOOQXZCIUNC-UHFFFAOYSA-N	Benzenoids	Benzene and substituted derivatives	Unclassified	*	56.2	90.3	M+H	C17H24O3	-1.45717	0.541554	0.155359	0.572071	0.0575676	1.04071	1156.63	1111.38	1177.24	1094.98	1210.76	1146.73	1048.53	1294.18	1304.24	1239.56	1150.34	895.647	948.159	1057.12	1457.92	1039.07	1424.24	1373.28	1095.97	1219.85	1248.71	1341.14	1348.91
NO	11.17_489.3586m/z	489.359	11.1721	neg	Aragusterol B			LMST01110019		10049138		JSHYQWPIKGSRNU-JVMQVZFBSA-N	Lipids and lipid-like molecules	Steroids and steroid derivatives	Sterols	*	56.2	82.7	M+FA-H	C29H48O3	0.190024	0.902661	0.164028	0.584684	-0.283326	0.821695	689.738	839.409	668.433	245.142	1079.34	538.055	850.222	632.864	701.809	973.512	1327.83	903.283	617.504	521.508	130.404	789.483	255.711	1037.54	531.587	714.917	113.275	968.194	475.603
NO	12.02_451.3428m/z	451.343	12.0204	neg	oscr#37			LMFA13040055		86289797		YMUPCHCSOKFFDA-SFLGVXOSSA-N	Lipids and lipid-like molecules	Fatty Acyls	Fatty acyl glycosides	*	56.2	89.1	M-H2O-H	C27H50O6	-0.162121	0.610694	0.426825	0.747817	0.186788	1.13823	819.648	720.11	851.133	471.663	552.14	117.518	1287.95	334.405	1495.5	704.229	1496.91	672.908	872.026	284.705	118.152	1120.3	203.548	611.4	1225.04	688.975	18.7152	563.441	507.29
NO	2.11_255.2315m/z	255.232	2.10647	pos	cis-Palmitvaccenic acid		34926	LMFA01030262		5312414		JGMYDQCXGIMHLL-WAYWQWQTSA-N	Lipids and lipid-like molecules	Fatty Acyls	Fatty Acids and Conjugates	*	56.2	85.8	M+H	C16H30O2	-1.3855	0.386411	0.11114	0.513091	0.0353294	1.02479	1047.36	1022.03	1163.01	1179.77	1333.47	1062.47	1054.9	1075.79	1138.49	1024.55	1000.1	960.636	1036.17	1005.19	1097.8	1040.25	1063.99	932.337	955.191	1031.42	998.997	1043.94	1059.03
NO	3.62_262.0945m/z	262.094	3.61793	neg	O(6)-Methyl-2'-deoxyguanosine	HMDB0255876						BCKDNMPYCIOBTA-UHFFFAOYSA-N	Nucleosides, nucleotides, and analogues	Purine nucleosides	Purine 2'-deoxyribonucleosides	**	56.2	0	M-H2O-H	C11H15N5O4	-0.382952	0.383492	0.402489	0.733898	0.0322143	1.02258	1005.68	983.469	1043.06	1055.6	1754.7	994.767	1094.81	946.017	1028.12	926.917	949.061	973.21	998.424	918.348	974.162	997.549	1037.91	914.356	917.942	1021.1	1028.1	949.86	1029.49
NO	4.98_447.0933m/z	447.093	4.98095	neg	Naringenin 4'-O-glucuronide	HMDB0041759	86089				158196-35-1	DFIUUCDSSKATFP-DNPGXZAYSA-N	Phenylpropanoids and polyketides	Flavonoids	Flavonoid glycosides	***	56.2	55.7	M-H	C21H20O11	0.0177102	3.01579	0.180061	0.599053	2.11768	4.33996	2417.29	556.986	393.393	9.90765e-08	9.90765e-08	1.00618e-07	1.00539e-07	1.00539e-07	50428.5	1.00926e-07	5576.16	1.05892e-07	1.05892e-07	1.05892e-07	556.522	795.517	1.06548e-07	1.08213e-07	3118.12	3877.87	1.12677e-07	9828.14	1.1302e-07
NO	10.69_481.3530m/z	481.353	10.6859	neg	5b-Cholestane-3a,7a,12a,23-Tetrol	HMDB0001968	6406	LMST04030033		5284208	30673-09-7	VGCSSPQIZFVVCH-UVBCEDGCSA-N	Lipids and lipid-like molecules	Fatty Acyls	Eicosanoids	***	56.1	42.8	M+FA-H	C27H48O4	-1.02135	0.482233	0.529647	0.807903	-0.14943	0.901607	800.791	888.182	624.441	236.149	583.902	541.406	1160.71	1167.56	551.878	1570.98	824.445	1339.9	486.583	376.352	185.398	542.881	612.63	1962.71	1256.5	474.902	204.179	881.954	557.002
NO	11.77_552.3672m/z	552.367	11.7683	neg	PC(O-18:1(4Z)/0:0)			LMGP01060046		10601711		GQXMQJMHHCTPEB-FFFOYBKKSA-N	Lipids and lipid-like molecules	Glycerophospholipids	Glycerophosphocholines	*	56.1	85.2	M+FA-H	C26H54NO6P	0.236137	0.120006	0.571101	0.827862	0.0688528	1.04888	959.489	914.773	1469.76	1700.1	219.219	1556.49	1068.21	882.69	825.654	910.545	1214	1102.73	1204.48	1367.63	1469.75	1016.88	740.348	571.432	679.799	1566.4	1504.32	963.581	862.34
NO	5.27_173.0820m/z	173.082	5.2703	neg	5-Methyl-2,3-hexanedione	HMDB0031593	323297			26204	13706-86-0	PQCLJXVUAWLNSV-UHFFFAOYSA-N	Organic oxygen compounds	Organooxygen compounds	Carbonyl compounds	**	56.1	0	M+FA-H	C7H12O2	0.337461	0.824658	0.0738201	0.44259	0.087256	1.06235	1107.97	1042.95	1098.66	906.881	1076.22	1443.8	1163.62	1009.33	1114.17	1346.03	896.758	1186.64	1338.7	1011.04	932.538	815.146	968.353	1077.04	1148.12	1106.65	1338.56	1156.2	897.599
NO	7.39_449.3142n	448.307	7.39413	neg	Chenodeoxyglycocholic acid	HMDB0006898			C05462	53477907		GHCZAUBVMUEKKP-AFQLCFGXSA-N	Lipids and lipid-like molecules	Steroids and steroid derivatives	Bile acids, alcohols and derivatives	*	56.1	82.8	M-H, 2M-H	C26H43NO5	0.0695989	2.8762	0.02622	0.299853	1.38128	2.60499	1559.61	598.701	610.319	505.701	8.15711	157.509	4.84787	387.225	1115.95	1252.83	931.515	2591.66	866.105	46.0328	840.049	2416.11	81.6093	586.488	187.171	1309.7	427.828	1330.05	4226.69
NO	8.57_484.2682m/z	484.268	8.57283	neg	Dodecanoyl-sn-glycero-3-phosphocholine (isomer 1) (LPC(12:0) i1) † ‡	HMDB0240697	40275	LMGP01050009		460605		BWKILASWCLJPBO-LJQANCHMSA-N	Lipids and lipid-like molecules	Glycerophospholipids	Glycerophosphocholines	***	56.1	79.3	M+FA-H	C20H42NO7P	0.140093	0.813457	0.38249	0.725866	0.602121	1.51795	498.803	328.604	231.645	1.13579e-07	522.79	1.13806e-07	199.068	89.1152	826.68	367.361	79.045	1081.39	206.549	1.04586e-07	709.828	364.478	552.114	1019.62	258.9	78.6756	291.747	680.55	1.0867e-07
NO	0.77_182.0578m/z	182.058	0.770233	pos	(R)-1-Methylpiperidine-2-carboxylic acid	HMDB0242107				11286529		BPSLZWSRHTULGU-ZCFIWIBFSA-N	Organic acids and derivatives	Carboxylic acids and derivatives	Amino acids, peptides, and analogues	***	56	38	M+K	C7H13NO2	0.168696	1.45463	0.120445	0.523787	0.799518	1.74052	908.028	521.7	155.677	51.1029	2.03451e-08	4.43191	1052.53	2.00606e-08	6843.71	13.5752	768.69	2.10929e-08	436.896	2694.88	3779.4	2303.15	767.139	252.94	1377.62	1459.06	19.4318	1569.3	13.7341
NO	5.32_237.1847m/z	237.185	5.31683	pos	(3beta,9beta)-7-Drimene-3,11,12-triol	HMDB0036053	91231			14433069	101470-79-5	FLJVCTAWIDPKTG-UHFFFAOYSA-N	Organic oxygen compounds	Organooxygen compounds	Alcohols and polyols	**	56	0	M+H-H2O	C15H26O3	-0.937631	0.347483	0.487362	0.787362	-0.0439298	0.970009	960.5	990.197	903.229	1161.59	1106.63	1255.77	1326.43	1171.17	1150.45	1131.22	1029.14	1040.66	1008.5	974.749	1152.48	1174.83	986.405	1004.19	1282.12	1157.26	993.97	970.697	817.649
NO	5.71_315.1334m/z	315.133	5.70578	pos	(S)-Annocherine A	HMDB0038723	93378			22297560		XWZBLZPLPZOXQV-UHFFFAOYSA-N	Organoheterocyclic compounds	Isoquinolines and derivatives	Benzylisoquinolines	**	56	0	M+NH4	C17H15NO4	-1.84641	0.52299	0.676386	0.877901	0.155756	1.11401	1127.05	1011.71	438.127	461.723	612.82	834.796	877.71	936.554	500.936	922.822	921.955	1019.05	943.125	936.332	782.723	465.888	1156.13	409.344	933.582	676.639	936.378	842.028	1113.81
NO	8.05_411.0501n	410.043	8.0471	neg	Carboxycelecoxib	HMDB0060571				10047220	170571-01-4	WTHNOVFEXONZMI-UHFFFAOYSA-N	Organoheterocyclic compounds	Azoles	Pyrazoles	*	56	84.8	M-H, 2M-H, M+FA-H	C17H12F3N3O4S	0.079132	3.57927	0.228302	0.64154	2.59371	6.0365	2464.09	408.198	473.657	446.425	322.696	467.431	364.249	341.928	6283.22	385.524	345.418	448.856	373.71	376.203	442.327	406.018	388.753	413.01	64371.5	459.496	341.471	433.284	436.089
NO	8.23_512.2687m/z	512.269	8.22898	neg	Sulfolithocholylglycine	HMDB0002639	6725	LMST05030004	C11301	72222	15324-64-8	FHXBAFXQVZOILS-OETIFKLTSA-N	Lipids and lipid-like molecules	Steroids and steroid derivatives	Bile acids, alcohols and derivatives	*	56	86.7	M-H	C26H43NO7S	-0.0795054	1.05382	0.44505	0.760039	-0.355559	0.781567	986.753	1262.53	718.972	101.459	86.1296	3085.89	169.236	205.956	214.75	39.4013	110.744	105.478	1523.08	1077.69	105.117	333.928	2993.89	321.009	1033.03	191.548	1010.09	121.629	89.9559
NO	9.18_281.1758m/z	281.176	9.17622	neg	2-Hydroxyacorenone	HMDB0030916				85213626		ADNFCKCPNFGLCH-UHFFFAOYSA-N	Organic oxygen compounds	Organooxygen compounds	Carbonyl compounds	**	56	0	M+FA-H	C15H24O2	-0.0203167	1.08919	0.227171	0.640513	-0.350706	0.7842	854.077	1089.11	756.67	503.673	259.833	83.2094	393.024	465.949	460.338	1372.24	419.192	869.227	595.045	890.937	239.367	907.699	1180.47	1739.83	1082.99	994.025	491.943	985.654	458.996
NO	12.35_339.2327m/z	339.233	12.3524	neg	2,2'-Methylenebis(4-methyl-6-tert-butylphenol)	HMDB0244434				8398		KGRVJHAUYBGFFP-UHFFFAOYSA-N	Benzenoids	Benzene and substituted derivatives	Diphenylmethanes	*	55.9	84.6	M-H	C23H32O2	-0.794792	0.478667	0.241761	0.6502	-0.890352	0.539482	202.751	375.826	220.779	139.93	2537.46	42.5613	21.7552	67.3435	21.7065	71.5077	82.6734	92.9986	134.71	8.48491	87.9948	64.8634	397.583	116.95	51.6846	59.6258	110.936	22.0877	119.726
NO	8.42_350.0273m/z	350.027	8.41873	neg	Meloxicam	HMDB0014952	44146		C08169	54677470	71125-38-7	ZRVUJXDFFKFLMG-UHFFFAOYSA-N	Organoheterocyclic compounds	Benzothiazines	Unclassified	*	55.9	87.2	M-H	C14H13N3O4S2	-0.429869	1.77544	0.257476	0.660467	0.943683	1.92343	1513.65	786.954	24900.5	682.439	702.651	812.699	816.607	710.167	878.109	861.931	862.883	906.593	833.234	711.031	811.863	759.827	824.205	774.617	719.863	783.553	817.981	864.307	794.971
NO	8.88_582.2471n	583.254	8.87837	pos	Biliverdin	HMDB0001008	5938		C00500	5353439		QBUVFDKTZJNUPP-BBROENKCSA-N	Organoheterocyclic compounds	Tetrapyrroles and derivatives	Bilirubins	*	55.9	86.9	M+H, M+Na	C33H34N4O6	-1.30799	0.564349	0.388712	0.728006	-0.122502	0.918593	1025.4	1116.27	558.008	776.459	691.036	893.549	1274.19	930.365	665.906	1184.78	1216.41	940.715	1025.31	1075.23	646.499	488.351	1062.15	849.732	974.803	1116.31	954.094	706.855	1160.38
NO	8.97_311.2229m/z	311.223	8.96868	neg	2-Hydroxy-2,6,6-trimethylcyclohexanone	HMDB0037023	92006			101115	7500-42-7	FWCGLHYHGUHPRY-UHFFFAOYSA-N	Organic oxygen compounds	Organooxygen compounds	Carbonyl compounds	**	55.9	0	2M-H	C9H16O2	0.412538	2.48797	0.00742048	0.201745	-1.19846	0.43574	584.045	1340.35	483.811	308.01	433.672	167.055	174.775	790.443	311.703	1481.07	832.867	1300.65	1.90032e-07	621.17	238.032	939.811	1260.18	998.347	101.568	1852.6	92.2695	97.2937	159.28
NO	0.80_192.0615m/z	192.062	0.804683	pos	5-Hydroxydopamine	HMDB0004817	7081			114772	1927-04-4	LCAINUZZHIZKKS-UHFFFAOYSA-N	Benzenoids	Phenols	Benzenediols	**	55.8	0	M+Na	C8H11NO3	-9.41046	0.857609	0.0291175	0.312315	-0.0849926	0.942789	1077.54	1142.93	999.636	1211.86	1160.83	903.725	973.945	983.251	1063.71	978.849	1040.81	1176.78	1189.97	969.41	1260.35	1096.73	1016.19	930.774	1024.06	1364.36	1050.21	1080.93	1278.44
NO	4.04_172.0606m/z	172.061	4.04318	pos	Gentisic acid	HMDB0000152	618		C00628	3469	490-79-9	WXTMDXOMEHJXQO-UHFFFAOYSA-N	Benzenoids	Benzene and substituted derivatives	Benzoic acids and derivatives	**	55.8	0	M+NH4	C7H6O4	0.775213	0.592704	0.0937387	0.484473	0.0648686	1.04599	1087.82	1039.99	1256.35	1222.26	1043.13	1216.1	1169.57	1058.08	1244.4	1090.25	1001.23	1085.34	1133.37	962.002	1140.84	909.345	1136.23	1059.71	1118.92	1150.67	829.258	948.937	1022.82
NO	9.96_498.3204m/z	498.32	9.96013	neg	PC(O-14:0/0:0)		40381	LMGP01060007		15298292		MBRLTZVQXZDRBC-JOCHJYFZSA-N	Lipids and lipid-like molecules	Glycerophospholipids	Glycerophosphocholines	**	55.8	0	M+FA-H	C22H48NO6P	0.507045	0.900148	0.308224	0.686653	-0.319225	0.8015	758.399	946.224	2391.55	784.076	9.63659e-08	1666.98	461.069	9.72476e-08	219.898	989.199	1394.59	3308.4	1378.67	1113.92	543.022	155.658	770.135	117.941	59.0954	844.769	982.122	594.846	706.927
NO	0.65_168.0630m/z	168.063	0.6543	pos	(S)-5-Amino-3-oxohexanoate	HMDB0012131	35856	LMFA01060173	C03656	440077	19355-90-9	FAASBXNEOGMQHS-BYPYZUCNSA-N	Organic acids and derivatives	Keto acids and derivatives	Medium-chain keto acids and derivatives	**	55.7	21.7	M+Na	C6H11NO3	-0.702469	0.367789	0.102622	0.497428	0.0659147	1.04675	1057.18	1009.97	1172.91	1168.06	1025.24	1074.94	1141.32	893.21	1157.38	1109.45	1230.83	1038.18	1161.97	1121.77	975.234	911.698	1195.01	844.645	905.204	799.947	983.024	1005.63	1085.02
NO	0.77_160.1331m/z	160.133	0.770233	pos	HMBOA hexose	HMDB0304557				18628337		REWYJJRDEOKNBQ-UHFFFAOYSA-N	Organic acids and derivatives	Carboxylic acids and derivatives	Amino acids, peptides, and analogues	**	55.7	12.2	M+H	C8H17NO2	-0.676007	1.49312	0.118488	0.521312	-0.353687	0.782582	828.912	1059.2	850.038	1544.15	944.918	1693.17	441.512	1321.52	959.579	1155.74	432.176	1379.4	676.391	1133.49	576.886	452.81	634.149	585.753	430.067	639.361	628.235	782.551	576.217
NO	1.03_110.0248m/z	110.025	1.02875	neg	1-Methylpyrrole-2,3,5-triol	HMDB0255336				54548768		ZIKUNELYRYUYIV-UHFFFAOYSA-N	Organoheterocyclic compounds	Pyrroles	Substituted pyrroles	**	55.7	0	M-H2O-H	C5H7NO3	0.26123	0.430469	0.147066	0.557849	0.0306614	1.02148	1022.79	1001.28	1074.57	1008.85	1076.07	998.059	1072.5	1073.93	1057.52	1038.07	1095.76	1088.33	1073.51	928.2	1010.58	968.458	1049.54	965.794	996.318	1003.28	983.139	960.468	959.575
NO	11.18_367.2466m/z	367.247	11.181	neg	15(S)-Hydroxyeicosatrienoic acid	HMDB0005045	36268	LMFA03050007		5283145	13-16-1	IUKXMNDGTWTNTP-OAHXIXLCSA-N	Lipids and lipid-like molecules	Fatty Acyls	Eicosanoids	**	55.7	0	M+FA-H	C20H34O3	-7.48172	0.91209	0.187444	0.606679	0.151907	1.11104	977.186	879.526	719.593	950.858	639.28	843.675	1161.79	1172.05	1147.09	848.62	1987.32	800.786	662.719	1050.11	1011.77	747.021	1350.44	924.471	1130.11	463.354	693.018	632.378	519.155
NO	11.19_463.3432m/z	463.343	11.1898	neg	16beta,20S-dihydroxycholestan-3-one		83909	LMST01010308		10047655		JTNSBTTTXGDDMP-RXROTWSNSA-N	Lipids and lipid-like molecules	Steroids and steroid derivatives	Sterols	*	55.7	83.9	M+FA-H	C27H46O3	0.640214	0.783226	0.221402	0.63745	-0.184758	0.879797	767.335	872.173	689.679	289.488	599.541	488.528	1042.75	594.517	1008.36	1122.33	1296.24	1114.85	783.04	464.063	172.77	944.661	616.922	1066.66	1109	576.834	178.422	740.789	644.17
NO	4.12_241.1195m/z	241.119	4.11885	neg	7-(1-Imidazolyl)heptanoic acid	HMDB0244878				173117		KZUXSHYAXPMDNJ-UHFFFAOYSA-N	Organoheterocyclic compounds	Azoles	Imidazoles	**	55.7	0	M+FA-H	C10H16N2O2	0.492233	0.0448262	0.806364	0.932937	0.0618842	1.04383	1131.12	1083.62	983.31	856.143	2871.2	1855.41	1098.28	3635.74	536.432	1013.24	1682.46	560.77	1132.69	798.461	1039.17	304.47	1414.6	483.337	812.095	1476.36	979.078	529.19	770.183
NO	4.82_461.0726m/z	461.073	4.8151	neg	Kaempferol 3-glucuronide	HMDB0029500				14185731	22688-78-4	FNTJVYCFNVUBOL-UHFFFAOYSA-N	Phenylpropanoids and polyketides	Flavonoids	Flavonoid glycosides	***	55.7	71.8	M-H	C21H18O12	0.163587	1.92605	0.0754196	0.445412	1.96243	3.89719	682.384	175.097	800.741	2.08143e-07	2.08143e-07	2.10287e-07	2.09223e-07	2.09223e-07	5765.67	1.98517e-07	934.758	2.07848e-07	2.07848e-07	2.07848e-07	1023.83	2.00112e-07	126.364	8227.04	1555.52	2.25006e-07	151.445	3278.82	3.34398e-07
NO	5.57_133.0658m/z	133.066	5.56983	neg	7-Nonene-3,5-diyn-1-ol	HMDB0034563	90027			101407615	90535-88-9	BPNAUFVEGQLPFM-NSCUHMNNSA-N	Lipids and lipid-like molecules	Fatty Acyls	Fatty alcohols	**	55.7	0	M-H	C9H10O	-0.363273	0.428926	0.448961	0.762021	0.434937	1.35185	880.11	651.041	114.045	395.684	7.94837e-07	7.9161e-07	136.093	7.85775e-07	625.846	364.086	7.72805e-07	201.856	54.1354	3836.22	562.575	793.801	502.756	4603.92	311.353	1139.63	1.07431e-06	1639.53	1.09836e-06
NO	9.05_279.1578m/z	279.158	9.04938	neg	2-Octynoic acid	HMDB0245278	35231	LMFA01030577		21872		BQDKCWCMDBMLEH-UHFFFAOYSA-N	Lipids and lipid-like molecules	Fatty Acyls	Fatty acids and conjugates	**	55.7	0	2M-H	C8H12O2	-8.57097	0.0249206	0.663899	0.872284	-0.1159	0.922807	1051.64	1139.61	613.712	572.239	1431.45	250.546	999.483	518.204	681.951	687.267	545.397	731.027	710.71	1324.36	569.622	375.597	1516.47	1286.63	1908.08	489.544	436.274	682.546	386.977
NO	0.86_119.0350m/z	119.035	0.8636	neg	(2-Hydroxyethoxy)acetic acid	HMDB0242471	420355			25935		VDNMIIDPBBCMTM-UHFFFAOYSA-N	Organic acids and derivatives	Carboxylic acids and derivatives	Carboxylic acids	***	55.6	32.4	M-H	C4H8O4	0.173151	0.362017	0.394108	0.730436	-0.0484343	0.966985	1024.49	1059.47	986.893	1004.71	913.565	973.249	1046.28	967.315	1102.28	909.391	1021.92	1118.05	946.008	1080.41	1254.14	1150.98	1070.89	1056.59	1025.23	828.93	914.983	980.163	1015.16
NO	3.61_166.1224m/z	166.122	3.60523	pos	Ephedrine	HMDB0015451	2541		C01575	9294	299-42-3	KWGRBVOPPLSCSI-WPRPVWTQSA-N	Benzenoids	Benzene and substituted derivatives	Phenylpropanes	*	55.6	82.1	M+H	C10H15NO	-1.44344	0.0180582	0.543721	0.814573	-1.34491	0.393679	875.408	2223.66	292.496	276.979	19320	236.365	313.585	334.704	332.294	313.202	255.003	293.21	303.97	235.617	460.405	339.059	480.807	335.028	344.924	342.379	321.638	286.152	306.062
NO	8.38_567.3177m/z	567.318	8.37927	neg	Chenodeoxycholic acid 3-glucuronide		57946	LMST05010028		20849182		GDNGOAUIUTXUES-BWGRGVIUSA-N	Lipids and lipid-like molecules	Steroids and steroid derivatives	Steroid conjugates	*	55.6	81.8	M-H	C30H48O10	0.377634	2.51781	0.0623058	0.415094	0.946606	1.92733	1869.68	970.088	3916.65	178.164	86.0871	3269.29	390.039	1286.43	916.805	524.231	427.416	403.976	2488.49	204.158	409.256	2873.4	402.14	616.259	6804.61	531.562	961.106	6779.63	453.221
NO	11.31_479.3378m/z	479.338	11.3104	neg	[16]-Gingerol	HMDB0303092				24826530		PBVYYGQREMPCPL-UHFFFAOYSA-N	Benzenoids	Phenols	Methoxyphenols	*	55.5	85.7	M+FA-H	C27H46O4	-0.0274707	1.35608	0.182264	0.601894	-0.424813	0.744935	706.763	948.758	661.42	283.906	453.001	331.053	1028.8	437.23	757.801	1106.98	995.956	812.116	646.873	440.791	252.999	733.372	540.532	1513.5	1310.73	717.421	214.427	1200.69	503.078
NO	2.14_210.0759m/z	210.076	2.14252	pos	4-[(S)-Amino(carboxy)methyl]-3-methylbenzoic acid	HMDB0254239				3931705		SGIKDIUCJAUSRD-UHFFFAOYSA-N	Organic acids and derivatives	Carboxylic acids and derivatives	Amino acids, peptides, and analogues	**	55.5	0	M+H	C10H11NO4	-0.72835	0.2895	0.733901	0.902738	-0.0231338	0.984093	1004.85	1021.09	973.466	1176.29	752.87	930.082	956.591	901.492	1508.85	1009.03	901.584	1004.02	839.318	1042.53	1010.62	1057.93	1125.22	955.053	1054.98	1024.35	857.54	781.105	1187.08
NO	5.61_354.1922m/z	354.192	5.61458	neg	3,4-dimethylidenenonanedioylcarnitine	HMDB0240803						BWXNWHUDCQRSKQ-UHFFFAOYSA-N	Lipids and lipid-like molecules	Fatty Acyls	Fatty acid esters	**	55.5	0	M-H	C18H29NO6	-0.122063	0.184314	0.866628	0.957831	0.051553	1.03638	1171.79	1130.65	478.318	1253.85	1.88672e-07	1295.63	676.762	2466.71	622.809	2461.37	1001.95	85.6047	1102.84	1099.21	1829.82	857.109	1327.45	1715.43	1.87659e-07	1380.47	223.594	1177.83	786.473
NO	5.87_463.1838n	464.191	5.8733	pos	Etodolac acyl glucuronide	HMDB0060916				131769991		XJZNMEMKZBFUIZ-JSXGDUDQSA-N	Organic oxygen compounds	Organooxygen compounds	Carbohydrates and carbohydrate conjugates	***	55.5	64.3	M+H, M+Na	C23H29NO9	-0.899397	4.5484	0.199175	0.618784	4.21538	18.5762	4456.64	239.912	500.354	1.10066e-07	1.10066e-07	2679.51	1.0711e-07	16555	9.85093e-08	1795.18	607.227	9.64128e-08	9.64128e-08	9.64128e-08	666.911	9.72123e-08	113.776	1.04784e-07	1.04784e-07	1.12735e-07	1.28426e-07	122859	3041.96
NO	6.81_215.1288m/z	215.129	6.80923	neg	Undecanedioic acid	HMDB0000888	5846	LMFA01170007		15816	1852-04-6	LWBHHRRTOZQPDM-UHFFFAOYSA-N	Lipids and lipid-like molecules	Fatty Acyls	Fatty acids and conjugates	**	55.5	0	M-H	C11H20O4	-0.331226	0.281393	0.489493	0.788313	-0.0475284	0.967593	951.909	983.791	739.695	1039.27	1027.58	1030.77	1159.19	1113.46	672.681	845.927	802.698	903.164	1323.4	1110.09	776.925	599.862	822.314	1021.53	1050.67	839.225	826.222	725.638	809.597
NO	7.94_330.2635m/z	330.263	7.93912	pos	Undecanoylcarnitine	HMDB0013321		LMFA07070110		3072516		FPUYBGZEWPJSDX-UHFFFAOYSA-N	Lipids and lipid-like molecules	Fatty Acyls	Fatty acid esters	*	55.5	84.4	M+H	C18H35NO4	-1.24469	0.299057	0.57874	0.830322	-0.11999	0.920194	492.938	535.689	218.483	278.69	645.718	504.733	553.012	202.146	275.122	670.224	455.967	1555.69	396.598	351.762	356.443	238.735	460.892	320.745	753.029	301.551	444.501	1029.27	669.577
NO	0.72_249.0198m/z	249.02	0.7182	neg	Taurine	HMDB0000251	31		C00245	1123	107-35-7	XOAAWQZATWQOTB-UHFFFAOYSA-N	Organic acids and derivatives	Organic sulfonic acids and derivatives	Organosulfonic acids and derivatives	**	55.4	0	2M-H	C2H7NO3S	-9.06543	1.00153	0.256818	0.660453	-0.135624	0.910276	1005.74	1104.87	1221.15	1121.35	993.906	1140.58	856.532	1539.72	1631.67	922.296	1317.77	731.952	1185.66	1262.52	564.17	779.791	807.758	1236.79	973.184	1020.83	1215.06	1385.17	1274.12
NO	11.42_257.2122m/z	257.212	11.4172	neg	12-Methyltridecanal	HMDB0032432	88456	LMFA06000257		3018619	75853-49-5	OQWNKUAZQSLNSR-UHFFFAOYSA-N	Lipids and lipid-like molecules	Fatty Acyls	Fatty aldehydes	**	55.4	0	M+FA-H	C14H28O	-0.0734369	0.482362	0.738577	0.905001	0.0351632	1.02467	1111.79	1085.02	497.122	857.447	2172.25	2285.21	1136.82	1175.81	871.574	805.221	1219.3	1150.52	846.455	2227.7	861.657	798.987	1134.95	1084.8	840.873	1019.16	953.163	613.735	648.33
NO	3.06_232.1541m/z	232.154	3.05665	pos	Butyrylcarnitine	HMDB0002013	6436	LMFA07070003	C02862	213144	25576-40-3	QWYFHHGCZUCMBN-SECBINFHSA-N	Lipids and lipid-like molecules	Fatty Acyls	Fatty acid esters	*	55.4	84.9	M+H	C11H21NO4	-0.994728	1.83881	0.00644959	0.198246	-0.443803	0.735194	868.385	1181.16	838.867	736.865	406.278	559.798	374.094	623.352	1224	621.028	600.572	1117.46	1479.13	834.768	522.582	1187.16	1166.95	700.146	1216.43	406.723	1568.57	1013.36	996.357
NO	4.23_287.0231m/z	287.023	4.23132	neg	4-Hydroxy-5-(3',5'-dihydroxyphenyl)-valeric acid sulfate	HMDB0240457						KZIXDBSFYKKBMP-UHFFFAOYSA-N	Lipids and lipid-like molecules	Fatty Acyls	Fatty acids and conjugates	***	55.4	59.5	M-H2O-H	C11H14O8S	-0.0500198	0.970761	0.467513	0.773988	-0.498981	0.707606	750.511	1060.63	292.584	1067.36	159.945	161.28	213.474	203.564	156.897	86.8937	7335.56	223.838	245.285	431.359	182.285	228.422	204.274	146.704	63.4442	243.175	237.217	1609.17	337.668
NO	6.93_227.1290m/z	227.129	6.92868	neg	Traumatic acid	HMDB0000933	5882	LMFA01170002	C16308	5283028	6402-36-4	MAZWDMBCPDUFDJ-VQHVLOKHSA-N	Lipids and lipid-like molecules	Fatty Acyls	Fatty acids and conjugates	*	55.4	83.3	M-H	C12H20O4	0.508781	1.12789	0.397787	0.731587	0.191663	1.14208	1074.66	940.971	686.863	721.664	2607.35	695.481	1128	871.693	1823.67	619.104	560.035	674.883	922.392	1188.35	524.767	511.262	693.302	890.079	1023.45	538.344	560.83	437.129	721.712
NO	8.29_489.2707m/z	489.271	8.28898	neg	9-Hydroxy-10-O-D-glucuronoside-12Z-octadecenoate	HMDB0060121				131769833		OERHNMHLKBHOMH-GRIBZEQKSA-N	Lipids and lipid-like molecules	Saccharolipids	Unclassified	***	55.4	41.6	M-H	C24H42O10	0.289112	0.343402	0.816657	0.937488	0.304757	1.23521	1331.24	1077.74	3223.28	5.24073e-08	5.24073e-08	207.849	5.20559e-08	1382.18	389.961	35.5619	276.028	4.41396e-08	154.103	43.7674	97.6328	4.32067e-08	188.215	366.436	106.763	167.272	876.711	4.29228e-08	540.965
NO	9.33_333.2073m/z	333.207	9.32685	neg	12-Keto-leukotriene B4	HMDB0004234	36254	LMFA03020024	C05949	5280876	136696-10-1	SJVWVCVZWMJXOK-NOJHDUNKSA-N	Lipids and lipid-like molecules	Fatty Acyls	Eicosanoids	***	55.4	32.2	M-H	C20H30O4	0.350469	1.3396	0.240832	0.6502	-1.74752	0.297813	171.935	577.326	399.526	3.44376e-07	3.44376e-07	3.87829e-07	4.12189e-07	4.12189e-07	4.32675e-07	4.32675e-07	4.32989e-07	911.637	4.14037e-07	4.14037e-07	3.59903e-07	3.59903e-07	3.59903e-07	1023.37	3.52879e-07	3.41745e-07	3.0493e-07	2.9019e-07	2.9019e-07
NO	10.43_311.2227m/z	311.223	10.4289	neg	(10E,12Z)-(9S)-9-Hydroperoxyoctadeca-10,12-dienoic acid	HMDB0062434	36019	LMFA02000012	C14827	9548877	29774-12-7	JGUNZIWGNMQSBM-UINYOVNOSA-N	Lipids and lipid-like molecules	Fatty Acyls	Lineolic acids and derivatives	*	55.3	80.1	M-H	C18H32O4	-0.199644	0.197162	0.972896	0.990055	0.00612329	1.00425	1013.57	1009.28	662.114	689.528	1069.73	487.124	536.546	463.821	1354.55	638.623	697.583	545.332	709.785	1310.03	313.507	534.056	1153.08	868.963	2823.3	1438.75	990.524	640.716	475.249
NO	10.51_745.5508m/z	745.551	10.5074	neg	SM(d16:1/18:1)		83741	LMSP03010040		52931143		QQFVICUNTBNUKN-QQRIYSRRSA-N	Lipids and lipid-like molecules	Sphingolipids	Phosphosphingolipids	*	55.3	86.1	M+FA-H	C39H77N2O6P	0.893294	1.09954	0.0311667	0.31991	0.198426	1.14745	1119.87	975.968	1082.43	1543.4	1558.38	1605.12	1649.34	1047.6	832.662	1072.68	1159.67	947.068	998.033	896.402	1004.51	835.828	931.843	878.153	1467.06	1122.13	857.477	1286.79	1397.84
NO	4.04_396.0425m/z	396.042	4.04318	pos	Cefdinir	HMDB0014675	313994		C08110	6915944	91832-40-5	RTXOFQZKPXMALH-GHXIOONMSA-N	Organoheterocyclic compounds	Lactams	Beta lactams	*	55.3	86.2	M+H	C14H13N5O5S2	-1.51977	5.43618	0.258146	0.660467	3.29322	9.80301	4768.54	486.436	364.774	608.491	1.20019e-07	1407.2	1.32069e-07	1.32069e-07	630.581	472.171	1554.92	1385.92	1192.36	871.488	1.35281e-07	329.256	722.65	1.45927e-07	968.02	1.46275e-07	1906.59	616.089	251.15
NO	4.92_199.0071m/z	199.007	4.92465	neg	2-(2-Hydroxyethyl)phenyl hydrogen sulfate	HMDB0304908				71366878		YSUPYJPCFRZHTJ-UHFFFAOYSA-N	Organic acids and derivatives	Organic sulfuric acids and derivatives	Arylsulfates	***	55.3	53.4	M-H2O-H	C8H10O5S	0.126917	1.87754	0.1152	0.517107	-0.583668	0.667265	825.237	1236.75	1495.77	246.009	3.81257	129.292	380.235	116.452	638.798	1276.53	315.974	3169.96	410.606	308.148	507.696	1435.05	1154.69	190.372	201.004	771.025	585.982	526.882	148.853
NO	7.18_567.3177m/z	567.318	7.18078	neg	Deoxycholic acid 3-glucuronide	HMDB0002596	6721		C03033	53477755	72504-58-6	NNEIBJNHWVDJBA-WJQHFXMBSA-N	Lipids and lipid-like molecules	Steroids and steroid derivatives	Steroidal glycosides	***	55.3	71.1	M-H	C30H48O10	0.337868	2.50547	0.0176747	0.259413	0.852588	1.80574	1566.11	867.299	1213.59	558.881	161.277	1053.68	134.606	706.347	1767.19	3202.3	3076.36	8184.35	454.692	814.024	1816.84	985.01	586.771	517.638	704.82	675.306	4025.63	2376.09	3149.23
NO	9.31_358.2945m/z	358.295	9.31037	pos	Tridecanoylcarnitine	HMDB0241308				3072472		OLAOWMDKXPIITQ-UHFFFAOYSA-N	Lipids and lipid-like molecules	Fatty Acyls	Fatty acid esters	***	55.3	84.5	M+H	C20H39NO4	-1.84418	0.595958	0.328605	0.698997	-0.159595	0.895277	910.338	1016.82	558.035	865.955	1141.25	1382.34	1018.29	650.754	837.9	906.173	952.961	906.862	604.89	878.06	763.992	687.827	855.492	880.465	609.966	779.678	1073.28	1503.59	1195.42
NO	10.06_328.2250n	309.207	10.0623	neg	ent-16-F1t-PhytoP			LMFA02030010		126457310		RQXBHXSBLSHCPO-DDGADJJWSA-N	Lipids and lipid-like molecules	Fatty Acyls	Octadecanoids	*	55.2	81	M-H2O-H, M-H	C18H32O5	0.14043	0.0986631	0.911311	0.972183	0.0202886	1.01416	1034.63	1020.18	715.074	1617.03	510.201	577.87	502.307	994.882	704.043	1183.19	723.259	935.007	825.331	1637.43	530.651	934.73	1308.09	1669.44	1816.32	2768.24	936.887	581.895	501.413
NO	10.69_745.5504m/z	745.55	10.6859	neg	PE-Cer(d14:2(4E,6E)/23:0)		103080	LMSP03020041		70699024		GHOYZKFJGQWFEZ-IGUKYYCESA-N	Lipids and lipid-like molecules	Sphingolipids	Phosphosphingolipids	*	55.2	85.2	M+FA-H	C39H77N2O6P	0.453066	0.29711	0.748697	0.909499	-0.0321858	0.977938	1066.88	1090.95	1062.35	1150.53	766.556	1147.73	1295.67	984.738	850.201	928.517	978.464	1020.81	1137.56	1083.44	1015.85	919.337	934.286	1154.09	1113.12	1108.82	1288.87	1388.5	1298.66
NO	10.96_462.2991m/z	462.299	10.9639	neg	LysoPE(P-18:1(9Z)/0:0)	HMDB0240599					1425046-04-3	URGVIWXYPWWBQO-UWEYSURVSA-N	Lipids and lipid-like molecules	Glycerophospholipids	Glycerophosphoethanolamines	*	55.2	80.2	M-H	C23H46NO6P	0.310198	0.436517	0.4195	0.742554	-0.0978296	0.934438	620.353	663.878	955.244	873.095	323.212	811.036	683.144	492.806	516.757	416.355	664.534	565.738	657.195	573.461	794.147	763.694	619.227	516.323	709.02	752.892	1598.51	751.291	443.313
NO	13.68_491.3740m/z	491.374	13.6829	neg	24-ethyl-5alpha-cholest-25-en-3alpha,12alpha,16alpha-triol		84124	LMST01040188		25208133		FMNHMKJQPJAHCG-HMZQBNBCSA-N	Lipids and lipid-like molecules	Steroids and steroid derivatives	Sterols	*	55.2	83.1	M+FA-H	C29H50O3	-0.538234	0.358395	0.749732	0.910167	-0.0930778	0.937521	562.514	600.002	502.468	1.65109e-08	469.121	249.529	919.514	324.728	947.977	639.727	1021.35	482.688	730.478	139.024	33.176	893.233	37.0577	491.45	978.364	434.773	2.42807e-08	539.98	342.209
NO	13.84_593.4787m/z	593.479	13.8362	neg	Cohibin A	HMDB0031168				131751147		GFUJWCRMULHYHE-QOCHGBHMSA-N	Lipids and lipid-like molecules	Fatty Acyls	Fatty alcohols	*	55.2	85	M+FA-H	C35H64O4	-0.00149055	0.497552	0.488491	0.787695	-0.198414	0.871508	658.63	755.736	689.424	167.528	276.962	55.3262	754.993	1167.87	516.108	1405.24	815.672	573.727	279.78	196.747	136.893	343.172	626.933	1998.67	1752.93	386.959	74.8598	1251.61	350.675
NO	3.73_296.1000m/z	296.1	3.73362	neg	Nelarabine	HMDB0015401	316204			3011155	121032-29-9	IXOXBSCIXZEQEQ-UHTZMRCNSA-N	Nucleosides, nucleotides, and analogues	Purine nucleosides	Unclassified	**	55.2	0	M-H	C11H15N5O5	-0.29307	0.224916	0.591429	0.837374	-0.0159476	0.989007	999.239	1010.35	971.373	1047.31	848.389	1093.84	1090.56	1046.03	1174.02	1034.81	994.273	862.725	1162.44	864.75	1082.11	1141.27	1124	900.263	982.947	963.549	984.366	997.846	829.988
NO	3.79_231.1699m/z	231.17	3.785	pos	Isoleucyl-Valine	HMDB0028920				435949		BCXBIONYYJCSDF-UHFFFAOYSA-N	Organic acids and derivatives	Carboxylic acids and derivatives	Amino acids, peptides, and analogues	**	55.2	0	M+H	C11H22N2O3	-1.72212	1.09872	0.14291	0.552856	-0.227169	0.854309	864.005	1011.35	714.528	1308.08	198.908	218.143	703.377	783.919	873.059	1115.28	1278.74	906.322	971.124	840.545	690.306	761.407	686.154	1449.36	999.623	965.936	601.719	743.31	566.108
NO	4.23_302.1132m/z	302.113	4.22845	pos	Aspartyl-Tryptophan	HMDB0028764				9948926		ZARXTZFGQZBYFO-UHFFFAOYSA-N	Organic acids and derivatives	Carboxylic acids and derivatives	Amino acids, peptides, and analogues	**	55.2	0	M+H-H2O	C15H17N3O5	-0.978414	0.745745	0.304305	0.683848	0.62118	1.53813	1056.31	686.749	794.617	4.36003e-07	4.36003e-07	4.50535e-07	4.5858e-07	4.5858e-07	2338.67	629.277	1136.18	519.951	10608.3	93.939	321.318	437.292	5.31927e-07	1790.78	5.22274e-07	421.85	4.4729e-07	4.47581e-07	173.672
NO	9.87_422.3259m/z	422.326	9.86907	pos	(11E,13E)-9-Hydroxyoctadeca-11,13-dienoylcarnitine	HMDB0241546						DIKWRZAZQLYGLP-UHFFFAOYSA-N	Lipids and lipid-like molecules	Fatty Acyls	Fatty acid esters	**	55.2	8.75	M+H-H2O	C25H45NO5	-1.2888	0.483704	0.467562	0.773988	0.0769662	1.0548	1187.93	1126.21	1268.93	853.591	987.004	929.269	745.268	1041.41	570.241	1159.57	1201.38	1355.86	1520.62	999.655	1503.82	1383.3	1079.94	744.25	574.212	1388.68	1533.91	1158.96	956.847
NO	1.23_145.0495m/z	145.049	1.23247	pos	Glycerol pyruvate	HMDB0252845				22168925		HVNARSNPHUTXJX-UHFFFAOYSA-N	Lipids and lipid-like molecules	Glycerolipids	Monoradylglycerols	**	55.1	0	M+H-H2O	C6H10O5	-0.489334	0.0611746	0.736259	0.903862	-0.0076618	0.994703	1008.6	1013.97	1072.07	1147.39	1203.13	1033.56	1006.53	1006.19	1000.98	1022.96	1004.35	1002.34	1005.83	979.757	1034.73	902.567	927.941	930.696	976.888	977.896	920.251	1023.43	1011.37
NO	10.10_333.2072m/z	333.207	10.0988	neg	Resolvin E3	HMDB0257164				75229316		WYCMUVNNXSREQB-UHFFFAOYSA-N	Lipids and lipid-like molecules	Fatty Acyls	Eicosanoids	**	55.1	28.1	M-H	C20H30O4	0.339197	1.1078	0.0811748	0.459173	-0.371694	0.772875	906.475	1172.86	455.223	673.018	959.662	345.734	1195.99	440.553	837.983	670.092	453.358	928.5	788.244	1355.09	319.538	464.181	958.997	819.744	1458.07	653.455	984.071	244.609	376.903
NO	10.98_466.3297m/z	466.33	10.9796	pos	16-Methylheptadecanoylcarnitine	HMDB0240877				139947487		PTGBTBDVYLVIRR-UHFFFAOYSA-N	Lipids and lipid-like molecules	Fatty Acyls	Fatty acid esters	**	55.1	0	M+K	C25H49NO4	0.936219	0.770417	0.147666	0.558372	-0.232742	0.851016	651.513	765.571	1346.76	1067.85	313.252	682.038	642.322	439.644	616.113	409.548	987.153	476.191	586.634	418.263	738.24	761.01	760.901	738.133	631.531	715.158	1792.44	654.009	441.784
NO	11.10_439.3426m/z	439.343	11.0982	neg	Momordol	HMDB0029804	86511			71308241	189156-42-1	HDAGCVMZABLHLE-UHFFFAOYSA-N	Lipids and lipid-like molecules	Fatty Acyls	Fatty alcohols	***	55.1	73.8	M-H	C26H48O5	-0.663728	0.363949	0.629871	0.856132	-0.0928462	0.937671	766.138	817.065	749.705	313.764	820.23	472.191	1008.39	723.556	2077.79	1041.7	1136.75	1282.32	729.228	373.96	86.9604	701.878	388.997	1438.03	1046.41	626.018	88.7993	734.14	596.198
NO	12.20_297.2896m/z	297.29	12.1974	pos	Linoleamide	HMDB0062656	43435	LMFA08010008		6435901	3072-13-7	SFIHQZFZMWZOJV-HZJYTTRNSA-N	Lipids and lipid-like molecules	Fatty Acyls	Fatty amides	**	55.1	3.13	M+NH4	C18H33NO	-1.65437	0.713999	0.260102	0.661394	0.202211	1.15046	578.595	502.925	526.42	735.266	1226.7	2074.85	350.281	1117.52	712.331	401.192	612.896	497.934	378.592	314.478	668.883	484.242	582.326	1501.81	759.835	271.659	376.049	501.362	362.426
NO	12.72_512.4667m/z	512.467	12.7153	pos	10-Methyltricosanoylcarnitine	HMDB0240980						AITMOJDLADRGCD-UHFFFAOYSA-N	Lipids and lipid-like molecules	Fatty Acyls	Fatty acid esters	*	55.1	89.4	M+H	C31H61NO4	-1.18323	0.982642	0.266095	0.665877	-0.168533	0.889747	1120.41	1259.24	935.576	780.004	921.541	1590.04	895.456	1205.21	975.586	913.862	863.307	817.981	1135.94	1268.13	1001.51	1080.42	533.772	1613.49	1087.66	1355.16	1127.13	1173.37	875.604
NO	7.62_359.2576m/z	359.258	7.61858	pos	(1S)-1-hydroxy-23-oxo-24,25,26,27-tetranorcalciol		57899	LMST03020687		17756746		AOVGFTJYESGAEA-NKLFQLIUSA-N	Lipids and lipid-like molecules	Steroids and steroid derivatives	Secosteroids	*	55.1	86.3	M+H	C23H34O3	-1.34289	2.16856	0.205227	0.626626	1.12864	2.18652	1881.3	860.411	541.16	2.36376e-07	2.36376e-07	948.357	981.344	145.152	2771.81	339.641	419.139	427.878	1276.99	161.431	467.515	447.838	563.891	519.699	1691.66	342.441	2.26423e-07	96.3653	1069.01
NO	9.20_310.1776n	311.185	9.1985	pos	Botrydial		53517	LMPR0103640001	C09622	185781		SJFIYVCSGNWVPJ-GKKOWQTJSA-N	Lipids and lipid-like molecules	Prenol lipids	Isoprenoids	*	55.1	82	M+H, M+Na	C17H26O5	-1.43599	0.0959324	0.531865	0.808643	0.00986032	1.00686	1022.21	1015.25	1038.67	1119.05	1117.34	1022.19	977.889	1018.69	1037.48	1006.64	948.575	992.647	1035.81	1000.52	1101.87	1018.09	1086.56	1012.34	1020.43	1002.36	970.01	1097.6	1036.81
NO	13.48_310.3098m/z	310.31	13.481	pos	3-Amino-2-methoxynonadec-5-en-4-ol	HMDB0257752				54178976		PALMKPQNNCMQME-UHFFFAOYSA-N	Organic oxygen compounds	Organooxygen compounds	Alcohols and polyols	*	55	81.6	M+H-H2O	C20H41NO2	-1.86283	0.457641	0.46111	0.769433	0.101826	1.07313	558.697	520.624	360.573	526.671	754.971	653.878	570.813	805.824	513.251	413.51	602.545	924.267	639.646	288.511	1405.61	531.672	330.293	724.499	587.274	320.802	383.049	436.398	739.66
NO	15.43_429.3719m/z	429.372	15.4269	pos	26:2(5Z,9Z)(24Me)		73770	LMFA01020360		52921779		LLEYTKLOPIVSOG-CCVDTEMHSA-N	Lipids and lipid-like molecules	Fatty Acyls	Fatty Acids and Conjugates	*	55	90.4	M+Na	C27H50O2	4.04709	0.581421	0.358178	0.716037	0.0740593	1.05267	1103.52	1048.3	984.58	927.584	993.199	833.431	1522.64	804.234	1133.68	991.22	928.797	1040.8	1102.26	1136.88	1063.41	1136.78	1073.7	1067.82	1615.62	1249.86	1039.06	1191.84	1517.06
NO	6.39_511.2549m/z	511.255	6.38915	neg	5alpha-Androstan-17beta-ol-3-one glucosiduronate	HMDB0246662				21711977		CLQMBSSRTBUNDV-UHFFFAOYSA-N	Lipids and lipid-like molecules	Steroids and steroid derivatives	Steroidal glycosides	**	55	0	M+FA-H	C25H38O8	0.02322	1.54869	0.244614	0.65075	-0.705331	0.613302	674.357	1099.55	130.862	3.65886e-07	3.65886e-07	3.39869e-07	3.04075e-07	3.04075e-07	181.323	118.091	452.043	1874.39	1066.58	2.48474e-07	117.42	633.64	587.301	336.464	1677.01	3.11537e-07	347.961	2.96553e-07	2.96553e-07
NO	6.58_387.2050m/z	387.205	6.58483	neg	(Z)-5-((2R,3S,4S,6R)-4,6-Dihydroxy-2-((S,E)-3-hydroxyoct-1-enyl)tetrahydro-2H-pyran-3-yl)pent-3-enoic acid	HMDB0245411				1477		RJHNVFKNIJQTQF-UHFFFAOYSA-N	Lipids and lipid-like molecules	Fatty Acyls	Eicosanoids	**	55	0	M+FA-H	C18H30O6	7.55632	0.115743	0.306303	0.685709	-0.0337325	0.97689	86.5404	88.5877	93.3875	96.6876	95.2234	74.2507	101.792	79.6434	86.2593	91.4272	70.9994	65.8078	84.8336	85.0685	73.8882	81.5348	80.6174	89.3302	85.7189	83.5941	99.6719	87.3383	102.257
NO	9.65_396.3104m/z	396.31	9.64673	pos	Nordeoxycholic acid	HMDB0304947				314374		PLRQOCVIINWCFA-UHFFFAOYSA-N	Lipids and lipid-like molecules	Steroids and steroid derivatives	Bile acids, alcohols and derivatives	**	55	1.67	M+NH4	C23H38O4	-1.04251	0.266282	0.976405	0.991269	0.00368759	1.00256	1137.6	1134.7	727.162	966.5	2346.2	1039.43	989.464	1166.77	825.502	705.249	1377.74	577.275	678.618	1227.35	862.677	509.86	1056.06	1109.84	852.049	1149.34	994.984	1153.13	893.584
NO	0.77_260.0285n	519.05	0.770417	neg	Fructose 3-phosphate	HMDB0252488				19747140		NFKVQPCCMLVBGQ-UHFFFAOYSA-N	Organic oxygen compounds	Organooxygen compounds	Carbonyl compounds	**	54.9	0	M-H, 2M-H	C6H13O9P	-4.67255	0.36106	0.543053	0.814421	-0.0886609	0.940395	902.6	959.81	529.242	1433.51	1554.83	705.746	508.811	838.402	1233.03	1048.75	749.412	1230.12	758.428	1491.74	1106.63	945.773	973.425	588.533	678.563	439.102	646.866	395.618	1408.45
NO	10.87_548.3704m/z	548.37	10.8707	pos	Cholylcitrulline	HMDB0242383						RTDQSSMYUXUAHN-UHFFFAOYSA-N	Unclassified	Unclassified	Unclassified	*	54.9	83.2	M+H-H2O	C30H51N3O7	1.74564	0.199346	0.534367	0.810714	0.0403955	1.0284	930.417	904.726	1123.44	1021.19	507.158	1169.29	902.292	1150.42	1270.69	791.247	958.164	967.485	816.945	1151.72	1106.38	959.762	835.231	1048.97	883.127	1221.08	972.315	932.883	899.27
NO	4.10_159.0668m/z	159.067	4.10475	neg	3,3-Dimethylglutaric acid	HMDB0002441	6683	LMFA01170086		20984	4839-46-7	DUHQIGLHYXLKAE-UHFFFAOYSA-N	Lipids and lipid-like molecules	Fatty Acyls	Fatty acids and conjugates	**	54.9	0	M-H	C7H12O4	2.94278	0.257887	0.297675	0.679026	0.0217982	1.01522	1059.82	1043.93	1139.88	1147.28	1024.46	1095.97	1232.66	1110.81	1175.59	1013.93	1010.85	1027.38	1048.02	1037.21	1026.86	963.07	1039.6	1018	993.918	1062.58	971.023	1024.48	1136.54
NO	4.78_120.0810m/z	120.081	4.78367	pos	2-Acetyl-1-ethylpyrrole	HMDB0029759	86466			61988	39741-41-8	HQADRFRTIALOCB-UHFFFAOYSA-N	Organic oxygen compounds	Organooxygen compounds	Carbonyl compounds	**	54.9	0	M+H-H2O	C8H11NO	1.40205	0.31902	0.869844	0.95906	-0.0346763	0.976251	617.93	632.962	544.743	2046.83	1.88989e-06	918.69	456.822	650.856	816.646	313.598	478.75	884.75	422.795	796.03	1468.73	888.4	451.615	862.428	674.466	918.177	381.022	314.224	464.605
NO	4.81_369.0826m/z	369.083	4.80617	neg	Feruloyl C1-glucuronide	HMDB0041734	96092			102331585		QJPVKEBTJJKZFP-MBAOVNHDSA-N	Phenylpropanoids and polyketides	Isoflavonoids	Isoflavonoid O-glycosides	*	54.9	78.7	M-H	C16H18O10	-0.305727	3.3421	0.368793	0.719726	-7.7287	0.00471442	20.8755	4428.02	1.12097e-07	1.14803e-07	1.14803e-07	1.23348e-07	1.24072e-07	1.24072e-07	1.24585e-07	44.4898	84.9298	47.0595	1.3983e-07	1.3983e-07	1.47731e-07	106.806	1.47731e-07	1.76222e-07	1.76222e-07	1.8955e-07	1.9152e-07	1.91842e-07	1.91842e-07
NO	7.62_384.2739m/z	384.274	7.61858	pos	Arbaprostil	HMDB0248565				20981549		XSGQFHNPNWBVPT-UHFFFAOYSA-N	Lipids and lipid-like molecules	Fatty Acyls	Eicosanoids	**	54.9	0	M+NH4	C21H34O5	-1.44765	1.36389	0.262791	0.663623	0.324552	1.25228	1306.42	1043.24	479.509	422.22	2302.99	1048.09	677.031	1237.96	275.585	669.594	3276.07	333.099	529.876	1889.66	516.87	266.573	864.715	1064.98	825.004	1116.58	844.667	727.118	602.777
NO	11.27_508.3403m/z	508.34	11.2684	neg	LysoPC(17:0/0:0)	HMDB0012108	24068	LMGP01050024	C04230	24779463	50930-23-9	SRRQPVVYXBTRQK-XMMPIXPASA-N	Lipids and lipid-like molecules	Glycerophospholipids	Glycerophosphocholines	**	54.8	0	M-H	C25H52NO7P	-1.04844	0.00612082	0.700719	0.888941	0.0356329	1.02501	985.501	961.458	1308.35	1121.07	307.735	951.213	1122.56	1037.82	896.848	952.632	929.408	1165.84	1525.36	941.18	1515.36	1354.57	927.144	1117.82	821.364	1123.78	1160.32	1039.39	798.511
NO	3.40_216.9804m/z	216.98	3.40055	neg	4-hydroxybenzoic acid-4-O-sulphate	HMDB0059982				18690341		RJTYSXVYCZAUHE-UHFFFAOYSA-N	Organic acids and derivatives	Organic sulfuric acids and derivatives	Arylsulfates	**	54.8	0	M-H	C7H6O6S	-3.64429	0.541194	0.569638	0.827072	0.131262	1.09525	1108.74	1012.31	534.825	202.48	2157.58	459.409	678.551	1509.82	1228.66	1156.94	997.814	1603.73	544.906	1182.43	1164.14	904.411	1007.86	2450.02	611.098	325.492	318.205	1384.57	825.79
NO	0.73_217.0828m/z	217.083	0.734933	neg	Serylhydroxyproline	HMDB0029040					90965-81-4	IISAHBYOIFITKV-SRQIZXRXSA-N	Organic acids and derivatives	Carboxylic acids and derivatives	Amino acids, peptides, and analogues	**	54.7	0	M-H	C8H14N2O5	-1.04066	0.521539	0.282227	0.670163	0.0946093	1.06778	828.096	775.533	831.976	671.45	719.643	719.509	390.769	865.171	991.643	1116.9	1262.61	895.824	785.165	689.263	765.701	549.525	690.975	616.465	943.533	577.262	744.236	1049.31	962.648
NO	1.20_158.0459m/z	158.046	1.20002	neg	(2s)-5-Oxopyrrolidine-2-carbaldehyde	HMDB0246837				3033056		XBGYMVTXOUKXLG-UHFFFAOYSA-N	Organoheterocyclic compounds	Pyrrolidines	Pyrrolidones	**	54.7	0	M+FA-H	C5H7NO2	0.517868	0.569582	0.204738	0.625701	0.0597185	1.04226	1068.68	1025.35	991.247	1060.08	2043.25	1074.63	1091.18	1230.36	1044.3	1116.76	915.419	1032.8	1035.77	1086.67	989.459	1092.88	1022	1006.06	1092.03	1090.06	1037.42	914.638	1003.29
NO	10.31_291.1602m/z	291.16	10.3122	neg	Isotrichodermin	HMDB0034738				14733836		OZXJPPYWZVBMGW-UHFFFAOYSA-N	Lipids and lipid-like molecules	Prenol lipids	Sesquiterpenoids	***	54.7	54	M-H	C17H24O4	-0.100658	0.446656	0.0849779	0.465231	0.0579811	1.04101	1053.63	1012.12	1227.64	1235.14	1076.16	1011.52	943.515	966.866	979.076	1054.31	968.403	1127.96	1133.67	899.812	1194.75	1014.14	1108.58	992.892	1009.82	1113.28	1082.69	1025.18	1126.1
NO	11.58_483.3692m/z	483.369	11.5831	neg	bhos#40			LMFA13040057		86289858		JFATZVZKPLWHAI-HWRPZNHGSA-N	Lipids and lipid-like molecules	Fatty Acyls	Fatty acyl glycosides	*	54.7	79.9	M-H2O-H	C28H54O7	0.17115	0.515032	0.508901	0.798885	-0.114678	0.923588	646.087	699.54	738.279	260.531	700.792	391.438	1048.06	366.829	743.882	852.687	926.219	859.656	739.997	350.692	144.887	680.428	462.299	836.485	1269.98	686.393	101.908	719.226	551.636
NO	12.12_733.5504m/z	733.55	12.1205	neg	PE-Cer(d14:1(4E)/22:0)		103047	LMSP03020008		9547203		INTONJGGXIKSRI-YPDYIYJKSA-N	Lipids and lipid-like molecules	Sphingolipids	Phosphosphingolipids	*	54.7	78.9	M+FA-H	C38H77N2O6P	0.330362	0.157169	0.891772	0.967064	0.0121579	1.00846	1077.18	1068.14	616.815	864.617	1184.94	1031.32	1365.24	744.107	821.199	965.756	957.826	936.419	1084.01	851.531	992.31	1055.43	1057.26	1171.76	1102.81	987.449	1493.52	1365.35	1249.86
NO	5.52_407.2076m/z	407.208	5.5182	neg	18-Hydroxycorticosterone	HMDB0000319	5308	LMST02030091	C01124	11222	561-65-9	HFSXHZZDNDGLQN-ZVIOFETBSA-N	Lipids and lipid-like molecules	Steroids and steroid derivatives	Hydroxysteroids	***	54.7	48.8	M+FA-H	C21H30O5	0.0933206	0.714198	0.799344	0.930645	0.119209	1.08614	1195.62	1100.8	823.299	514.344	7488.06	336.972	510.17	255.483	365.831	525.657	1014.89	713.783	747.717	2127.02	600.235	1532.72	382.923	1613.26	601.643	674.454	332.409	151.714	1199.43
NO	1.21_118.0501m/z	118.05	1.21428	pos	1H-Pyrazolo[3,4-d]pyrimidin-4-amine	HMDB0244899	345720			75420		LHCPRYRLDOSKHK-UHFFFAOYSA-N	Organoheterocyclic compounds	Pyrazolopyrimidines	Pyrazolo[3,4-d]pyrimidines	**	54.6	0	M+H-H2O	C5H5N5	-8.21719	0.0272501	0.75573	0.912744	0.0067004	1.00466	1031.11	1026.33	1095.47	1068.68	1050.79	1076.25	1082.31	1013.39	1166.62	1035.83	971.994	1037.81	1050.03	992.214	1131.64	1118.34	1080.27	970.242	1101.18	988.495	931.243	975.186	972.448
NO	10.19_315.2540m/z	315.254	10.1856	neg	Pelargonic acid	HMDB0000847	5810	LMFA01010009	C01601	8158	112-05-0	FBUKVWPVBMHYJY-UHFFFAOYSA-N	Lipids and lipid-like molecules	Fatty Acyls	Fatty acids and conjugates	***	54.6	67.5	2M-H	C9H18O2	-0.223989	0.580824	0.763474	0.916813	0.0332726	1.02333	1103.48	1078.33	948.28	690.553	1625.05	758.682	793.98	1148.81	601.745	1050.35	2059.24	1116.99	758.942	1075.59	669.735	846.499	1130.23	1658.05	1336.25	1360.57	884.356	1016.57	1128.57
NO	4.25_241.1194m/z	241.119	4.24892	neg	Cyclo(L-prolyl-L-valyl)	HMDB0240493				6992261		XLUAWXQORJEMBD-YUMQZZPRSA-N	Organic acids and derivatives	Carboxylic acids and derivatives	Amino acids, peptides, and analogues	**	54.6	11.6	M+FA-H	C10H16N2O2	0.253833	0.620618	0.673869	0.87655	0.154622	1.11313	1264.53	1136.01	679.599	956.873	4376.15	2220.26	1838.75	1863.24	477.103	1053.02	2625.77	333.203	709.519	1023.22	1132.15	424.966	1925.88	505.726	801.975	1618.73	454.559	502.623	730.995
NO	5.08_584.2627n	585.27	5.07845	pos	(4E,15E)-Bilirubin	HMDB0240584				5315454	69853-44-7	BPYKTIZUTYGOLE-BMNRKXRESA-N	Organoheterocyclic compounds	Tetrapyrroles and derivatives	Bilirubins	*	54.6	77.4	M+H, M+Na	C33H36N4O6	-1.3449	0.886249	0.138835	0.547008	-0.262806	0.833465	677.523	812.899	455.476	522.274	817.982	603.23	1068.26	522.487	241.565	564.391	988.907	747.26	879.982	889.623	306.466	382.481	745.206	579.011	940.439	904.894	421.852	482.698	748.065
NO	7.51_373.2733m/z	373.273	7.50518	pos	3alpha-Hydroxy-5beta-chola-7,9(11)-dien-24-oic Acid		84639	LMST04010330		5284077		BCMBRGZVZCQHFO-GCIZHPIPSA-N	Lipids and lipid-like molecules	Steroids and steroid derivatives	Bile acids and derivatives	*	54.6	84.2	M+H	C24H36O3	-1.05015	0.901576	0.376145	0.723879	0.409667	1.32838	1675.67	1261.44	2574.48	512.383	1.16451e-07	1.19974e-07	1.22054e-07	1054.68	6932.22	1906.79	3365.27	2122.64	651.208	1.47211e-07	759.85	1105.9	979.758	869.7	9596.22	2010.6	2206.88	3670.64	2142.44
NO	7.53_313.1195m/z	313.119	7.53325	neg	(+)-Lysergic acid	HMDB0242256				622688		ZAGRKAFMISFKIO-UHFFFAOYSA-N	Alkaloids and derivatives	Ergoline and derivatives	Lysergic acids and derivatives	*	54.6	76.6	M+FA-H	C16H16N2O2	0.319253	2.80591	0.25459	0.659403	2.35264	5.1076	2117.06	414.493	161.646	14.9429	38.0144	804.672	948.516	230.194	107.122	347.983	664.061	251.463	279.872	235.292	369.035	128.908	440.344	151.314	4023.02	204.761	269.353	240.867	528.949
NO	10.15_309.1463m/z	309.146	10.1454	pos	Ethylene brassylate	HMDB0040459	94961			61014	105-95-3	XRHCAGNSDHCHFJ-UHFFFAOYSA-N	Phenylpropanoids and polyketides	Macrolides and analogues	Unclassified	**	54.5	0	M+K	C15H26O4	-0.0174416	0.147414	0.945325	0.981838	-0.00614306	0.995751	893.623	897.437	1051.15	1228.92	500.035	651.326	1005.65	815.576	1231.5	872.213	819.475	967.437	926.765	808.47	1183.65	694.74	723.89	1427.32	1025.14	1136.08	846.417	755.921	1033.98
NO	4.91_509.1754m/z	509.175	4.9125	pos	Lactose-lysine	HMDB0253951				3082392		XVJNMIGVIYENHK-UHFFFAOYSA-N	Lipids and lipid-like molecules	Saccharolipids	Unclassified	*	54.5	78.2	M+K	C18H34N2O12	2.23505	6.46078	0.283023	0.670697	3.05763	8.32606	11445.4	1374.64	1224.33	726.098	67.8313	919.153	1372.45	694.315	1270.94	1217.79	735.027	1338.03	820.821	636.339	1709.32	865.125	946.77	1758.6	794.983	715.373	1247.64	658.45	1513.02
NO	9.64_305.1735m/z	305.174	9.64313	neg	Panaxydol	HMDB0034000		LMFA05000028			72800-72-7	GVLDSGIQZAFIAN-UHFFFAOYSA-N	Lipids and lipid-like molecules	Fatty Acyls	Fatty alcohols	**	54.5	0	M+FA-H	C17H24O2	-8.94064	0.348529	0.990387	0.99697	0.00414511	1.00288	1156.78	1153.46	283.291	473.57	654.025	274.971	652.02	237.794	1223.87	855.551	716.955	606.838	460.418	1429.59	148.778	460.8	1427.82	827.681	3930.24	610.531	523.103	575.042	147.64
NO	3.71_260.1369n	261.144	3.7118	pos	gamma-Glutamylleucine	HMDB0011171	23750			151023	2566-39-4	MYFMARDICOWMQP-YUMQZZPRSA-N	Organic acids and derivatives	Carboxylic acids and derivatives	Amino acids, peptides, and analogues	***	54.4	77.6	M+H, M+Na	C11H20N2O5	-1.37285	1.67294	0.00499035	0.178154	-0.364585	0.776692	899.119	1157.63	536.584	751.621	640.008	686.167	905.848	1296.24	1640.46	942.964	934.462	1169.43	787.821	899.085	757.487	950.16	927.423	958.027	1100.53	807.969	676.702	1143.39	872.398
NO	11.52_507.3690m/z	507.369	11.5163	neg	6-Deoxo-25-methyldolichosterone	HMDB0301797						LCHQVKGTAJHVHI-DPRYMOCKSA-N	Lipids and lipid-like molecules	Steroids and steroid derivatives	Bile acids, alcohols and derivatives	**	54.3	0	M+FA-H	C29H50O4	-0.164766	1.01778	0.287149	0.671493	-0.363489	0.777282	728.254	936.923	558.175	68.4259	319.949	151.907	843.138	356.227	524.334	1045.89	1059.23	613.519	461.436	263.959	60.2193	655.511	642.673	2209.58	1486.69	808.59	105.519	1325.61	503.154
NO	4.74_439.1610m/z	439.161	4.7424	neg	Cichorioside G	HMDB0302053				102476814		NUAIXFCSBZGUAF-PNSMZNPGSA-N	Organic oxygen compounds	Organooxygen compounds	Carbohydrates and carbohydrate conjugates	**	54.3	0	M-H	C21H28O10	-0.0345132	0.0517611	0.823095	0.94032	0.0724096	1.05147	1121.71	1066.8	1074.68	1054.77	5.77062e-08	238.415	68.9792	404.148	7510.54	1729.5	1134.02	576.776	890.727	322.082	1870.65	1135.62	963.942	1642.58	397.177	1559.77	491.084	1000.55	352.264
NO	7.93_556.3257m/z	556.326	7.93073	neg	PS(O-18:0/0:0)		78862	LMGP03060002		52926302		LLZPQHOZAQNDCM-PKTZIBPZSA-N	Lipids and lipid-like molecules	Glycerophospholipids	Glycerophosphoserines	*	54.3	73.4	M+FA-H	C24H50NO8P	0.242022	0.00376097	0.812092	0.93532	0.0283218	1.01983	1181.26	1158.29	1250.43	1301.15	321.353	1911.62	1105.66	669.079	1586.66	969.726	1329.71	1480.44	874.345	927.74	1146.77	1344.58	783.575	1043.49	1208.11	1656.95	1114.56	925.491	891.257
NO	7.99_395.1897m/z	395.19	7.98528	neg	Pregnenolone sulfate	HMDB0000774				20845972	1247-64-9	DIJBBUIOWGGQOP-OZIWPBGVSA-N	Lipids and lipid-like molecules	Steroids and steroid derivatives	Sulfated steroids	**	54.2	11.9	M-H	C21H32O5S	-0.134533	0.572351	0.398938	0.731767	-0.145588	0.904011	827.853	915.756	665.042	530.793	630.874	497.331	1562.91	649.21	310.834	1137.94	1164.78	834.218	1085.43	1243.19	535.857	536.144	1167.58	869.607	740.563	759.768	801.818	706.632	975.742
NO	8.88_392.2927n	437.291	8.88335	neg	Isoursodeoxycholic acid	HMDB0000686	5655	LMST04010035	C17662	127601	78919-26-3	RUDATBOHQWOJDD-DNMBCGTGSA-N	Lipids and lipid-like molecules	Steroids and steroid derivatives	Bile acids, alcohols and derivatives	**	54.2	0	M-H, M+FA-H	C24H40O4	0.205662	1.27458	0.255861	0.660189	0.679002	1.60103	1496.08	934.445	2536.73	736.004	6.57781e-09	40.7388	6.89181e-09	428.139	2806.7	2670.39	1267.55	5865.65	481.196	26.2776	982.616	1943.97	271.345	869.381	1259.53	580.469	4263.93	4975.59	739.845
NO	10.87_479.3377m/z	479.338	10.8748	neg	3alpha,7alpha,24(S)-trihydroxy-5beta-cholestan-27-al	HMDB0062208				56927975		GDUNLMLXJUYQIN-MNABXBHASA-N	Lipids and lipid-like molecules	Steroids and steroid derivatives	Bile acids, alcohols and derivatives	**	54.1	0	M+FA-H	C27H46O4	-0.269684	0.741847	0.445573	0.760225	-0.215939	0.860986	777.104	902.574	600.17	134.757	588.476	229.467	888.267	788.562	742.827	1129.05	1188.5	1014.78	686.128	433.181	140.933	761.456	590.986	1867.1	1353.77	607.215	106.896	1170.78	690.713
NO	3.90_293.1144m/z	293.114	3.89658	neg	cyclic 3-Hydroxymelatonin	HMDB0060069				85950298		VADOSKJWFKUPQF-UHFFFAOYSA-N	Organoheterocyclic compounds	Indoles and derivatives	Pyrroloindoles	**	54.1	0	M+FA-H	C13H16N2O3	0.563084	0.072464	0.772253	0.920721	0.0348031	1.02442	1133.41	1106.39	995.79	1409.83	359.105	988.732	1323.41	1141.32	2280.4	1146.26	863.179	1181.27	862.171	850.761	861.106	1178.56	1388.13	723.65	988.606	1187.39	829.037	653.877	1463.51
NO	5.58_510.2514m/z	510.251	5.57643	pos	3-[2-[[2-[[2-Acetamido-3-(4-hydroxyphenyl)propanoyl]amino]-3-methylbutanoyl]amino]propanoylamino]-4-oxobutanoic acid	HMDB0247776				4339		LPIARALSGDVZEP-UHFFFAOYSA-N	Organic acids and derivatives	Peptidomimetics	Hybrid peptides	**	54.1	0	M+NH4	C23H32N4O8	-8.98235	0.57394	0.547305	0.815391	-0.215563	0.86121	1234.76	1433.76	687.926	473.695	399.475	1022.72	2245.56	780.929	1346.16	883.011	1336.31	842.529	1007.2	1210.65	630.316	523.358	1089.92	405.381	760.772	472.055	748.907	587.892	978.269
NO	9.24_433.3298m/z	433.33	9.23647	pos	Rockogenin	HMDB0033769					16653-52-4	BQNMOLSYHYSCMS-UHFFFAOYSA-N	Organoheterocyclic compounds	Diazanaphthalenes	Benzodiazines	**	54.1	0	M+H	C27H44O4	-3.40679	0.247578	0.955351	0.985042	-0.00618555	0.995722	1021.84	1026.23	1406.49	890.003	1515.72	1047.47	872.879	258.688	955.24	874.153	912.722	1021	698.198	1778.86	1066.13	1260.49	976.714	1323.63	1774.68	1155.71	391.066	459.183	438.086
NO	9.31_337.2386m/z	337.239	9.30897	neg	3a,17a-Dihydroxy-5b-androstane	HMDB0000383			C07632	53477690	5856-10-0	CBMYJHIOYJEBSB-CRQQDORFSA-N	Lipids and lipid-like molecules	Steroids and steroid derivatives	Androstane steroids	**	54.1	18.9	M+FA-H	C19H32O2	0.522314	1.09798	0.434613	0.753777	-1.29688	0.407005	252.964	621.526	184.739	2.98019e-08	2.98019e-08	1134.61	3.06369e-08	3.06369e-08	3.06852e-08	121.246	3.07081e-08	896.224	3.23398e-08	261.069	3.10782e-08	804.777	3.10782e-08	67.9154	78.9013	3.18594e-08	195.437	3.08677e-08	3.08677e-08
NO	0.72_851.1638m/z	851.164	0.7182	neg	Cysteine-glutathione disulfide	HMDB0250707				78301986		GNTARDAHCXNJEX-UHFFFAOYSA-N	Organic acids and derivatives	Carboxylic acids and derivatives	Amino acids, peptides, and analogues	**	54	0	2M-H	C13H22N4O8S2	-5.5264	0.881362	0.273325	0.666497	-0.217019	0.860341	861.631	1001.5	1083.97	1153.18	985.676	1483.19	1344.5	1942.55	1377.27	2.55262e-08	1036.42	217.93	666.22	1656.45	313.638	1114.51	488.835	901.636	322.116	894.374	780.487	1803.71	1267.28
NO	11.24_295.2277m/z	295.228	11.2423	neg	Dibutyl decanedioate	HMDB0041220	95639			7986	109-43-3	PYGXAGIECVVIOZ-UHFFFAOYSA-N	Lipids and lipid-like molecules	Fatty Acyls	Fatty acid esters	**	54	0	M-H2O-H	C18H34O4	-0.430695	1.01218	0.280961	0.669208	0.245909	1.18584	1158.11	976.614	740.945	684.41	1089.08	1070.99	750.404	1440.89	459.812	707.437	6241.66	737.654	668.013	3057.55	727.2	681.275	1021.61	1727.97	702.763	1273.16	831.129	873.642	624.614
NO	5.49_211.0249m/z	211.025	5.49322	neg	Benzoquinoneacetic acid	HMDB0002334	6628			21252288	10275-07-7	RAPRJRLALQKSHB-UHFFFAOYSA-N	Organic oxygen compounds	Organooxygen compounds	Carbonyl compounds	*	54	72.5	M+FA-H	C8H6O4	0.414274	2.08753	0.325459	0.697485	1.39254	2.62541	1799.88	685.563	206.159	1101.67	30.8684	42641.3	839.678	45.8238	39.3245	55.0797	842.224	552.215	1.43423e-07	759.634	589.701	330.468	2448.68	1021.44	962.99	671.092	107.362	410.955	559.936
NO	6.13_249.1460m/z	249.146	6.1346	pos	Blennin D	HMDB0031902	88018			13995417	72601-39-9	VQGAZALZDFKYPA-UHFFFAOYSA-N	Lipids and lipid-like molecules	Prenol lipids	Terpene lactones	**	54	0	M+H-H2O	C15H22O4	-9.31789	0.176683	0.237588	0.649681	0.049613	1.03499	1197.53	1157.05	991.087	1325.26	1402.22	1277.06	1058.32	1095.87	1361.32	1027.76	1167.65	1104.73	1246.33	1159.01	1238.9	934.124	1089.84	1300.95	1079.91	1234.41	1196.58	1376.54	1137.52
NO	6.79_209.0807m/z	209.081	6.7889	pos	5-(3',4'-Dihydroxyphenyl)-gamma-valerolactone	HMDB0029185				45093080	191666-22-5	ZNXXWTPQHVLMQT-MRVPVSSYSA-N	Benzenoids	Phenols	Benzenediols	***	54	54.7	M+H	C11H12O4	-0.578939	1.71039	0.18469	0.604526	-0.948966	0.518004	646.423	1247.91	205.185	387.656	399.184	1.91182e-07	429.031	216.404	765.875	412.937	523.515	521.659	1611.38	814.939	2.01333e-07	1626.37	919.59	51.4283	2709.6	1409.26	298.803	489.224	1689.1
NO	7.20_239.0912m/z	239.091	7.20287	pos	3-carboxy-4-methyl-5-(1-hydroxypropyl)-2-furanpropionic acid			LMFA01150060		129725053		OZOJARPUDFLESM-UHFFFAOYSA-N	Lipids and lipid-like molecules	Fatty Acyls	Fatty Acids and Conjugates	*	54	78.1	M+H-H2O	C12H16O6	-0.733756	2.55667	0.0124009	0.227106	-0.962921	0.513017	769.906	1500.74	421.102	1390.08	213.802	496.169	412.568	235.723	198.087	1760	891.453	473.311	552.128	2573.56	655.411	966.859	932.701	97.7827	115.186	367.414	370.546	247.283	1112.35
NO	7.86_251.0925m/z	251.093	7.86142	neg	2,3-Dihydro-6-methoxy-2,2-dimethyl-4H-1-benzopyran-4-one	HMDB0041410	95809			12531626	13229-59-9	ZCZUDOBLRMXOGV-UHFFFAOYSA-N	Organoheterocyclic compounds	Benzopyrans	1-benzopyrans	*	54	71.5	M+FA-H	C12H14O3	0.0561861	0.230139	0.253182	0.657961	0.0200271	1.01398	1020.73	1006.66	1071.01	1111.83	1145.55	1062.25	1016.09	1021.25	1005.03	1012.97	946.493	981.665	1059.47	1008.67	1048.32	966.211	1027.43	990.134	962.807	1005.57	1008.67	1098.48	1053.91
NO	1.02_136.0385n	137.046	1.0164	pos	Hypoxanthine	HMDB0000157	83		C00262	790	68-94-0	FDGQSTZJBFJUBT-UHFFFAOYSA-N	Organoheterocyclic compounds	Imidazopyrimidines	Purines and purine derivatives	**	53.9	20.8	M+H, M+Na, M+K	C5H4N4O	-0.0913492	0.699571	0.310228	0.687123	-0.231663	0.851653	982.276	1153.38	616.02	1296.56	488.623	788.548	1179.59	544.091	466.467	797.084	29.1803	662.94	1138.01	1647.09	2693.24	746.581	1179.27	493.355	391.805	383.794	717.761	1241.79	2496.29
NO	1.52_127.0503m/z	127.05	1.52448	pos	Thymine	HMDB0000262	290		C00178		65-71-4	RWQNBRDOKXIBIV-UHFFFAOYSA-N	Organoheterocyclic compounds	Diazines	Pyrimidines and pyrimidine derivatives	**	53.9	0	M+H	C5H6N2O2	0.388002	0.460975	0.0120429	0.227106	0.0443382	1.03121	1024.07	993.074	1067.21	1123.54	1060.92	966.613	1007.24	941.884	1036.74	977.387	950.614	983.503	970.162	982.068	1103.7	1029.96	1103.64	972.452	951.289	985.403	1043.08	989.72	1087.22
NO	10.43_333.2047m/z	333.205	10.4289	neg	7'-Carboxy-gamma-chromanol	HMDB0012850				134159053	1221262-13-0	JFXDIXKMINYLIK-RNODOKPDSA-N	Organoheterocyclic compounds	Benzopyrans	1-benzopyrans	**	53.9	0	M-H	C20H30O4	-7.25506	0.350504	0.817704	0.937759	0.0487183	1.03435	1062.95	1027.66	580.657	683.936	1245.69	458.311	506.771	406.452	1366.34	553.183	702.563	434.362	632.665	1347.72	243.215	453.723	1320.01	799.459	2925.71	1360.19	942.962	635.271	418.794
NO	12.98_299.2589m/z	299.259	12.9779	neg	11-methoxy-heptadecanoic acid			LMFA01080030		85699046		ASIMYHUYTWMYIY-UHFFFAOYSA-N	Lipids and lipid-like molecules	Fatty Acyls	Fatty Acids and Conjugates	*	53.9	75.4	M-H	C18H36O3	-0.939302	0.0667639	0.95869	0.986643	0.00337498	1.00234	1020.07	1017.69	784.948	1331.58	1078.01	1199.2	1084.28	1228.85	862.077	757.808	1061.07	784.131	906.541	1512.04	813.862	900.218	1106.31	973.407	1066.96	1018.93	812.038	831.461	665.585
NO	13.25_449.3637m/z	449.364	13.25	neg	5beta-Cholestane-3alpha,26-diol		84851	LMST04030121		194473		DKISDYAXCJJSLZ-RKOYIKFYSA-N	Lipids and lipid-like molecules	Steroids and steroid derivatives	Bile acids and derivatives	*	53.9	76.6	M+FA-H	C27H48O2	0.227513	0.174245	0.891886	0.967077	0.0242079	1.01692	778.029	765.083	1387.42	321.867	739.456	262.917	1792.4	571.553	1080.74	799.975	1654.72	690.582	553.055	1017.08	532.534	528.999	521.586	1220.92	1043.48	656.782	50.9513	866.719	455.299
NO	3.69_181.0971m/z	181.097	3.69378	pos	6-Hydroxy-3,4-dihydro-2(1H)-quinolinone	HMDB0246939				2774040		HOSGXJWQVBHGLT-UHFFFAOYSA-N	Organoheterocyclic compounds	Quinolines and derivatives	Quinolones and derivatives	**	53.9	0	M+NH4	C9H9NO2	-0.395442	0.374333	0.9811	0.993324	0.00317011	1.0022	789.143	787.41	1628.86	1099.76	1314.98	1039.4	731.189	883.954	1386.18	847.562	1103.7	245.699	832.812	545.869	671.129	862.882	700.023	668.832	684.178	701.002	478.177	918.943	696.418
NO	4.52_251.1023m/z	251.102	4.52443	pos	Benzenebutanoic acid, alpha-(acetylamino)-2-amino-gamma-oxo-	HMDB0245586				5231549		PPIMFXHQDQRWGJ-UHFFFAOYSA-N	Organic acids and derivatives	Carboxylic acids and derivatives	Amino acids, peptides, and analogues	**	53.9	0	M+H	C12H14N2O4	-1.47956	2.23747	0.00931077	0.217744	-0.826571	0.563868	526.039	932.912	541.312	430.455	3.84882e-07	3.82522e-07	385.955	1067.64	573.249	818.681	587.964	1352.07	211.079	475.759	173.382	260.441	916.752	1009.72	1057.23	269.758	3.42906e-07	748.631	378.854
NO	8.43_580.3259m/z	580.326	8.42943	neg	PC(16:1(9Z)/2:0)		39434	LMGP01010693		24778770		QALLXIUHRUVULB-OKFWSBNLSA-N	Lipids and lipid-like molecules	Glycerophospholipids	Glycerophosphocholines	*	53.9	72.4	M+FA-H	C26H50NO8P	0.538335	0.0991313	0.70277	0.890253	-0.186853	0.87852	235.166	267.684	277.811	341.315	947.136	1144.28	362.738	1.63501e-07	1.74983e-07	1.74983e-07	220.967	315.401	1.65047e-07	1.65047e-07	78.0182	131.288	1.46391e-07	1.4908e-07	352.066	483.268	507.381	377.469	1.35876e-07
NO	0.75_372.0706m/z	372.071	0.75305	pos	monophospho-n-acetylneuraminic acid	HMDB0254870				76092156		KRHRWPPVNXJWRG-UHFFFAOYSA-N	Organic oxygen compounds	Organooxygen compounds	Carbohydrates and carbohydrate conjugates	**	53.8	0	M+H-H2O	C11H20NO12P	4.03219	0.386141	0.572918	0.828374	0.0632533	1.04482	870.153	832.826	855.446	929.066	1027.35	417.97	797.623	934.873	313.982	766	758.487	1177.35	714.492	1090.46	882.5	961.734	1246.74	593.178	982.6	777.432	607.164	507.193	1310.46
NO	10.15_361.2732m/z	361.273	10.1454	pos	METENEPROST	HMDB0254509				3028542		WMLGLMGSFIXSGO-UHFFFAOYSA-N	Lipids and lipid-like molecules	Fatty Acyls	Fatty acids and conjugates	***	53.8	34.2	M+H-H2O	C23H38O4	-1.4469	0.450295	0.266216	0.665953	-0.0651229	0.955864	965.431	1010.01	1128.01	1075.64	924.809	1089.34	984.901	858.01	1226.29	751.446	1024.1	851.906	927.982	878.272	1203.69	1087.78	833.446	1198.59	953.038	814.155	1396.99	1027.48	760.476
NO	10.33_450.3568m/z	450.357	10.3267	pos	4-cholesten-7α,12α,24-triol-3-one	HMDB0062399	57931	LMST04030171		24755588		JZKUXZQOULZTIJ-GZQVFMGISA-N	Lipids and lipid-like molecules	Steroids and steroid derivatives	Bile acids, alcohols and derivatives	**	53.8	0	M+NH4	C27H44O4	-2.32169	0.697153	0.360996	0.717101	0.120788	1.08733	1311.16	1205.86	1042.76	1155.54	682.462	1412.68	746.025	1299.71	795.219	1235.26	1273.72	1604.35	1149.34	1171.03	2027.7	1685.06	1267.5	803.463	933.32	1459.76	2615.95	1758.81	1246.08
NO	11.03_607.4582m/z	607.458	11.0274	neg	DG(13:0/0:0/PGF1alpha)	HMDB0295015						CFJRGHVOHZGPJS-BWGZFSHPSA-N	Unclassified	Unclassified	Unclassified	*	53.8	75.2	M-H2O-H	C36H66O8	0.433053	1.07977	0.487149	0.787362	0.459724	1.37528	1280.05	930.754	380.797	109.823	170.138	4.40557e-08	360.575	13064.4	247.869	3262.76	299.887	3200.91	200.959	425.412	549.912	204.365	553.171	9973.05	411.158	123.267	151.272	1260.33	300.041
NO	11.67_465.3213n	466.329	11.6706	pos	LysoPE(P-18:0/0:0)	HMDB0240598	46720	LMGP02070002		42607470	174062-73-8	KACDZDULGKPXHT-HIVNOOBXSA-N	Lipids and lipid-like molecules	Glycerophospholipids	Glycerophosphoethanolamines	***	53.8	34.3	M+H, M+Na	C23H48NO6P	-1.32455	0.0749342	0.912852	0.972183	0.0114578	1.00797	744.702	738.811	895.037	946.666	410.381	1310.41	766.475	730.584	682.148	515.031	913.785	682.989	714.264	790.52	1172.73	760.31	655.734	844.939	676.157	892.973	1513.61	816.537	526.086
NO	12.94_467.3739m/z	467.374	12.9386	neg	(5Z,9Z)-2-methoxy-hexacosadienoic acid			LMFA01080023		23427167		USCVSTUZLRXEMP-ZCIBKELESA-N	Lipids and lipid-like molecules	Fatty Acyls	Fatty Acids and Conjugates	*	53.8	73.2	M+FA-H	C27H50O3	-0.65189	0.175364	0.715401	0.894247	-0.0592095	0.95979	738.203	769.13	1208.55	406.886	695.258	490.86	1450.29	396.905	625.616	627.581	977.549	639.234	730.878	425.554	256.77	592.685	515.258	755.894	1505.23	680.074	121.193	698.221	611.132
NO	3.42_149.0278m/z	149.028	3.41807	neg	(±)-2-Hydroxy-4-(methylthio)butanoic acid	HMDB0037115	92086	LMFA01050480		11427	120-91-2	ONFOSYPQQXJWGS-UHFFFAOYSA-N	Lipids and lipid-like molecules	Fatty Acyls	Fatty acids and conjugates	**	53.8	0	M-H	C5H10O3S	-0.015357	0.635107	0.471969	0.776616	0.191527	1.14197	1183.47	1036.34	826.066	511.942	774.454	858.714	1263.25	620.152	4018.27	853.389	1128.72	944.67	151.719	1306.18	1208.93	364.942	2211.38	1114.45	624.999	451.337	124.828	1627.55	2296.74
NO	5.18_439.1610m/z	439.161	5.18488	neg	Gibberellin A28	HMDB0303573				14833707		YPZCOEDTKIYBEB-UHFFFAOYSA-N	Lipids and lipid-like molecules	Prenol lipids	Diterpenoids	**	53.8	0	M+FA-H	C20H26O8	-0.0412504	0.123826	0.817254	0.937488	0.0632575	1.04482	1276.2	1221.45	1151.09	1148.91	46.9809	479.512	435.253	679.428	2719.01	2593.63	310.359	899.287	1972.05	785.233	2048.12	844.846	1883.68	5138.93	198.489	283.739	1109.14	166.977	535.712
NO	7.15_347.2212m/z	347.221	7.147	pos	4,5-Dihydrocortisol	HMDB0246609				225756		ACSFOIGNUQUIGE-UHFFFAOYSA-N	Lipids and lipid-like molecules	Steroids and steroid derivatives	Hydroxysteroids	**	53.8	0	M+H-H2O	C21H32O5	-1.28177	0.369303	0.915583	0.972665	-0.0287356	0.980279	1095.62	1117.66	1030.92	1115.6	1.19982e-07	254.759	2705.97	725.048	257.076	886.54	1126.16	407.169	714.362	3589.78	1.25563e-07	1275.35	3167.97	485.875	588.466	3186.75	1339.79	338.918	1438.97
NO	11.23_311.2016m/z	311.202	11.2266	neg	(+)-Norgestrel	HMDB0242257				4542		WWYNJERNGUHSAO-UHFFFAOYSA-N	Lipids and lipid-like molecules	Steroids and steroid derivatives	Estrane steroids	**	53.7	0	M-H	C21H28O2	-0.314818	0.144934	0.719199	0.894853	0.0215561	1.01505	944.477	930.47	752.094	971.242	832.134	854.206	344.649	949.254	915.575	993.878	1084.56	1066.39	1073.43	1161.84	995.32	854.353	1219.05	875.325	1236.34	1104.76	1204.03	890.65	1018.86
NO	12.47_463.3428m/z	463.343	12.471	neg	7alpha,24-dihydroxy-5beta-cholestan-3-one	HMDB0062419	57929	LMST04030169		24755523		FGKQZAUZOBFLBY-YUOMIZQASA-N	Lipids and lipid-like molecules	Steroids and steroid derivatives	Bile acids, alcohols and derivatives	***	53.7	60.3	M+FA-H	C27H46O3	-0.253665	0.642958	0.313492	0.688615	-0.187523	0.878112	668.926	761.778	661.969	180.512	609.435	253.481	1042.49	463.919	813.5	1003.21	1116.94	953.053	568.695	378.393	129.023	827.917	385.077	924.898	1016.68	561.781	69.0524	727.505	458.945
NO	13.25_423.3479m/z	423.348	13.25	neg	Farnesic acid			LMFA01020400		131839736		BNQMYXIDUOKRHF-LGGASEKISA-N	Lipids and lipid-like molecules	Fatty Acyls	Fatty Acids and Conjugates	*	53.7	77.8	M+FA-H	C25H46O2	-0.252358	0.0227518	0.963411	0.988259	0.0106267	1.00739	848.651	842.423	1365.22	562.824	924.416	157.446	1416.01	429.92	604.607	1062.09	2058.93	1117.57	508.708	287.179	193.494	1154.12	340.908	567.417	1777.73	409.11	1.41122e-08	597.269	320.008
NO	5.35_130.0652m/z	130.065	5.35407	pos	Cinnamamide	HMDB0250263				12135		APEJMQOBVMLION-UHFFFAOYSA-N	Phenylpropanoids and polyketides	Cinnamic acids and derivatives	Cinnamic acid amides	**	53.7	0	M+H-H2O	C9H9NO	0.29812	1.14782	0.140164	0.549603	0.335315	1.26165	1128.59	894.535	1071.68	1836.07	709.343	708.285	653.619	782.566	1800.51	1197.16	5909.16	2853.8	648.065	921.575	1099.55	916.785	698.073	1063.22	934.75	894.103	1162.2	1269.91	569.916
NO	8.11_617.2597m/z	617.26	8.10697	pos	Obacunone 17-O-beta-D-glucoside	HMDB0302542				14313526		MXZVBPOYCKIXHN-UHFFFAOYSA-N	Lipids and lipid-like molecules	Prenol lipids	Triterpenoids	*	53.7	76.7	M+H-H2O	C32H42O13	0.723025	0.573253	0.503849	0.796365	0.125807	1.09112	1243.8	1139.93	566.541	483.506	845.134	1280.26	2320.13	1155.41	373.885	1215.63	1573.23	939.625	1127.85	1010.86	797.202	515.937	838.458	945.862	1128.91	1391.32	849.522	770.649	1589.41
NO	9.17_584.3573m/z	584.357	9.16563	neg	PS(O-20:0/0:0)		78861	LMGP03060001		52926301		ZEPUSHULPSPFJG-RPBOFIJWSA-N	Lipids and lipid-like molecules	Glycerophospholipids	Glycerophosphoserines	*	53.7	74.6	M+FA-H	C26H54NO8P	0.808131	0.240306	0.442101	0.758736	0.105708	1.07602	1194	1109.64	1865.62	2026.63	272.521	1509.86	1107.59	875.292	1346.2	762.062	1400.54	1226.39	1129.91	846.77	1111.42	1546.53	826.191	821.381	1153.49	2603.74	1026.48	662.528	924.475
NO	10.33_444.3332m/z	444.333	10.3316	neg	14-Methylpentadecanoylcarnitine	HMDB0240853				139917647		LEOBKKBBRMVKAB-UHFFFAOYSA-N	Lipids and lipid-like molecules	Fatty Acyls	Fatty acid esters	**	53.6	0	M+FA-H	C23H45NO4	0.327844	0.459887	0.347874	0.709952	0.0828448	1.0591	1215.41	1147.58	1058.59	1123.13	1370.53	1123.92	1263.32	1103.71	1093.67	797.044	967.722	1259.25	1313.12	1113.26	1315.02	1175.65	1554.85	1015.5	1001.34	1083.53	1397.4	1279.92	947.972
NO	10.38_293.2106m/z	293.211	10.3818	pos	12(13)Ep-9-KODE	HMDB0013623	35761	LMFA02000247		5283007	478931-82-7	RCMABBHQYMBYKV-BUHFOSPRSA-N	Lipids and lipid-like molecules	Fatty Acyls	Fatty acids and conjugates	**	53.6	0	M+H-H2O	C18H30O4	-1.73918	0.409651	0.650602	0.865105	0.0683797	1.04854	1247.46	1189.71	1048.44	887.541	594.482	831.837	422.338	1090.02	1180.06	931.771	1030.96	724.19	640.413	1355.22	937.497	943.881	1321.95	3035.82	1956.47	2057.97	2045.14	1128.1	653.965
NO	3.80_145.0494m/z	145.049	3.80297	pos	3-Methylglutaconic acid	HMDB0000522	5507	LMFA01170068		1551553	5746-90-7	WKRBKYFIJPGYQC-DUXPYHPUSA-N	Lipids and lipid-like molecules	Fatty Acyls	Fatty acids and conjugates	**	53.6	0	M+H	C6H8O4	-0.712605	0.166736	0.682132	0.880254	-0.0135922	0.990623	1003.74	1013.24	1041.29	970.892	1024.91	1106.89	1016.29	1018.35	1138.11	940.204	1018.81	1150.66	1098.63	984.432	1164.94	976.48	961.972	876.868	939.087	1005.19	881.988	917.562	996.307
NO	4.49_212.9793m/z	212.979	4.4854	neg	Heptafluorobutyric acid	HMDB0253102	336951			9777		YPJUNDFVDDCYIH-UHFFFAOYSA-N	Organohalogen compounds	Alkyl halides	Alkyl fluorides	*	53.6	71.3	M-H	C4HF7O2	0.26672	0.133896	0.509609	0.799055	0.0147697	1.01029	1047.97	1037.3	1098.08	1198.51	974.088	1152.6	1053.22	965.239	1058.11	989.812	1023.07	1070.05	1148.29	1051.79	1120.43	1033.93	1059.41	1045.33	1053.22	1056.48	910.505	1066.59	1106.23
NO	4.89_245.0932m/z	245.093	4.89122	neg	Acetyl-N-formyl-5-methoxykynurenamine	HMDB0004259	44788		C05642	171161	52450-38-1	JYWNYMJKURVPFH-UHFFFAOYSA-N	Organic oxygen compounds	Organooxygen compounds	Carbonyl compounds	**	53.6	0	M-H2O-H	C13H16N2O4	0.017023	1.63696	0.00937076	0.217744	-0.475144	0.719395	511.555	711.091	469.501	466.089	86.9436	358.842	293.786	362.106	621.512	269.461	405.05	533.415	500.654	470.559	599.081	718.965	630.501	926.061	1067.73	687.652	280.114	577.678	691.91
NO	6.77_237.1133m/z	237.113	6.77268	neg	cis-Ligustilide	HMDB0302235				158018		WHNUXUAEXHHXPK-UHFFFAOYSA-N	Organoheterocyclic compounds	Lactones	Delta valerolactones	*	53.6	71.8	M+FA-H	C12H16O2	0.154983	0.686348	0.748492	0.909499	0.168066	1.12355	1164.84	1036.75	2179.83	574.68	23.6059	45.3845	1769.44	1829.26	463.126	592.303	173.892	528.387	704.18	927.397	81.6585	259.26	253.514	14015.1	167.2	586.885	578.734	404.099	1032.93
NO	9.65_460.2685m/z	460.269	9.64673	pos	[(2S,4R,5R,6R,14S,16R)-14-Hydroxy-7,11-dimethyl-6-(2-oxopyran-4-yl)-3-oxapentacyclo[8.8.0.02,4.02,7.011,16]octadecan-5-yl] acetate	HMDB0247800				78168774		BNZAGRNEEMGADQ-UHFFFAOYSA-N	Lipids and lipid-like molecules	Steroids and steroid derivatives	Steroid esters	*	53.6	71.7	M+NH4	C26H34O6	-1.88512	0.315184	0.0260692	0.299853	0.221351	1.16582	117.566	100.844	103.546	237.844	110.628	99.3064	92.3908	90.1315	101.289	95.4698	208.32	194.995	109.858	98.1521	198.381	101.957	105.092	103.42	103.847	96.7214	111.223	93.1936	93.402
NO	0.68_239.0166m/z	239.017	0.68185	neg	L-Cystine	HMDB0000192	5207		C00491	67678	56-89-3	LEVWYRKDKASIDU-IMJSIDKUSA-N	Organic acids and derivatives	Carboxylic acids and derivatives	Amino acids, peptides, and analogues	**	53.5	0	M-H	C6H12N2O4S2	0.284977	0.107221	0.864788	0.957044	-0.0329466	0.977422	596.727	610.512	1019.98	380.439	1034.83	1572.24	1064.05	715.602	707.046	117.889	471.955	415.391	463.064	701.763	545.568	1019.6	953.943	547.688	737.253	500.477	269.095	353.252	779.058
NO	0.77_254.9816m/z	254.982	0.770417	neg	Ascorbic acid 2-sulfate	HMDB0060649	65843		C02812	54676864	37627-95-5	XDBMXUKHMOFBPJ-ZAFYKAAXSA-N	Organoheterocyclic compounds	Dihydrofurans	Furanones	**	53.5	0	M-H	C6H8O9S	-0.209189	0.860286	0.457486	0.766477	-0.174857	0.885855	996.542	1124.95	908.475	2611.85	1566.03	918.451	1.08954e-07	1952.65	1006.68	901.219	333.48	865.147	836.139	1890.55	610.623	1144.71	1035.11	988.693	1020.4	995.436	603.689	300.139	997.034
NO	10.07_447.2754m/z	447.275	10.0744	neg	3-Methyl-5-pentyl-2-furanpropanoic acid	HMDB0112084				85564647	69662-69-7	QZGKHISFVLMXCZ-UHFFFAOYSA-N	Lipids and lipid-like molecules	Fatty Acyls	Fatty acids and conjugates	***	53.5	62.8	2M-H	C13H20O3	0.377738	0.444021	0.396879	0.731196	0.175126	1.12906	989.546	876.432	995.049	545.412	317.636	1096.86	1006.46	1143.61	2349.41	918.611	1271.32	875.698	1148.93	855.595	358.437	730.206	664.266	1581.81	1569.39	560.312	119.169	607.625	1216.86
NO	10.98_243.1965m/z	243.196	10.9781	neg	2-Hydroxymyristic acid	HMDB0002261	6579	LMFA01050484		1563	2507-55-3	JYZJYKOZGGEXSX-UHFFFAOYSA-N	Lipids and lipid-like molecules	Fatty Acyls	Fatty acids and conjugates	**	53.5	0	M-H	C14H28O3	-0.394894	0.1179	0.987314	0.996616	0.00121376	1.00084	1084.96	1084.04	821.469	1194.12	1583.02	1591.75	1289.69	982.881	848.787	931.482	1199.61	930.291	999.639	1830.11	675.86	964.786	1300.7	926.116	1075.84	1286.44	1193.6	850.022	978.136
NO	11.21_379.2490m/z	379.249	11.2127	neg	Glycidyl	HMDB0252862				54304015		SGFJJNBUMXQSMU-UHFFFAOYSA-N	Lipids and lipid-like molecules	Fatty Acyls	Lineolic acids and derivatives	**	53.5	0	M+FA-H	C21H34O3	0.0102387	0.413611	0.562306	0.824065	-0.17088	0.888301	643.399	724.303	448.074	162.058	403.344	398.339	863.037	395.972	866.855	1121.54	868.283	1144.35	1542.73	690.427	1.16898e-07	823.904	390.365	734.375	1758.81	540.82	1.08702e-07	484.563	404.654
NO	15.26_369.3510m/z	369.351	15.2637	pos	5beta-cholest-22E-en-3beta-ol		83934	LMST01010333		52931342		BWGQUGBECNWWDB-IYXROPMCSA-N	Lipids and lipid-like molecules	Steroids and steroid derivatives	Sterols	*	53.4	73	M+H-H2O	C27H46O	-1.5993	0.413501	0.318636	0.692693	0.0660358	1.04684	1030.63	984.52	979.203	1065.56	788.739	910.179	874.023	913.929	782.294	911.564	1012.88	1200.89	1295.98	996.567	920.018	1518.15	793.046	611.062	1083.62	1024.74	1020.19	866.083	837.543
NO	4.91_425.1454m/z	425.145	4.90535	neg	Methyl helianthenoate A glucoside	HMDB0040899	95352			131752980	152230-54-1	MBJLYSAPIVPYNP-CLFYSBASSA-N	Lipids and lipid-like molecules	Fatty Acyls	Fatty acyl glycosides	**	53.4	0	M+FA-H	C19H24O8	0.3141	0.250155	0.929137	0.976825	0.0247974	1.01734	1179.81	1159.7	1215.05	171.723	1000.62	103.466	256.122	459.257	1651.39	2120.06	53.7153	615.511	1665.13	375.882	3662.84	1041.14	2261.37	3984	189.726	1.17912e-07	825.719	1.14454e-07	462.256
NO	7.09_373.2733m/z	373.273	7.09043	pos	4-epi-4-F3t-NeuroP DPA6		985574			25259926		PHXISEYOLYYFEN-COSWWLHQSA-N	Unclassified	Unclassified	Unclassified	*	53.4	78.8	M+H-H2O	C24H38O4	-1.09454	1.82037	0.098926	0.491189	0.57123	1.48579	1956.4	1316.74	3031.77	161.697	40.2715	510.721	458.866	211.397	3623.39	1976.65	1313.23	1939.07	1207.42	527.528	1632.1	2066.11	1498.68	922.057	4436.9	728.496	3834.1	3462.27	1154.48
NO	9.20_288.2449n	271.242	9.1985	pos	15-hydroxycembra-1,3,7,11-tetraene			LMPR01040116		11044431		ZMOGGFHLMLYADA-CAJARFHCSA-N	Lipids and lipid-like molecules	Prenol lipids	Isoprenoids	*	53.4	73.6	M+H-H2O, M+H	C20H32O	-1.56318	0.251035	0.955101	0.985	-0.0251393	0.982726	650.537	661.973	317.741	40.2923	25.9459	397.979	24.0551	1064.66	109.595	262.963	631.209	881.302	363.489	150.838	185.317	1167.68	440.507	2178.62	1015.56	223.385	352.491	1249.59	1388.08
NO	9.46_302.3050m/z	302.305	9.45955	pos	Stearic acid	HMDB0000827	189	LMFA01010018	C01530	5281	57-11-4	QIQXTHQIDYTFRH-UHFFFAOYSA-N	Lipids and lipid-like molecules	Fatty Acyls	Fatty acids and conjugates	***	53.4	36.9	M+NH4	C18H36O2	-1.26069	0.660937	0.0164534	0.255341	0.548344	1.46241	185.195	126.637	115.523	558.126	180.005	117.181	105.795	100.39	121.99	128.142	472.965	503.868	161.845	192.319	516.829	151.242	147.084	105.497	93.3307	104.601	116.472	178.367	103.321
NO	9.50_583.2544m/z	583.254	9.49708	pos	21H-Biline-8,12-dipropanoicacid, 3,18-diethenyl-1,19,22,24-tetrahydro-2,7,13,17-tetramethyl-1,19-dioxo-	HMDB0245624						RCNSAJSGRJSBKK-UHFFFAOYSA-N	Organoheterocyclic compounds	Tetrapyrroles and derivatives	Bilirubins	***	53.4	74.9	M+H	C33H34N4O6	-1.2437	0.0537342	0.961671	0.987546	-0.00656691	0.995459	937.518	941.796	668.799	801.98	1055.53	1019.1	1536.9	927.645	355.425	880.99	1063.82	898.566	922.051	951.826	449.163	518.201	896.237	810.903	1169.28	893.829	500.033	592.165	896.528
NO	9.54_431.3168m/z	431.317	9.5376	neg	1alpha,23(S),25-trihydroxyvitamin D3	HMDB0062686		LMST03020292		9547450	86701-33-9	NHRGJVVEKNHIIE-KWJCNBFNSA-N	Lipids and lipid-like molecules	Steroids and steroid derivatives	Vitamin D and derivatives	**	53.4	0	M-H	C27H44O4	0.304166	0.951839	0.16679	0.588719	-0.201975	0.86936	795.932	915.538	610.239	660.345	1105.71	359.02	1067.54	1409.02	475.209	996.115	956.679	849.677	1835.22	599.73	588.595	723.642	564.539	526.37	1227.93	773.95	365.673	628.549	641.42
NO	9.94_299.3053m/z	299.305	9.94308	pos	Oleamide	HMDB0002117	4115	LMFA08010004	C19670	5283387	301-02-0	FATBGEAMYMYZAF-KTKRTIGZSA-N	Lipids and lipid-like molecules	Fatty Acyls	Fatty amides	*	53.4	72.8	M+NH4	C18H35NO	-1.23572	0.803978	0.253183	0.657961	0.129922	1.09423	1131.39	1033.95	1116.44	1355.04	4175.86	826.966	1048.78	973.802	1039.27	1050.97	1002.76	1063.53	1069.36	954.968	1058.15	1027.66	1054.28	931.721	995.664	1125.85	978.328	1118.55	966.786
NO	1.07_171.0764m/z	171.076	1.06955	pos	3-Amino-4-hydroxybenzoic acid	HMDB0304941	434850		C12115	65083	1571-72-8	MRBKRZAPGUCWOS-UHFFFAOYSA-N	Benzenoids	Benzene and substituted derivatives	Benzoic acids and derivatives	**	53.3	0	M+NH4	C7H7NO3	-0.18812	0.386528	0.303145	0.68243	-0.0442634	0.969785	996.684	1027.74	945.044	1048.62	726.379	1118.04	1085.41	1235.61	1137.82	985.206	928.755	901.066	1034.21	949.306	1359.1	925.476	1085.34	824.776	1112.07	898.445	979.651	1104.54	967.615
NO	1.11_150.0561m/z	150.056	1.10548	neg	Pyridoxine	HMDB0000239			C00314	1054	65-23-6	LXNHXLLTXMVWPM-UHFFFAOYSA-N	Organoheterocyclic compounds	Pyridines and derivatives	Pyridoxines	**	53.3	0	M-H2O-H	C8H11NO3	0.486842	0.169602	0.557635	0.821947	0.0197851	1.01381	967.11	953.937	1065.12	1105.1	1020.55	996.488	915.917	892.42	1051.29	884.041	1049.6	1085.9	879.853	925.972	937.815	1125.67	967.073	1014.53	961.9	1124.41	889.555	974.475	899.41
NO	1.36_153.0658m/z	153.066	1.35958	pos	N1-Methyl-2-pyridone-5-carboxamide	HMDB0004193	7025		C05842	69698	701-44-0	JLQSXXWTCJPCBC-UHFFFAOYSA-N	Organoheterocyclic compounds	Pyridines and derivatives	Pyridinecarboxylic acids and derivatives	**	53.3	14.9	M+H	C7H8N2O2	-0.507743	1.25799	0.185226	0.604647	-0.251992	0.839736	956.419	1138.95	980.623	1010.78	994.849	1008.22	924.906	993.462	901.247	879.778	838.062	940.029	879.75	942.478	965.872	1017.24	957.032	942.219	1005.64	1022.51	877.452	881.46	990.411
NO	12.57_453.3583m/z	453.358	12.5654	neg	ascr#38			LMFA13040016		86289709		NISHIBVYPLRXFI-VYXBAIFMSA-N	Lipids and lipid-like molecules	Fatty Acyls	Fatty acyl glycosides	*	53.3	77.9	M-H2O-H	C27H52O6	-0.422854	0.502423	0.50784	0.798529	0.18928	1.14019	576.142	505.301	878.723	173.748	545.76	118.908	1435.6	68.2471	1117.31	554.399	957.362	501.629	514.014	179.489	20.4423	798.847	2.16279e-08	229.538	695.525	269.581	2.0256e-08	371.755	186.626
NO	13.63_493.3899m/z	493.39	13.63	neg	(3beta,5alpha,6beta,24R)-Stigmastane-3,5,6-triol	HMDB0030014	86665			634760	20835-91-0	VGSSUFQMXBFFTM-UHFFFAOYSA-N	Lipids and lipid-like molecules	Steroids and steroid derivatives	Stigmastanes and derivatives	**	53.3	0	M+FA-H	C29H52O3	0.0678258	0.270508	0.68607	0.882333	-0.106746	0.92868	492.498	530.32	708.021	1.63952e-08	513.457	162.385	823.059	265.96	495.914	584.782	1047.28	515.74	511.539	48.1077	28.3508	342.338	351.114	539.468	1999.95	317.446	1.95428e-08	344.275	288.697
NO	4.64_174.0893n	173.082	4.64297	neg	Suberic acid	HMDB0000893	4243	LMFA01170001	C08278	10457	505-48-6	TYFQFVWCELRYAO-UHFFFAOYSA-N	Lipids and lipid-like molecules	Fatty Acyls	Fatty acids and conjugates	***	53.3	58.5	M-H2O-H, M-H	C8H14O4	0.261592	0.55601	0.264182	0.665077	0.0390125	1.02741	1078.27	1049.5	1110.34	1169.01	1110.58	1123.38	1324.67	1159.5	1291.4	992.56	1003.98	983.941	1080.68	997.484	1082.28	916.956	946.233	1095.75	1026.13	1016.17	946.377	1056.59	1042.85
NO	4.77_233.0431m/z	233.043	4.77065	neg	Mono-(3-carboxypropyl) phthalate	HMDB0061748	329023			53435015		IYTPMLIWBZMBSL-UHFFFAOYSA-N	Benzenoids	Benzene and substituted derivatives	Benzoic acids and derivatives	**	53.3	0	M-H2O-H	C12H12O6	-9.52604	0.973904	0.172522	0.595517	0.345826	1.27088	1075.69	846.411	779.036	898.811	936.103	585.676	692.89	792.065	2914.43	702.581	944.495	819.313	489.756	732.639	1004.29	1168.88	1008.12	1001.74	1143.43	859.411	471.966	969.48	1310.5
NO	9.01_267.1238m/z	267.124	9.01007	neg	Dehydrovomifoliol	HMDB0036819	91833		C04223	5280662	15764-81-5	JJRYPZMXNLLZFH-AATRIKPKSA-N	Lipids and lipid-like molecules	Prenol lipids	Sesquiterpenoids	*	53.3	67.9	M+FA-H	C13H18O3	0.0177185	2.37061	0.00367828	0.159149	-0.661487	0.632226	733.337	1159.93	551.547	932.034	223.839	546.187	432.031	694.519	379.965	1261.89	1490.03	1031.52	927.268	1590.48	289.112	829.468	1446.89	990.93	251.675	1005.25	660.286	803.903	1279.6
NO	1.89_247.1284m/z	247.128	1.888	pos	Glutamylvaline	HMDB0028832	23993			6992567	5879-06-1	SITLTJHOQZFJGG-XPUUQOCRSA-N	Organic acids and derivatives	Carboxylic acids and derivatives	Amino acids, peptides, and analogues	**	53.2	0	M+H	C10H18N2O5	-1.7096	1.57755	0.00648051	0.198246	-0.333567	0.793572	906.706	1142.56	652.907	904.372	487.902	804.636	834.793	1238.95	1212.17	926.367	787.916	1122.68	824.854	881.296	727.342	1038.59	938.768	992.621	807.071	809.887	647.755	996.612	895.15
NO	4.06_195.0876m/z	195.088	4.06208	pos	Caffeine	HMDB0001847	1455		C07481	2519	58-08-2	RYYVLZVUVIJVGH-UHFFFAOYSA-N	Organoheterocyclic compounds	Imidazopyrimidines	Purines and purine derivatives	***	53.2	50.1	M+H	C8H10N4O2	-0.47903	0.435039	0.712489	0.893059	0.329617	1.25668	738.929	588.001	178.032	174.03	206.53	1296.69	1297.17	107.956	88.1225	856.588	11494.8	109.058	102.354	85.7937	188.57	56.8366	222.892	29.83	193.794	81.0319	27.8817	1511.86	58.7712
NO	9.49_397.2233m/z	397.223	9.48853	neg	15-Epi-lipoxin A4	HMDB0012587				52224362		IXAQOQZEOGMIQS-BZIKWXEGSA-N	Lipids and lipid-like molecules	Fatty Acyls	Eicosanoids	**	53.2	11.7	M+FA-H	C20H32O5	0.301233	0.662347	0.448848	0.762021	0.276642	1.21137	1240.86	1024.35	838.775	450.851	170.749	968.076	1233.96	1178.3	851.629	945.391	2164.71	639.785	485.8	398.378	805.548	1561.33	571.741	1030.36	878.876	2029.57	735.663	2946.24	1951.76
NO	0.71_306.0487m/z	306.049	0.70645	pos	Cytidine monophosphate	HMDB0000095	3452		C00055	6131	63-37-6	IERHLVCPSMICTF-XVFCMESISA-N	Nucleosides, nucleotides, and analogues	Pyrimidine nucleotides	Pyrimidine ribonucleotides	**	53.1	0	M+H-H2O	C9H14N3O8P	0.420193	1.24046	0.0979481	0.490143	-0.175901	0.885215	993.225	1122.02	1103.73	1817.88	1338.67	830.256	1215.63	1541.8	1049.47	602.466	1051.22	788.495	828.514	1657.34	694.529	1100.73	1001.05	1150.75	955.743	846.538	947.36	1375.99	806.493
NO	12.22_437.3271m/z	437.327	12.2199	neg	3-Methyl-5-pentyl-2-furanpentadecanoic acid	HMDB0112082		LMFA01150030		131819623	116627-44-2	ZXUFZNDRPGKIFV-UHFFFAOYSA-N	Lipids and lipid-like molecules	Fatty Acyls	Fatty acids and conjugates	*	53.1	72.6	M+FA-H	C25H44O3	-0.443487	0.349333	0.60375	0.844674	-0.0951572	0.93617	777.876	830.912	854.969	230.162	608.167	242.177	1335.37	592.46	1074.93	1050.61	1333.81	1017.51	521.674	452.476	197.327	1012.58	444.053	806.221	1347.14	623.827	94.6249	788.887	690.232
NO	2.65_186.0760m/z	186.076	2.65435	pos	3, 5-Dihydroxyphenylacetic acid	HMDB0094709				597768		IOVOJJDSFSXJQN-UHFFFAOYSA-N	Benzenoids	Phenols	Benzenediols	**	53.1	0	M+NH4	C8H8O4	-0.535224	0.109372	0.528209	0.807652	0.0104579	1.00728	1006.42	999.152	1050.07	1097.82	1120.57	999.13	958.086	1000.38	1026.83	1012.25	981.944	998.213	1012.22	1029.64	1061.47	987.979	1024.91	925.236	959.114	953.449	962.029	1024.29	1035.6
NO	3.19_122.0965m/z	122.097	3.18552	pos	Phenylethylamine	HMDB0012275	332886		C05332	1001	64-04-0	BHHGXPLMPWCGHP-UHFFFAOYSA-N	Benzenoids	Benzene and substituted derivatives	Phenethylamines	**	53.1	0	M+H	C8H11N	0.801846	1.61976	0.0976831	0.490143	-0.981468	0.506464	306.985	606.134	290.324	840.117	559.536	604.701	469.457	54.8895	52.7481	2137.36	170.381	413.271	103.518	150.168	520.493	287.322	98.9097	36.3073	22.883	139.727	781.749	431.307	112.762
NO	6.09_331.1912m/z	331.191	6.08525	neg	Andrographolide	HMDB0248395				343585		BOJKULTULYSRAS-UHFFFAOYSA-N	Organoheterocyclic compounds	Lactones	Gamma butyrolactones	**	53.1	0	M-H2O-H	C20H30O5	-0.759062	0.178612	0.940918	0.979988	0.0112421	1.00782	1063.9	1055.64	637.901	812.55	166.318	435.115	1873.23	1016.78	638.765	1054.5	1010.78	690.364	1232.11	1819.19	394.62	1057.6	1402.43	700.626	1018.38	1222.53	1214.05	362.391	1642.21
NO	8.44_369.1448m/z	369.145	8.44323	neg	4-Butyl-5-hydroxy-2-(4-hydroxyphenyl)-1-phenyl-1H-pyrazol-3(2H)-one	HMDB0247689				199014		GFMGHHYHOFNBHB-UHFFFAOYSA-N	Organoheterocyclic compounds	Azoles	Pyrazoles	**	53.1	0	M+FA-H	C19H20N2O3	-2.51844	0.479387	0.597835	0.841193	0.0972104	1.0697	1131.59	1057.85	942.193	107.746	140.346	888.299	1615.81	1185.19	764.175	2679.82	766.816	2815.56	1347.9	947.408	988.189	544.07	1574.7	2418.86	772.431	883.304	547.169	1522.17	1382.9
NO	8.84_412.3052m/z	412.305	8.84053	pos	3-Hydroxyhexadecadienoylcarnitine	HMDB0013335						CPHHQDCIGLXPCO-IMMUWJHFSA-N	Lipids and lipid-like molecules	Fatty Acyls	Fatty acid esters	**	53.1	0	M+H	C23H41NO5	-1.33501	0.723915	0.528556	0.807652	0.105834	1.07612	1215.81	1129.81	654.891	962.497	2389.14	967.823	1059.53	1149.54	629.96	491.125	2539.37	581.279	431.391	1487.19	813.082	720.711	789.956	1223.36	738.881	1079.85	948.653	737.329	786.83
NO	12.54_421.3323m/z	421.332	12.5449	neg	5-Nonadecyl-1,3-benzenediol	HMDB0030956	87315	LMPK15030004		161858	35176-46-6	PUNOCEUUYUXUGR-UHFFFAOYSA-N	Benzenoids	Phenols	Benzenediols	*	53	71.7	M+FA-H	C25H44O2	-0.164013	0.0764923	0.880377	0.963609	-0.0224146	0.984583	783.899	796.173	1107.76	309.784	655.325	288.294	1415.18	840.649	755.561	783.271	1576.12	796.782	434.712	818.662	561.605	822.475	596.135	1457.21	1255.31	609.454	151.45	967.03	722.791
NO	2.31_311.1233m/z	311.123	2.30703	pos	Tyrosyl-Glutamate	HMDB0029104	85996			19816750		PDSLRCZINIDLMU-UHFFFAOYSA-N	Organic acids and derivatives	Carboxylic acids and derivatives	Amino acids, peptides, and analogues	**	53	0	M+H	C14H18N2O6	-1.34807	0.360199	0.848737	0.951043	-0.0237393	0.98368	989.564	1005.98	1357.55	1215.9	147.9	1108.34	1285.7	971.521	1674.94	1219.71	993.48	1263.32	911.358	863.893	1130.63	712.411	1279.12	796.176	644.808	923.555	744.912	777.331	1039.75
NO	5.41_331.1300m/z	331.13	5.40562	neg	Cromakalim	HMDB0250542			C11819	443423		TVZCRIROJQEVOT-UHFFFAOYSA-N	Organoheterocyclic compounds	Benzopyrans	1-benzopyrans	*	53	70.1	M+FA-H	C16H18N2O3	0.152913	0.772615	0.548588	0.815758	0.448258	1.36439	853.556	625.594	87.8999	129.804	36.0835	283.978	796.484	210.705	158.423	247.106	926.345	336.587	539.237	296	510.533	272.433	1029.52	178.352	525.482	443.729	574.951	236.869	1176.33
NO	7.41_425.2005m/z	425.201	7.4066	neg	VIBEGRON	HMDB0259801				123315041		DJXRIQMCROIRCZ-UHFFFAOYSA-N	Benzenoids	Benzene and substituted derivatives	Benzylethers	*	53	81.2	M-H2O-H	C26H28N4O3	4.96896	1.66592	0.303056	0.68243	0.781659	1.71911	1747.36	1016.43	1486.14	792.83	263.552	2232.8	364.271	533.654	312.257	604.495	652.136	275.005	178.076	2070.47	554.093	504.256	2401.54	531.851	1532.92	144.638	458.941	1764.76	710.848
NO	9.56_281.1758m/z	281.176	9.56038	neg	Epilubimin	HMDB0035032	90389			3504626	64024-09-5	CEVNHRPKRNTGKO-UHFFFAOYSA-N	Lipids and lipid-like molecules	Prenol lipids	Sesquiterpenoids	**	53	0	M+FA-H	C15H24O2	-0.119257	1.43068	0.325164	0.697485	-0.493012	0.71054	864.285	1216.38	275.131	245.776	5.07933e-07	5.25596e-07	5.27646e-07	505.022	241.007	2188.78	1153.4	383.016	4.20482e-07	131.396	3.69449e-07	911.49	815.095	3761.53	1496.3	2325.79	329.225	2812.78	793.81
NO	0.99_150.0409m/z	150.041	0.994633	neg	2,6-diamino-4-hydroxy-5-formamidopyrimidine	HMDB0304046						BKXIMINDJGDBPF-UHFFFAOYSA-N	Organic nitrogen compounds	Organonitrogen compounds	N-arylamides	**	52.9	0	M-H2O-H	C5H7N5O2	-7.12698	0.363664	0.419193	0.742554	0.0816669	1.05824	1155.14	1091.56	1623.42	1669.02	1154.82	960.708	1535.7	1393.63	1045.18	1263.47	1544.37	1380.72	1196.05	981.517	417.18	1665.87	1385.27	615.474	1485.11	937.602	829.612	965.53	1300.53
NO	10.06_331.1892m/z	331.189	10.0623	neg	7'-Carboxy-gamma-tocotrienol	HMDB0012851				53481532	1221262-26-5	NECINJBBPZOJSN-QARGNGGGSA-N	Organoheterocyclic compounds	Benzopyrans	1-benzopyrans	**	52.9	0	M-H	C20H28O4	-6.81436	0.199505	0.968271	0.989123	0.0100713	1.00701	1001.61	994.643	394.258	2190.06	345.339	514.96	321.203	710.39	600.105	1340.41	407.105	1044.58	827.225	1811.11	461.028	869.214	1292.04	1500.1	2113.77	3513.84	769.001	372.116	298.006
NO	10.15_448.3414m/z	448.341	10.1454	pos	(8Z,11Z,13E,15S)-15-Hydroxyicosa-8,11,13-trienoylcarnitine	HMDB0241584						NZRDWBUUKBZXKA-UHFFFAOYSA-N	Lipids and lipid-like molecules	Fatty Acyls	Fatty acid esters	**	52.9	14.4	M+H-H2O	C27H47NO5	-1.64216	0.0725303	0.973539	0.990055	0.00459817	1.00319	1171.19	1167.46	1149.67	1329.64	724.687	1229.1	664.505	1057.01	811.442	1169.38	1292.73	1547.68	907.221	698.193	1717.28	1717.49	1199.9	541.092	638.691	1563.45	2548.93	1507.34	1161.75
NO	11.67_512.4152m/z	512.415	11.6706	pos	Heptaethylene glycol monododecyl ether	HMDB0251574	347359			76459		DWHIUNMOTRUVPG-UHFFFAOYSA-N	Organic oxygen compounds	Organooxygen compounds	Ethers	*	52.9	74.9	M+NH4	C26H54O8	-1.00775	0.639845	0.518527	0.80457	0.0800918	1.05709	978.155	925.332	1028.43	1054.15	3332.99	954.574	975.215	813.418	914.488	821.902	864.121	788.997	747.769	755.182	1014.4	795.352	1008.6	845.038	852.216	734.803	809.004	769.588	777.93
NO	12.04_295.2277m/z	295.228	12.0396	neg	12,13-EpOME	HMDB0004702	63352	LMFA02000038	C14826	5356421		CCPPLLJZDQAOHD-FLIBITNWSA-N	Lipids and lipid-like molecules	Fatty Acyls	Fatty acids and conjugates	**	52.9	0	M-H	C18H32O3	-0.623836	0.884353	0.186333	0.605387	-0.284598	0.82097	725.846	884.132	620.369	407.813	535.96	485.833	769.827	652.579	2843.82	847.785	925.821	1250.45	969.479	465.144	283.326	839.659	499.516	490.722	741.338	616.474	2.11897e-07	1234.89	232.195
NO	14.69_165.1133m/z	165.113	14.6904	pos	Carcinine	HMDB0249666				2574		ANRUJJLGVODXIK-UHFFFAOYSA-N	Organoheterocyclic compounds	Azoles	Imidazoles	*	52.9	68.5	M+H-H2O	C8H14N4O	-0.773556	0.545654	0.0815987	0.459565	0.0694607	1.04932	1058.15	1008.41	999.155	1106.91	1175.18	1023.94	1064.29	1053.14	1087.66	949.671	983.683	1155.08	1157.3	890.708	938.365	1172.03	1183.67	893.421	974.816	1179.39	1327.16	1075.15	1154.03
NO	7.00_358.2583m/z	358.258	6.99573	pos	(9E)-7-Hydroxydodec-9-enoylcarnitine	HMDB0241224						CPNSTMOHZLXGCX-UHFFFAOYSA-N	Lipids and lipid-like molecules	Fatty Acyls	Fatty acid esters	***	52.9	34.5	M+H	C19H35NO5	-1.50503	0.186159	0.917757	0.973762	0.0353993	1.02484	1060.92	1035.21	484.476	289.03	1774.71	893.232	616.336	1091.08	341.887	691.747	2951.79	367.772	349.458	561.288	509.979	560.816	583.958	1239.04	857.001	639.332	635.068	737.798	1520.84
NO	9.46_338.2662m/z	338.266	9.45955	pos	Dehydrophytosphingosine	HMDB0038057				14757419	3687-54-5	CQKNELOTFUSOTP-ZHACJKMWSA-N	Organic nitrogen compounds	Organonitrogen compounds	Amines	**	52.9	0	M+Na	C18H37NO3	-1.19242	0.974953	0.2326	0.645165	0.245161	1.18522	1033.56	872.035	1066.76	932.464	1801.28	1310.42	479.608	1333.48	926.022	699.122	685.885	440.477	669.914	794.351	744.154	803.581	710.937	5301.89	1704.97	753.305	959.185	385.708	782.024
NO	10.07_326.2074n	307.19	10.0744	neg	1-[2,3-Dimethyl-2-(2-methylbut-3-en-2-yl)furan-3-yl]-3,5-dihydroxy-4-methoxyhexan-2-one	HMDB0247708				456854		BSIAHHIPMGVHJM-UHFFFAOYSA-N	Lipids and lipid-like molecules	Fatty Acyls	Fatty alcohols	**	52.8	0	M-H2O-H, M-H	C18H30O5	-6.00805	0.111614	0.717129	0.894283	-0.0879496	0.940859	1129.04	1200.01	528.264	511.499	1868.18	451.47	798.225	592.239	870.486	646.85	946.335	376.472	700.362	2113.07	338.845	470.97	1450.36	1041.9	2321.57	1047.95	582.922	739.862	408.406
NO	10.58_524.2988m/z	524.299	10.5814	pos	PG(18:3(9Z,12Z,15Z)/0:0)		80020	LMGP04050032		52927455		AZCURGXIIHFART-RDJXZBMQSA-N	Lipids and lipid-like molecules	Glycerophospholipids	Glycerophosphoglycerols	**	52.8	9.16	M+NH4	C24H43O9P	1.09354	0.0985685	0.697075	0.887047	0.0140509	1.00979	1017.05	1007.2	1052.91	982.381	829.286	1050.78	1030.56	1106.51	1055.7	1091.65	1016.69	1036.35	1181.68	1066.9	1163.57	1079.75	918.209	1109.74	973.605	993.617	1030.58	1016.94	994.685
NO	11.46_508.3401m/z	508.34	11.4588	neg	1-O-(2-methoxy-4Z-hexadecenyl)-sn-glycero-3-phosphocholine			LMGP01060043		10553718		NYFGVUCTLCDUFF-KNSXHYFRSA-N	Lipids and lipid-like molecules	Glycerophospholipids	Glycerophosphocholines	*	52.8	69	M-H	C25H52NO7P	-1.55048	0.196412	0.443867	0.759378	0.0610414	1.04322	1024.3	981.861	1180.2	1350.27	434.129	1006.71	1117.32	1038.95	941.101	951.397	903.179	1072.96	1474.95	1091.83	1324.27	1390.29	987.199	1214.49	787.263	1422.07	1272.42	1108.7	904.913
NO	4.67_379.1611m/z	379.161	4.6661	neg	3-Hydroxysuberic acid	HMDB0000325	5314	LMFA01170093		22328017	73141-47-6	ARJZZFJXSNJKGR-UHFFFAOYSA-N	Organic acids and derivatives	Hydroxy acids and derivatives	Medium-chain hydroxy acids and derivatives	**	52.8	0	2M-H	C8H14O5	0.422813	1.53253	0.285782	0.671407	0.674557	1.59611	1196.04	749.348	4047.63	1633.42	2.01011e-07	508.027	132.572	1197.98	1696.08	71.5618	414.142	102.05	441.626	78.5954	399.43	2.14487e-07	299.329	833.022	236.09	1828.99	1343.02	62.1264	1875.07
NO	6.17_352.0860m/z	352.086	6.16527	neg	Hydroxydesmethylpiperine sulfate	HMDB0304919						JLIPBVWMWUWERT-HNQUOIGGSA-N	Unclassified	Unclassified	Unclassified	*	52.8	74.6	M-H2O-H	C16H21NO7S	-0.00763469	2.0425	0.176483	0.598105	1.75723	3.38049	1356.25	401.201	364.484	100.568	3.5264	2.37102e-07	217.405	4306.76	2.11477e-07	3146.91	356.13	89.638	1.98021e-07	1.98021e-07	101.267	466.327	264.799	2.13488e-07	2.13488e-07	2.13486e-07	176.249	23804	10493.8
NO	9.19_311.2229m/z	311.223	9.194	neg	9,10,13-TriHOME	HMDB0004710		LMFA02000330		14968868	29907-57-1	NTVFQBIHLSPEGQ-SYMVGPSASA-N	Lipids and lipid-like molecules	Fatty Acyls	Fatty acids and conjugates	***	52.8	44.1	M-H2O-H	C18H34O5	0.392643	1.45013	0.0646697	0.423125	-0.573996	0.671754	762.432	1134.99	1488.97	390.881	457.751	259.236	474.12	571.978	433.141	925.002	1094.36	809.867	396.318	533.544	408.453	816.786	879.606	1186.77	372.203	2206	629.795	534.449	563.293
NO	0.72_221.0300m/z	221.03	0.7182	neg	Ascorbic acid	HMDB0000044	320050		C01041	54670067		CIWBSHSKHKDKBQ-JLAZNSOCSA-N	Organoheterocyclic compounds	Dihydrofurans	Furanones	**	52.7	27.2	M+FA-H	C6H8O6	-1.41223	1.23607	0.0263882	0.29995	-0.251519	0.840011	834.614	993.575	674.948	865.283	718.905	975.159	616.917	880.069	1105.3	831.807	1122.8	613.617	902.067	1294.25	642.209	776.361	822.277	1047.9	803.147	824.837	1130.57	991.577	683.12
NO	0.74_205.1181m/z	205.118	0.737067	pos	Valylserine	HMDB0029136	23667			6992639	13588-94-8	STTYIMSDIYISRG-WDSKDSINSA-N	Organic acids and derivatives	Carboxylic acids and derivatives	Amino acids, peptides, and analogues	**	52.7	7.87	M+H	C8H16N2O4	-0.697617	0.416035	0.740005	0.905736	0.0414202	1.02913	922.639	896.526	906.657	246.549	865.041	967.228	829.434	1244	876.11	1242.25	962.559	1421.26	798.195	796.841	700.598	467.226	909.268	976.816	1063.08	773.593	243.671	1146.82	903.145
NO	0.83_347.0030m/z	347.003	0.825917	neg	Malathion monocarboxylic acid	HMDB0060626				3032927		FARGSBYVTRDSKX-UHFFFAOYSA-N	Lipids and lipid-like molecules	Fatty Acyls	Fatty acids and conjugates	*	52.7	76.5	M+FA-H	C8H15O6PS2	0.192494	0.023897	0.957992	0.986316	-0.00264325	0.99817	944.712	946.445	861.908	797.651	988.318	914.727	799.427	1084.41	907.048	1159.17	1033.19	971.223	857.567	964.785	788.344	837.085	851.569	882.522	1145.4	856.559	792.363	950.213	1040.5
NO	0.90_220.0827m/z	220.083	0.9015	neg	beta-N-Acetylglucosamine	HMDB0000803	5767		C03878	24139	14131-68-1	OVRNDRQMDRJTHS-FMDGEEDCSA-N	Organic oxygen compounds	Organooxygen compounds	Carbohydrates and carbohydrate conjugates	**	52.7	0	M-H	C8H15NO6	0.0725077	0.46971	0.286796	0.671489	0.0368741	1.02589	1042.79	1016.47	1022.07	1107.2	1146.86	1019.09	966.036	925.58	1046.7	961.865	978.971	1099.36	1092.48	1090.87	1241.71	1017.97	1237.99	1094.43	1237.34	1003.96	1009.15	1045.46	1089.85
NO	10.69_235.1689m/z	235.169	10.6893	pos	Petasalbin	HMDB0035639	90907			495921	4176-11-8	ANKFPIBCTISOBX-UHFFFAOYSA-N	Lipids and lipid-like molecules	Prenol lipids	Sesquiterpenoids	*	52.7	69.7	M+H	C15H22O2	-1.53249	0.371836	0.038232	0.345301	0.0356692	1.02503	1046.2	1020.65	1064.99	1145.65	1155.62	1049.51	1018.09	1040.47	1112.7	1049.09	1010.62	1019.67	1014.05	992.442	1136.54	1112.48	1169.34	977.882	1007.58	989.138	1046.57	1043.73	1040.08
NO	4.71_264.0877m/z	264.088	4.7141	neg	N-Phenylacetylglutamic acid	HMDB0059772				11579826		PTSRBZOZSRJCKX-JTQLQIEISA-N	Organic acids and derivatives	Carboxylic acids and derivatives	Amino acids, peptides, and analogues	**	52.7	0	M-H	C13H15NO5	-0.282413	1.56543	0.242613	0.6502	0.489673	1.40413	1172.5	835.039	361.418	408.61	3.10125e-07	561.707	915.276	244.599	1257.83	1845.81	766.449	8019.19	886.686	350.276	665.303	802.831	736.398	591.747	1990.51	345.403	2579.24	349.157	150.972
NO	5.12_330.2271m/z	330.227	5.11547	pos	5-Hydroxydec-8-enoylcarnitine	HMDB0241076						HXIJIIXNWABYIO-UHFFFAOYSA-N	Lipids and lipid-like molecules	Fatty Acyls	Fatty acid esters	**	52.7	0	M+H	C17H31NO5	-1.35292	0.701407	0.426409	0.747645	-0.297069	0.813904	983.971	1208.95	3311.86	908.751	218.205	98.1826	665.409	209.906	133.398	455.088	397.351	388.01	868.174	276.963	466.107	2147.33	611.217	1807.37	134.891	577.307	609.707	440.493	1793.58
NO	5.26_349.0026m/z	349.003	5.26137	neg	Genistein 7-sulfate	HMDB0240522				10291508		DKEIWIJUHWVGRC-UHFFFAOYSA-N	Phenylpropanoids and polyketides	Isoflavonoids	Isoflav-2-enes	*	52.7	73.3	M-H	C15H10O8S	0.562613	2.38395	0.303314	0.68243	0.914029	1.8843	1819.8	965.772	1606.26	284.37	278.983	297.124	290.776	1090.43	803.773	370.148	781.068	383.385	310.764	515.178	384.123	431.287	725.199	17804.5	1368.3	566.013	343.104	3150.82	284.729
NO	5.41_205.0120m/z	205.012	5.40562	neg	2-Hydroxy-4-trifluoromethyl benzoic acid	HMDB0060715				164578	328-90-5	XMLFPUBZFSJWCN-UHFFFAOYSA-N	Benzenoids	Benzene and substituted derivatives	Benzoic acids and derivatives	*	52.7	66.8	M-H	C8H5F3O3	0.791214	0.720346	0.713412	0.893573	-0.334114	0.793271	1152.52	1452.88	789.345	685.392	635.271	472.139	453.959	507.86	597.908	475.956	1017.56	586.192	718.744	762.318	994.585	705.334	746.305	427.1	658.869	13544.7	903.074	2809.07	478.873
NO	6.60_342.1158n	325.113	6.60098	pos	Trehalose	HMDB0000975	5913		C01083	7427	99-20-7	HDTRYLNUVZCQOY-LIZSDCNHSA-N	Organic oxygen compounds	Organooxygen compounds	Carbohydrates and carbohydrate conjugates	*	52.7	70	M+H-H2O, M+NH4, M+Na	C12H22O11	-1.1727	2.62575	0.279075	0.668033	0.793611	1.73341	2926.89	1688.52	102.924	57.3891	108.444	988.992	92.5507	62.5902	73.0248	7303.39	11321	29.2214	29.2306	11682.6	5849.64	53.131	7034.08	40.4315	45.4485	50.9418	14.3252	7237.53	15.5884
NO	9.19_481.2808m/z	481.281	9.194	neg	(-)-Salvisyriacolide		53744	LMPR0105040002		42608278		WCXUHQRLXBOHIU-CRPKKIMSSA-N	Lipids and lipid-like molecules	Prenol lipids	Isoprenoids	*	52.7	67.9	M+FA-H	C25H40O6	0.355917	0.357234	0.875725	0.961771	-0.0797218	0.94624	611.748	646.504	304.504	30.0693	10.6163	359.661	26.62	780.122	153.201	292.508	458.699	869.39	292.708	128.078	123.078	1164.3	204.38	379.473	963.916	235.893	411.735	1269.56	1402.64
NO	11.03_351.2540m/z	351.254	11.0274	neg	11,14,17-eicosatrienoic acid		73854	LMFA01030159		5282827		AHANXAKGNAKFSK-IUQGRGSQSA-N	Lipids and lipid-like molecules	Fatty Acyls	Fatty Acids and Conjugates	*	52.6	67.7	M+FA-H	C20H34O2	-0.155351	0.730515	0.283839	0.670993	-0.184756	0.879798	852.51	968.984	743.532	286.379	537.322	317.775	618.739	551.543	863.717	1186.41	1192.59	968.929	557.854	674.183	246.561	1045.63	1308.7	2018.24	1672.02	686.826	573.7	1083.06	755.936
NO	3.93_174.0550m/z	174.055	3.93228	pos	Quinaldic acid	HMDB0000842	5805		C06325	7124	93-10-7	LOAUVZALPPNFOQ-UHFFFAOYSA-N	Organoheterocyclic compounds	Quinolines and derivatives	Quinoline carboxylic acids	**	52.6	0	M+H	C10H7NO2	0.0505544	0.564328	0.227142	0.640513	-0.0692703	0.95312	928.727	974.408	1310.72	1056.47	660.569	1124.79	961.284	788.952	993.862	964.822	748.839	998.793	927.591	941.699	865.552	856.033	1035.9	796.823	975.599	800.5	857.87	819.229	886.526
NO	5.50_245.1394m/z	245.139	5.50398	neg	Hexyl glucoside	HMDB0031688	87864			4462283	59080-45-4	JVAZJLFFSJARQM-UHFFFAOYSA-N	Lipids and lipid-like molecules	Fatty Acyls	Fatty acyl glycosides	**	52.6	22.8	M-H2O-H	C12H24O6	-0.125289	2.50461	0.175228	0.598105	0.647279	1.56621	1564.94	999.191	572	362.596	6791.9	537.582	1143.72	1509.55	668.406	685.723	1622.17	243.352	1011.34	3020.19	227.755	431.499	570.564	745.2	1592.22	452.508	439.691	517.936	164.037
NO	9.85_492.3081m/z	492.308	9.85028	pos	PS(P-18:0/0:0)		78865	LMGP03070002		52926305		HKSNQYPDFLKXEB-CMMNMCQRSA-N	Lipids and lipid-like molecules	Glycerophospholipids	Glycerophosphoserines	*	52.6	74.3	M+H-H2O	C24H48NO8P	-0.654879	0.288481	0.407461	0.735727	0.202174	1.15043	1109.74	964.634	1134.61	786.482	85.1091	848.296	728.344	1478.24	561.422	988.998	921.736	1162.28	6435.51	2703.38	943.325	1169.07	660.817	1355.49	571.69	1169.75	1010.76	1075.85	839.063
NO	0.69_188.1757m/z	188.176	0.690067	pos	N8-Acetylspermidine	HMDB0002189	6535		C01029	123689	13431-24-8	FONIWJIDLJEJTL-UHFFFAOYSA-N	Organic acids and derivatives	Carboximidic acids and derivatives	Carboximidic acids	**	52.5	0	M+H	C9H21N3O	-0.0732072	0.909544	0.248236	0.652275	0.17599	1.12974	1423.26	1259.82	1006.02	966.172	1349.42	1444.65	1630.7	1430.82	1371.84	801.798	1176.64	845.712	1569.3	2096.85	1474.11	585.444	979.379	1438.87	1220.05	912.012	1561.26	1456.56	1207.5
NO	0.91_185.0807m/z	185.081	0.909283	pos	Acetylcholine	HMDB0000895	57		C01996	187	51-84-3	OIPILFWXSMYKGL-UHFFFAOYSA-N	Organic nitrogen compounds	Organonitrogen compounds	Quaternary ammonium salts	**	52.5	0	M+K	C7H16NO2+	-3.5566	0.621436	0.207043	0.628351	0.0760514	1.05413	1096.45	1040.14	1331.44	1012.23	938.932	1127.46	875.282	1051.34	941.727	1278.87	1001.19	1265.89	1149.27	1045.84	1155.81	936.913	1132.73	789.056	921.783	1186.14	870.696	1278.35	963.256
NO	0.94_192.0515m/z	192.052	0.938917	neg	N-Acetylserine	HMDB0002931	308			65249	16354-58-8	JJIHLJJYMXLCOY-BYPYZUCNSA-N	Organic acids and derivatives	Carboxylic acids and derivatives	Amino acids, peptides, and analogues	**	52.5	0	M+FA-H	C5H9NO4	1.01996	0.301732	0.0831621	0.460968	0.0214041	1.01495	1013.95	999.021	1002.48	1019.1	1075.62	1010.27	1014.51	1053.06	1022.14	1050.93	982.011	984.694	1051.22	970.387	1023.82	1007.28	1039.28	995.302	993.014	996.312	992.636	967.123	1047.63
NO	10.22_310.2139n	311.221	10.2188	pos	(9Z,11R,12S,13S,15Z)-12,13-Epoxy-11-hydroxy-9,15-octadecadienoic acid	HMDB0033505	89322			131751443	106034-49-5	XHMGEKKHSKIGMI-JCMSFEFZSA-N	Lipids and lipid-like molecules	Fatty Acyls	Fatty acids and conjugates	**	52.5	0	M+H-H2O, M+H	C18H30O4	-1.68107	0.340336	0.591882	0.837374	0.046866	1.03302	1057.34	1023.54	1049.66	771.822	1006.08	1237.53	1414.04	1320.81	1389.49	1134.67	973.391	1024.37	718.135	768.23	526.271	1117.64	1318.69	1829.17	1683.71	870.212	1006.94	1125.1	1232.43
NO	11.00_405.2647m/z	405.265	10.9957	neg	1alpha,23-dihydroxy-24,25,26,27-tetranorvitamin D3 / 1alpha,23-dihydroxy-24,25,26,27-tetranorcholecalciferol			LMST03020020		9547280		QKSLGXKBRJBRQD-NKLFQLIUSA-N	Lipids and lipid-like molecules	Steroids and steroid derivatives	Secosteroids	*	52.5	68.2	M+FA-H	C23H36O3	0.0687937	0.269623	0.744282	0.906834	-0.0814309	0.94512	821.283	868.973	652.164	197.377	1376.74	419.118	672.092	309.743	4145.37	636.147	1999.61	443.996	1160.13	835.259	68.4357	875.57	325.015	611.064	719.414	864.635	97.319	756.092	305.623
NO	11.38_505.3534m/z	505.353	11.3839	neg	Lexacalcitol	HMDB0254070				4476319		KLZOTDOJMRMLDX-UHFFFAOYSA-N	Lipids and lipid-like molecules	Steroids and steroid derivatives	Vitamin D and derivatives	**	52.5	10.7	M+FA-H	C29H48O4	-0.0778657	0.672006	0.461381	0.769645	-0.213926	0.862188	697.713	809.236	629.933	67.5882	431.382	258.364	891.202	904.967	842.707	946.837	1007.23	687.937	474.532	471.725	33.7137	586.972	469.767	2376.73	1204.79	767.655	58.6876	1150.49	380.818
NO	4.63_183.0300m/z	183.03	4.6271	neg	Sesamol	HMDB0033812	68615		C10832	68289	533-31-3	LUSZGTFNYDARNI-UHFFFAOYSA-N	Organoheterocyclic compounds	Benzodioxoles	Unclassified	**	52.5	24.3	M+FA-H	C7H6O3	0.712525	0.948363	0.270341	0.666176	-0.45273	0.730659	771.804	1056.31	21.6142	243.808	361.118	161.293	399.491	189.345	2695.33	737.918	20.1936	679.271	520.942	2476.02	1848.98	1520.5	136.198	91.5174	627.221	2760.01	1667.94	834.718	278.931
NO	5.17_246.1365n	247.144	5.17028	pos	Nefiracetam	HMDB0255503						NGHTXZCKLWZPGK-UHFFFAOYSA-N	Organic acids and derivatives	Carboxylic acids and derivatives	Amino acids, peptides, and analogues	*	52.5	66.9	M+H, M+Na	C14H18N2O2	-1.16049	0.173625	0.759676	0.914956	-0.0926126	0.937823	127.176	135.608	201.409	102.183	132.431	268.92	258.804	202.984	205.707	373.675	293.883	2.48465e-07	262.741	116.478	168.846	200.955	170.621	74.1074	149.984	192.624	137.204	3.0122e-07	3.0122e-07
NO	6.93_249.1111m/z	249.111	6.92868	neg	3-carboxy-4-methyl-5-pentyl-2-furanpropanoic acid	HMDB0061643		LMFA01150047		194501		RIJDKRLRDVBUHJ-UHFFFAOYSA-N	Lipids and lipid-like molecules	Fatty Acyls	Fatty acids and conjugates	**	52.5	0	M-H2O-H	C14H20O5	-8.0947	1.56647	0.605162	0.845304	0.274065	1.20921	1194.32	987.683	3.88169e-07	166.066	8220.16	446.168	1126.49	726.699	128.56	209.553	3.95935e-07	227.331	852.316	1611.27	190.279	3.65068e-07	252.987	812.428	1259.93	3.66871e-07	71.4418	3.64995e-07	209.434
NO	8.45_362.3259m/z	362.326	8.4469	pos	10,20-Dihydroxyeicosanoic acid	HMDB0031923	88038			14259007	120727-26-6	RIIQXYZWFWMFSB-UHFFFAOYSA-N	Lipids and lipid-like molecules	Fatty Acyls	Fatty acids and conjugates	*	52.5	68.1	M+NH4	C20H40O4	-1.62572	0.382833	0.0393208	0.349203	2.51656	5.72215	30.1951	5.27688	1.68046e-09	231.017	0.97612	1.729e-09	1.7334e-09	1.7334e-09	1.73589e-09	1.73589e-09	194.663	194.996	6.04611	1.73628e-09	206.062	5.88631	6.37096	1.6912e-09	1.6912e-09	1.69034e-09	1.69777e-09	4.70317	1.69823e-09
NO	1.12_189.0518m/z	189.052	1.12482	neg	N-carbamoylglutamic Acid	HMDB0062795						LCQLHJZYVOQKHU-UHFFFAOYSA-N	Organic acids and derivatives	Carboxylic acids and derivatives	Amino acids, peptides, and analogues	**	52.4	0	M-H	C6H10N2O5	0.643302	0.186151	0.131424	0.538346	0.0195101	1.01362	1029.29	1015.47	1067.71	1113.68	1130.81	1049.22	1067.21	1080.4	1085.29	1085.72	1030.41	987.689	1053.14	981.442	985.662	1022.89	1035.29	983.058	976.497	1059.43	1011.06	968.547	1028.21
NO	11.18_490.3652n	473.362	11.1807	pos	Ganocasurarin B			LMPR0106050008				GQTPJOWTKSDIOQ-RYENBMNQSA-N	Lipids and lipid-like molecules	Prenol lipids	Isoprenoids	*	52.4	74.4	M+H-H2O, M+H	C30H50O5	-1.21815	1.08865	0.138289	0.547008	-0.300079	0.812208	723.684	891.008	1056.18	362.761	1360.89	617.99	929.891	517.592	994.902	1012.23	1072.73	846.445	657.408	472.648	210.571	656.416	326.99	1191.69	769.238	712.514	112.794	1051.63	507.674
NO	12.50_511.4002m/z	511.4	12.4957	neg	11-Oxahexadecanolide	HMDB0303921	326656			18826		MKEIDVFLAWJKMY-UHFFFAOYSA-N	Phenylpropanoids and polyketides	Macrolides and analogues	Unclassified	*	52.4	71.2	2M-H	C15H28O3	-0.364706	0.344025	0.778599	0.92278	-0.0852125	0.942646	421.23	446.86	662.705	110.174	606.761	97.0777	840.737	196.348	349.738	362.378	663.909	433.744	575.361	147.092	35.4697	537.063	68.36	406.616	1104.65	245.086	1.48595e-08	335.584	226.123
NO	4.62_344.2063m/z	344.206	4.6165	pos	Dec-5-enedioylcarnitine	HMDB0241083						GRNYXWCXJUPIHO-UHFFFAOYSA-N	Lipids and lipid-like molecules	Fatty Acyls	Fatty acid esters	**	52.4	0	M+H	C17H29NO6	-1.37421	0.800094	0.175165	0.598105	-0.562214	0.677262	1115.5	1647.07	187.497	311.886	2040.81	620.403	3578.46	717.118	664.13	3.68986e-07	3.80605e-07	4.42126e-07	2244.9	1829.58	4.37762e-07	4.37762e-07	1569.12	3.96912e-07	2028	3.97815e-07	721.943	4.75356e-07	4.75356e-07
NO	11.18_536.3705m/z	536.371	11.1807	pos	PC(18:0(11cp)/0:0)			LMGP01050145		15515616		JMNXFZCXVGEDAC-NRUKRLKBSA-N	Lipids and lipid-like molecules	Glycerophospholipids	Glycerophosphocholines	*	52.3	70.4	M+H	C27H54NO7P	-0.990921	0.00246882	0.942868	0.980927	-0.00809181	0.994407	947.322	952.651	1388.26	1236.34	566.295	1669.69	1043.18	853.677	857.902	910.104	976.827	1410.62	1188.22	1162.38	1015.58	971.72	694.31	678.837	737.629	1338.98	1159.62	949.628	894.478
NO	11.28_435.3115m/z	435.311	11.2789	neg	3S-hydroxy-4R-methyl-2S-(n-eicos-11?-yn-19?-enyl)butanolide			LMPK03000096		6712596		JFAPEZBOYBDCPU-SGNDLWITSA-N	Lipids and lipid-like molecules	Polyketides	Annonaceae acetogenins	*	52.3	68.9	M+FA-H	C25H42O3	-0.312325	0.717171	0.33175	0.700427	-0.195452	0.873299	764.166	875.034	776.331	200.657	669.709	402.868	972.492	854.652	987.545	1095.36	1191.59	886.516	524.499	555.715	214.463	727.849	600.919	1541.67	1273.13	695.242	195.814	1004	638.817
NO	5.17_440.1673n	458.201	5.17028	pos	gamma-CEHC glucuronide	HMDB0242175				121596235		NOZSTAZEOBPSBY-LWNJIDTBSA-N	Organic oxygen compounds	Organooxygen compounds	Carbohydrates and carbohydrate conjugates	**	52.3	0	M+NH4, M+Na	C21H28O10	-2.06942	0.277866	0.688397	0.883227	0.121877	1.08815	1215.56	1117.09	830.336	763.72	46.7247	548.976	287.73	654.736	2652.15	2338.57	152.929	1149.14	2094.13	710.12	2364.58	798.749	1837.5	4874.83	65.0572	105.982	997.658	8.4349e-08	398.945
NO	9.65_372.2740m/z	372.274	9.64673	pos	Prostaglandin E-1	HMDB0302206				5353401		GMVPRGQOIOIIMI-OUKQBFOZSA-N	Lipids and lipid-like molecules	Fatty Acyls	Eicosanoids	**	52.3	0	M+NH4	C20H34O5	-1.34996	0.432274	0.765927	0.917412	-0.0491733	0.96649	760.074	786.428	956.676	869.885	672.529	752.976	1069.78	682.015	587.327	818.14	975.048	937.525	875.367	1205.48	153.631	1350.04	1184.92	1415.82	1925.22	865.771	965.654	452.506	975.327
NO	12.52_280.2400n	279.233	12.5161	neg	Bovinic acid	HMDB0003797	24063	LMFA01030118	C04056	5280644	2540-56-9	JBYXPOFIGCOSSB-GOJKSUSPSA-N	Lipids and lipid-like molecules	Fatty Acyls	Lineolic acids and derivatives	**	52.2	2.13	M-H, M+FA-H	C18H32O2	-0.880947	0.869089	0.489494	0.788313	0.107298	1.07721	1121.85	1041.44	610.233	1183.45	2291.71	1060.24	1250.86	1654.89	242.641	1026.71	1642.93	806.602	605.954	2432.16	807.641	423.789	774.355	1319.85	686.491	1195.4	472.823	718.989	566.105
NO	6.03_481.1877m/z	481.188	6.0257	neg	Austin	HMDB0034463	89951			430632	61103-89-7	DEMDOYQPCDXCEB-UHFFFAOYSA-N	Organic acids and derivatives	Carboxylic acids and derivatives	Tetracarboxylic acids and derivatives	*	52.2	73.1	M-H2O-H	C27H32O9	1.90107	1.25348	0.0598937	0.40779	-0.330554	0.795231	683.793	859.866	499.083	586.694	271.284	183.181	1053.56	1562.5	376.344	1121.57	643.259	718.119	904.564	806.13	374.535	410.202	1124.28	660.591	996.461	415.523	340.041	538.583	639.931
NO	6.47_271.1551m/z	271.155	6.46537	neg	Riesling acetal	HMDB0037562	92419			57473083		SJZGKFZUNCXEEW-UHFFFAOYSA-N	Organoheterocyclic compounds	Tetrahydrofurans	Unclassified	*	52.2	64.5	M+FA-H	C13H22O3	0.175133	2.70449	0.231609	0.64434	0.777039	1.71361	1561.62	911.305	207.309	471.082	11170.8	379.999	1186.21	1035.75	461.06	191.019	1114.15	132.286	729.558	1425.04	2.91533e-07	144.633	620.055	69.4745	1713.55	97.1725	300.633	2.7992e-07	2.7992e-07
NO	7.56_229.1445m/z	229.144	7.5638	neg	Dodecanedioic acid	HMDB0000623	5596	LMFA01170009	C02678	12736	693-23-2	TVIDDXQYHWJXFK-UHFFFAOYSA-N	Lipids and lipid-like molecules	Fatty Acyls	Fatty acids and conjugates	**	52.2	0	M-H	C12H22O4	-0.310651	0.129352	0.698245	0.887841	-0.0538235	0.96338	954.628	990.915	869.654	889.838	805.318	707.139	956.666	1168.07	676.626	1151.32	738.428	854.808	1052.67	832.863	570.161	665.132	869.703	2615.38	546.966	599.585	775.254	731.277	925.853
NO	0.83_370.9802m/z	370.98	0.825917	neg	2-Phospho-D-glyceric acid	HMDB0003391	6915		C00631	439278		GXIURPTVHJPJLF-UWTATZPHSA-N	Organic oxygen compounds	Organooxygen compounds	Carbohydrates and carbohydrate conjugates	**	52.1	0	2M-H	C3H7O7P	4.21177	0.323113	0.487649	0.787362	0.0360526	1.0253	964.825	941.013	957.103	785.856	1067.06	928.902	758.479	924.065	930.568	1101.5	912.534	883.896	861.337	865.075	876.308	891.593	917.958	977.966	1248.38	1064.41	833.422	952.413	1113.42
NO	0.92_171.0777m/z	171.078	0.919967	neg	Glycylproline	HMDB0000721	23672			3013625		KZNQNBZMBZJQJO-YFKPBYRVSA-N	Organic acids and derivatives	Carboxylic acids and derivatives	Amino acids, peptides, and analogues	**	52.1	0	M-H	C7H12N2O3	0.834536	0.329384	0.440986	0.758596	0.0465625	1.0328	970.743	939.913	951.022	1030.45	1221.18	873.493	875.068	1332.17	813.991	699.266	1213.1	618.421	876.592	686.23	652.04	1109.35	1056.79	764.274	1012.88	1183.47	938.725	709.036	868.886
NO	2.04_115.0401m/z	115.04	2.03975	neg	Levulinic acid	HMDB0000720	2195	LMFA01060006		11579	123-76-2	JOOXCMJARBKPKM-UHFFFAOYSA-N	Organic acids and derivatives	Keto acids and derivatives	Gamma-keto acids and derivatives	**	52.1	2.82	M-H	C5H8O3	0.25445	1.23278	0.000778572	0.0777661	-0.174726	0.885936	974.876	1100.39	786.701	726.488	898.196	747.136	883.834	977.523	937.577	1023.01	1002.94	1255.13	951.072	897.926	979.485	1108.53	905.466	1334.36	969.302	1071.21	833.497	1273.2	984.625
NO	4.62_249.1094m/z	249.109	4.6165	pos	7-Epi-12-hydroxyjasmonic acid	HMDB0303749	36075	LMFA02020007		6443968		RZGFUGXQKMEMOO-SZXTZRQCSA-N	Lipids and lipid-like molecules	Fatty Acyls	Lineolic acids and derivatives	**	52.1	0	M+Na	C12H18O4	-1.33607	0.332022	0.80328	0.931551	-0.0134631	0.990712	1044.49	1054.29	1047.53	1037.26	170.449	999.216	1023.07	1173.59	903.878	1230.67	933.767	1029.81	1025.4	969.34	1062.35	1231.28	1157.92	1100.41	1236.03	1123.04	1093.63	1334.15	1283.05
NO	9.76_416.3364m/z	416.336	9.75698	pos	3-hydroxyhexadecanoyl carnitine	HMDB0061642				71464553		XKAZIAFZAQAHHG-UHFFFAOYSA-N	Lipids and lipid-like molecules	Fatty Acyls	Fatty acid esters	**	52.1	0	M+H	C23H45NO5	-1.52049	1.16827	0.276157	0.666497	0.221912	1.16628	1401.64	1201.81	947.545	1018.11	3882.93	1372.98	1386.74	1601.05	1119.2	506.05	2325.37	549.527	904.587	1604.64	749.55	965.034	546.948	762.551	1021.86	944.074	942.458	947.379	691.8
NO	0.86_132.1019m/z	132.102	0.855133	pos	L-Leucine	HMDB0000687	24		C00123	6106	61-90-5	ROHFNLRQFUQHCH-YFKPBYRVSA-N	Organic acids and derivatives	Carboxylic acids and derivatives	Amino acids, peptides, and analogues	*	52	61	M+H	C6H13NO2	-0.122629	1.2964	0.0124727	0.227106	-0.250067	0.840857	943.613	1122.2	619.31	800.236	1028.72	736.603	870.118	1167.59	1454.21	1015.09	1048.98	1177.98	871.778	876.389	1026.4	943.816	901.326	1178.05	1343.07	884.979	793.03	1283.41	867.811
NO	3.07_103.0037m/z	103.004	3.07442	neg	Malonic acid	HMDB0000691	3237	LMFA01170041	C04025	867	141-82-2	OFOBLEOULBTSOW-UHFFFAOYSA-N	Organic acids and derivatives	Carboxylic acids and derivatives	Dicarboxylic acids and derivatives	*	52	62.1	M-H	C3H4O4	0.308743	0.170704	0.211346	0.632374	0.0118279	1.00823	1023.4	1015.04	1057.25	1037.4	1101.04	1020.69	1061.47	1045.67	1057.45	1035.73	1019.86	1034.21	1046.6	996.118	1006.99	1027.61	1042.18	979.754	974.079	1051.53	1003.42	1034.56	1067.49
NO	4.15_334.1392m/z	334.139	4.15368	pos	Glutamyltryptophan	HMDB0028830	85744			100094	38101-59-6	LLEUXCDZPQOJMY-AAEUAGOBSA-N	Organic acids and derivatives	Carboxylic acids and derivatives	Amino acids, peptides, and analogues	**	52	0	M+H	C16H19N3O5	-1.59441	1.66763	0.000821685	0.0781401	-0.275411	0.826215	1023.3	1238.54	851.948	1758.91	803.399	996.163	1107.13	1004.1	888.496	1012.1	979.779	963.032	1004.52	1089.48	1261.68	978.575	1303.87	910.012	1257.9	1258.46	626.086	964.075	907.06
NO	6.56_215.1289m/z	215.129	6.55513	neg	Sobrepin	HMDB0258357						OMDMTHRBGUBUCO-UHFFFAOYSA-N	Lipids and lipid-like molecules	Prenol lipids	Monoterpenoids	**	52	0	M+FA-H	C10H18O2	-0.159386	0.635385	0.349774	0.711719	0.0613383	1.04343	1163.93	1115.48	1083.7	990.305	1934.58	1613.7	1202.24	1123.86	1172.99	1047.67	1068.29	954.911	1036.67	831.234	1109.39	1004.53	1094.46	1246.31	1102.7	1094.32	1000.39	953.824	1323.49
NO	0.99_105.0193m/z	105.019	0.994633	neg	Glyceric acid	HMDB0000139	65498		C00258	439194		RBNPOMFGQQGHHO-UWTATZPHSA-N	Organic oxygen compounds	Organooxygen compounds	Carbohydrates and carbohydrate conjugates	***	51.9	51.7	M-H	C3H6O4	0.142755	0.173104	0.358562	0.716037	0.0139766	1.00973	1024.09	1014.22	1057.79	991.826	1045.89	1021.6	1046.53	1058.57	1116.07	1050.38	990.929	995.62	1002.09	976.803	1024.89	1060.11	1106.91	962.216	1023.69	1033.09	1000.2	1003.12	972.2
NO	13.04_244.1903m/z	244.19	13.039	pos	4,5-Dihydrovomifoliol	HMDB0040615	95095			23136584	142173-08-8	IHDJYDVWNNFPHR-AATRIKPKSA-N	Lipids and lipid-like molecules	Prenol lipids	Sesquiterpenoids	*	51.9	64.5	M+NH4	C13H22O3	-1.65918	0.0970231	0.923319	0.975694	-0.0198229	0.986354	1171.42	1187.63	329.611	722.66	757.334	1063.34	1851.26	1503.34	711.237	1461.46	956.759	1635.03	2311.24	743.931	3562.89	1157.76	453.807	590.617	308.629	645.546	1262.71	706.343	2465.01
YES	3.57_144.0806m/z	144.081	3.56947	pos	Tryptophol	HMDB0003447	6932		C00955	10685	526-55-6	MBBOMCVGYCRMEA-UHFFFAOYSA-N	Organoheterocyclic compounds	Indoles and derivatives	Indoles	*	51.9	66.7	M+H-H2O	C10H11NO	-0.813217	1.86489	9.36084e-05	0.0295398	-0.304371	0.809795	869.732	1074.02	986.969	912.564	410.753	654.628	780.798	717.889	643.581	904.297	720.79	991.934	897.237	900.559	946.563	1082.75	991.098	1130.37	1146.36	1248.77	801.143	971.078	990.129
NO	4.08_245.1625n	246.17	4.0808	pos	Isovalerylcarnitine	HMDB0000688		LMFA07070076		6426851	31023-24-2	IGQBPDJNUXPEMT-UHFFFAOYSA-N	Lipids and lipid-like molecules	Fatty Acyls	Fatty acid esters	***	51.9	39	M+H, M+Na	C12H23NO4	-1.05012	2.02852	0.00239861	0.128689	-0.513267	0.700634	788.398	1125.26	498.95	488.127	440.858	555.993	378.633	800.229	1024.95	1604.03	365.302	1568.05	608.578	979.53	552.418	778.496	902.285	824.197	1046.89	357.694	1042.1	1026.73	743.246
NO	4.25_160.1331m/z	160.133	4.24693	pos	DL-2-Aminooctanoic acid	HMDB0000991	5923	LMFA01100056		69522	644-90-6	AKVBCGQVQXPRLD-UHFFFAOYSA-N	Organic acids and derivatives	Carboxylic acids and derivatives	Amino acids, peptides, and analogues	*	51.9	62.6	M+H	C8H17NO2	-0.669802	1.12613	0.140871	0.551098	-0.347088	0.78617	813.692	1035.01	887.489	1463.75	642.673	691.181	854.694	974.678	248.393	1291.35	1055.48	264.913	669.407	484.559	404.937	551.19	672.683	1162.13	339.531	678.163	861.184	572.915	655.774
NO	6.64_154.9906m/z	154.991	6.63992	neg	m-Chlorobenzoic acid	HMDB0001544	6311			447	535-80-8	LULAYUGMBFYYEX-UHFFFAOYSA-N	Benzenoids	Benzene and substituted derivatives	Benzoic acids and derivatives	*	51.9	86.8	M-H	C7H5ClO2	0.382356	0.0385845	0.883243	0.964168	0.00243639	1.00169	1047.96	1046.19	1065.57	1144.43	1161.44	1032.33	1045.8	997.149	1047.2	1057.61	1040.43	1025.97	1093.92	962.319	972.794	977.228	1038.78	1033.09	990.89	1027.28	1112.61	1039.96	1137.23
NO	4.78_208.0968m/z	208.097	4.78367	pos	N-Acetyl-DL-phenylalanine	HMDB0255056				2000		CBQJSKKFNMDLON-UHFFFAOYSA-N	Organic acids and derivatives	Carboxylic acids and derivatives	Amino acids, peptides, and analogues	**	51.8	0	M+H	C11H13NO3	-0.204836	0.0621685	0.661694	0.870712	0.0389305	1.02735	621.471	604.925	713.892	794.054	708.944	828.901	659.093	672.815	1032.32	628.086	813.619	576.376	656.405	755.769	617.75	590.253	657.894	457.626	706.861	551.199	554.417	469.609	679.411
NO	7.28_456.1784m/z	456.178	7.278	pos	Temsavir	HMDB0249319				11317439		QRPZBKAMSFHVRW-UHFFFAOYSA-N	Organoheterocyclic compounds	Pyridines and derivatives	Pyridyltriazoles	*	51.8	68.8	M+H-H2O	C24H23N7O4	1.22977	1.71098	0.0166474	0.256655	-0.555589	0.680379	647.822	952.148	448.422	1229.5	1508.99	218.902	109.775	701.343	164.809	599.675	576.351	571.426	549.428	614.011	1721.45	969.6	1301.25	951.829	841.457	640.011	35.3573	1003.16	876.59
NO	8.65_313.2155m/z	313.215	8.6537	pos	Androst-5-ene-3beta,17beta-diol	HMDB0244754				223407		QADHLRWLCPCEKT-UHFFFAOYSA-N	Lipids and lipid-like molecules	Steroids and steroid derivatives	Androstane steroids	**	51.8	0	M+Na	C19H30O2	5.8466	0.108994	0.744113	0.906788	0.0155163	1.01081	1091.26	1079.59	1140.32	974.567	1312.51	869.186	1184.84	1080.93	1147.14	961.718	961.611	1002.56	1205.65	945.902	1086.12	937.473	1185.45	1037.7	1213.88	908.809	951.15	1032.44	1026.77
NO	8.80_449.3141n	448.307	8.80373	neg	Glycoursodeoxycholic acid	HMDB0000708	5676	LMST05030016		12310288	64480-66-6	GHCZAUBVMUEKKP-XROMFQGDSA-N	Lipids and lipid-like molecules	Steroids and steroid derivatives	Bile acids, alcohols and derivatives	*	51.8	63.4	M-H, 2M-H	C26H43NO5	-0.0166214	1.84093	0.0724833	0.440539	0.681632	1.60395	1389.6	866.359	384.899	349.821	23.856	1695.81	284.734	909.161	636.285	520.106	475.632	549.468	1285.8	435.829	696.51	1072.8	241.581	1551.36	558.475	2959.71	95.6557	581.319	4780.58
NO	9.87_227.1654m/z	227.165	9.87125	neg	2-Ethyl-1,3,3-trimethyl-2-norbornanol	HMDB0032279	88324			106997	18368-91-7	KIPCKEJKGCXRGA-UHFFFAOYSA-N	Lipids and lipid-like molecules	Prenol lipids	Monoterpenoids	**	51.8	0	M+FA-H	C12H22O	0.755853	0.395174	0.796801	0.930146	0.036567	1.02567	949.468	925.705	672.106	999.47	1254.47	1296.75	1766.47	1048.65	804.713	652.892	896.002	679.796	745.725	1293.34	679.923	344.707	791.833	972.053	795.709	877.749	806.614	1148.11	963.634
NO	0.77_549.0523m/z	549.052	0.770233	pos	Uridine diphosphate glucose	HMDB0000286	3598		C00029	8629	133-89-1	HSCJRCZFDFQWRP-JZMIEXBBSA-N	Nucleosides, nucleotides, and analogues	Pyrimidine nucleotides	Pyrimidine nucleotide sugars	**	51.7	0	M+H-H2O	C15H24N2O17P2	0.921315	0.883661	0.168929	0.59116	-0.180974	0.882107	896.482	1016.3	532.983	1035.05	289.148	675.837	876.244	453.116	1485.57	555.126	790.772	971.276	903.726	1140.62	1428.57	1048.66	946.451	735.079	915.581	671.436	1058.56	999.155	1637.26
NO	5.61_353.0336m/z	353.034	5.61458	neg	Dihydronaringenin-O-sulphate	HMDB0059996				122231132		IKBKWHISHDVLNO-UHFFFAOYSA-N	Phenylpropanoids and polyketides	Linear 1,3-diarylpropanoids	Chalcones and dihydrochalcones	*	51.7	67.3	M-H	C15H14O8S	-0.288735	0.119916	0.656187	0.867707	0.234849	1.17678	1126.09	956.922	387.357	440.263	365.688	519.813	330.57	302.588	343.231	1108.22	346.127	2675.51	508.565	11876.5	291.987	331.524	931.958	272.47	272.592	332.637	340.26	339.835	513.214
NO	8.19_255.1603m/z	255.16	8.18645	neg	12-tridecynoic acid		426460	LMFA01030605		1575608		HWIFJCZFXIICIS-UHFFFAOYSA-N	Lipids and lipid-like molecules	Fatty Acyls	Fatty Acids and Conjugates	*	51.7	61.4	M+FA-H	C13H22O2	0.445809	1.18953	0.188802	0.608536	-0.41606	0.749469	781.411	1042.62	716.086	378.151	343.848	716.281	358.323	455.354	390.635	660.514	281.101	655.61	1114.63	1081.34	235.164	366.916	990.13	560.665	561.894	279.393	342.131	377.725	2543.26
NO	9.37_374.2817n	357.278	9.3667	pos	15S-HTPE			LMFA01050588				WCPFNHAOKQUJEV-CCRANPHBSA-N	Lipids and lipid-like molecules	Fatty Acyls	Fatty Acids and Conjugates	*	51.7	67.7	M+H-H2O, M+H	C24H38O3	-1.09067	1.40572	0.128257	0.53322	0.55253	1.46666	1274.01	868.65	966.584	691.75	35.2375	618.147	31.9191	1876.96	6080.59	2518.95	949.999	2892.98	930.99	592.66	563.43	628.312	691.683	1202.09	7161.38	1747.82	490.242	2372.3	1252.98
NO	0.92_173.0569m/z	173.057	0.919967	neg	N-Acetylasparagine	HMDB0006028				99715	4033-40-3	HXFOXFJUNFFYMO-BYPYZUCNSA-N	Organic acids and derivatives	Carboxylic acids and derivatives	Amino acids, peptides, and analogues	**	51.6	0	M-H	C6H10N2O4	0.457472	0.487994	0.0344783	0.3317	0.0389435	1.02736	1007.67	980.828	1041.48	1045.66	1082.57	1018.93	996.81	1059.48	1127	1025.2	986.474	1015.71	1016.29	965.511	1023.57	1023.42	1044.04	949.756	965.566	980.572	928.057	981.16	987.305
NO	4.53_185.0820m/z	185.082	4.53173	neg	5,5-Dimethyl-1,3-cyclohexanedione	HMDB0251369				31358		BADXJIPKFRBFOT-UHFFFAOYSA-N	Organic oxygen compounds	Organooxygen compounds	Carbonyl compounds	**	51.6	0	M+FA-H	C8H12O2	0.258439	0.0168662	0.88016	0.963609	0.00750955	1.00522	1107.66	1101.91	1253.52	1533.78	536.329	1127.02	1281.69	1167.75	1291.87	1139.17	1300.13	1052.37	1122.96	979.565	1183.27	971.881	928.329	1082.32	1080.89	1210.17	1014.09	1142.51	1073.82
NO	6.79_469.2265m/z	469.226	6.78525	neg	7-Sulfocholic acid	HMDB0002421	6673	LMST05020039		459070	60320-05-0	RRVLNNMINXAIKC-OELDTZBJSA-N	Lipids and lipid-like molecules	Steroids and steroid derivatives	Bile acids, alcohols and derivatives	**	51.6	9.56	M-H2O-H	C24H40O8S	-0.130711	1.62431	0.162822	0.582217	0.518351	1.43232	1493.28	1042.56	930.02	311.704	143.936	843.438	5242.5	674.779	1378.9	1610.04	933.373	1050.18	955.579	730.739	1676.26	499.63	1661.17	1265.51	787.733	762.281	780.024	1641.76	943.096
NO	7.49_275.1266m/z	275.127	7.4858	neg	Tocopheronic acid	HMDB0030555	87057				1948-76-1	LRYFTDGIIUTFFA-UHFFFAOYSA-N	Lipids and lipid-like molecules	Prenol lipids	Sesquiterpenoids	**	51.6	0	M-H2O-H	C16H22O5	-7.77317	1.05094	0.716289	0.894283	0.168308	1.12374	1349.25	1200.68	606.762	1464.42	3366.82	461.753	2487.04	386.504	122.983	99.319	4.25379e-07	4.16537e-07	1766.82	1736.5	3.88089e-07	3.88089e-07	2392.68	3.66636e-07	2575.18	330.848	83.5724	3.28583e-07	3.28583e-07
NO	0.91_145.0971m/z	145.097	0.909283	pos	Methylenecyclopropylglycine	HMDB0254639	460636			142776		BCLPBTWFAXCEPU-UHFFFAOYSA-N	Organic acids and derivatives	Carboxylic acids and derivatives	Amino acids, peptides, and analogues	**	51.5	0	M+NH4	C6H9NO2	-0.721567	0.109345	0.669802	0.874898	0.0122148	1.0085	957.747	949.672	1135.57	1085.01	1161.2	947.808	887.435	926.952	964.434	929.631	892.062	974.486	944.231	846.513	1031.08	967.316	1062.22	897.763	1107.03	945.194	859.755	1048.39	925.957
NO	10.49_595.2893m/z	595.289	10.4919	neg	LysoPI(18:2(9Z,12Z)/0:0)	HMDB0240597		LMGP06050010			1425501-10-5	SAHCQBPGXQFTRA-MUTGBQBKSA-N	Lipids and lipid-like molecules	Glycerophospholipids	Glycerophosphoinositols	*	51.5	81	M-H	C27H49O12P	0.743125	0.666106	0.0796374	0.456202	-0.143794	0.905135	771.463	852.317	870.212	606.935	989.135	705.453	718.201	565.312	906.624	667.142	509.626	746.19	846.262	847.751	726.546	726.59	744.232	1715.51	902.227	842.717	845.103	807.236	815.016
NO	14.54_595.4946m/z	595.495	14.5378	neg	Artemoin A	HMDB0033604	89406			129011028		KKUONIIRIFHWJC-UHFFFAOYSA-N	Lipids and lipid-like molecules	Fatty Acyls	Fatty alcohols	*	51.5	60.2	M+FA-H	C35H66O4	0.472643	0.573362	0.424997	0.747233	-0.166025	0.891295	657.364	737.538	852.703	378.92	371.344	248.149	661.21	663.511	682.119	892.514	1127.91	984.137	1071.34	180.369	346.407	629.378	551.243	452.989	1886.31	360.036	141.537	597.562	627.378
NO	3.64_200.0471m/z	200.047	3.64093	pos	4-Chloro-L-phenylalanine	HMDB0244605	44308			4652	7424-00-2	NIGWMJHCCYYCSF-UHFFFAOYSA-N	Organic acids and derivatives	Carboxylic acids and derivatives	Amino acids, peptides, and analogues	***	51.5	74	M+H	C9H10ClNO2	-1.07062	0.346425	0.0979879	0.490143	-0.0248847	0.982899	1067.23	1085.8	1093.94	1155.11	1201.56	1073.88	1062.27	1000.42	1086.98	1040.38	1030.06	1046.54	1078.35	1044.9	1122.22	1064.38	1119.4	1043	1037.28	1033.18	1005.07	1050.08	1043.07
NO	4.91_241.0696m/z	241.07	4.90535	neg	Genipinic acid	HMDB0038126	92874			12310086		XNIJPPBKASPAIZ-UHFFFAOYSA-N	Organic acids and derivatives	Carboxylic acids and derivatives	Dicarboxylic acids and derivatives	**	51.5	0	M-H	C11H14O6	-8.76674	0.340859	0.690159	0.883536	0.228572	1.17167	1515	1293.02	1447.44	2061.67	1074.61	535.297	990.27	1185.55	19093.5	893.967	1257.5	834.579	1240.04	300.922	834.233	917.176	1279.6	796.648	1578.45	937.292	786.696	677.471	1285.31
NO	9.27_338.2661m/z	338.266	9.27338	pos	Tridec-3-enoylcarnitine	HMDB0241309						ZMBYKPOUOMBPIF-UHFFFAOYSA-N	Lipids and lipid-like molecules	Fatty Acyls	Fatty acid esters	**	51.5	0	M+H-H2O	C20H37NO4	-8.14536	1.50852	0.0430352	0.363787	0.528209	1.44214	807.91	560.217	552.933	626.005	1375.48	1073.04	127.851	736.479	436.67	728.712	472.468	788.671	545.758	472.946	474.611	512.166	524.685	4664.59	1040.39	545.123	616.656	830.339	647.398
NO	4.86_238.1071m/z	238.107	4.8573	pos	N-Lactoylphenylalanine	HMDB0062175				11075454	183241-73-8	IIRJJZHHNGABMQ-WPRPVWTQSA-N	Organic acids and derivatives	Carboxylic acids and derivatives	Amino acids, peptides, and analogues	***	51.4	63.8	M+H	C12H15NO4	-1.01568	0.429068	0.490684	0.789187	0.186509	1.13801	1189.23	1045.01	852.978	732.059	495.648	1045.77	530.36	946.608	2526.91	785.9	1533.8	1043.43	779.774	2370.06	1786.46	1278.38	401.189	1422.35	721.001	406.734	537.65	864.065	1240.1
NO	9.31_405.2259m/z	405.226	9.30897	neg	Macrophorin A	HMDB0030454	86989			14526957	85754-70-7	OOIYDCZXWGFDDL-UHFFFAOYSA-N	Organic oxygen compounds	Organooxygen compounds	Carbonyl compounds	**	51.4	0	M+FA-H	C22H32O4	-6.66644	1.52936	0.38359	0.726226	-1.97109	0.255061	231.095	906.041	1.59493e-07	1.77578e-07	1.77578e-07	203.423	2.25449e-07	2.25449e-07	2.11108e-07	2.11108e-07	2.12027e-07	1195.03	2.23603e-07	2.23603e-07	2.15024e-07	1092.23	2.15024e-07	2.1853e-07	2.1853e-07	2.19311e-07	2.17739e-07	2.08377e-07	2.08377e-07
NO	5.08_275.1306m/z	275.131	5.07845	pos	Chlorpheniramine	HMDB0001944	1734		C06905	2725	132-22-9	SOYKEARSMXGVTM-UHFFFAOYSA-N	Organoheterocyclic compounds	Pyridines and derivatives	Pheniramines	*	51.3	85	M+H	C16H19ClN2	-1.30888	4.27154	0.224608	0.638405	2.88825	7.40374	2717.98	367.109	4916.26	69.1792	71254.2	32.5503	29.6547	18.5781	8.72655e-08	23.419	1163.22	41.2965	9.06138e-08	9.06138e-08	13989	764.147	61.7807	20.9035	9.62308e-08	9.72707e-08	27.1156	9.6739e-08	9.6739e-08
NO	8.45_342.2636m/z	342.264	8.4469	pos	Dodecenoylcarnitine	HMDB0251567				129664620		VFYGOZNDDVMNNT-UHFFFAOYSA-N	Lipids and lipid-like molecules	Fatty Acyls	Fatty acids and conjugates	*	51.3	62.8	M+H	C19H35NO4	-0.965907	0.0868096	0.919971	0.97457	-0.0137458	0.990517	1040.88	1050.84	643.462	847.928	1158.39	941.128	1074.54	775.82	662.315	818.638	1152.76	692.361	606.102	911.891	711.357	803.187	842.205	627.638	1202.71	916.163	930.195	776.959	947.848
NO	0.64_129.0789n	147.113	0.63895	pos	D-Pipecolic acid	HMDB0005960	58337			736316	1723-00-8	HXEACLLIILLPRG-RXMQYKEDSA-N	Organic acids and derivatives	Carboxylic acids and derivatives	Amino acids, peptides, and analogues	***	51.2	58.1	M+H, M+NH4	C6H11NO2	-0.90019	1.71411	0.000160282	0.0370788	-0.253847	0.838657	918.133	1094.77	804.846	1002.78	633.763	842.037	1059.36	1189.3	969.685	1170.16	937.785	1273.21	803.203	950.945	851.669	930.343	819.5	1043.97	1191.29	965.454	948.626	1043.62	862.548
NO	1.00_145.1334m/z	145.133	0.99815	pos	1-(3-Aminopropyl)-4-aminobutanal	HMDB0012135	62806			19913541		JNZUMEMWAPJNLC-UHFFFAOYSA-N	Organic oxygen compounds	Organooxygen compounds	Carbonyl compounds	**	51.2	0	M+H	C7H16N2O	-0.702196	0.315427	0.790175	0.927601	0.0897953	1.06422	1194.06	1122.01	655.848	808.293	1148.63	627.269	610.343	3831.82	688.108	764.991	1391.68	1264.69	817.582	668.224	801.041	1219.01	725.191	524.195	875.596	505.283	8071.46	746.032	1737.74
NO	10.53_323.2227m/z	323.223	10.5319	neg	13-Hydroxy-9-methoxy-10-oxo-11-octadecenoic acid	HMDB0040901	95353	LMFA02000288		6366720	150147-08-3	VFSWPXFUIZSPGW-CCEZHUSRSA-N	Lipids and lipid-like molecules	Fatty Acyls	Lineolic acids and derivatives	**	51.2	0	M-H2O-H	C19H34O5	-0.116956	0.525521	0.540685	0.813601	-0.105213	0.929668	969.639	1043	829.609	436.339	453.591	339.365	1213.46	750.854	571.644	1476.1	1342.02	1196.06	614.693	638.828	286.588	1652.79	1406.81	1202.3	1945.24	888.196	506.896	852.66	1083.32
NO	5.03_173.0820m/z	173.082	5.03057	neg	2,4-Dimethyl-2-pentenoic acid	HMDB0039819	94367	LMFA01030964		5362565	66634-97-7	DMHLGGQHOSTMJG-GQCTYLIASA-N	Lipids and lipid-like molecules	Fatty Acyls	Fatty acids and conjugates	**	51.2	0	M+FA-H	C7H12O2	0.22502	0.266245	0.656041	0.867707	0.0656971	1.04659	1192.18	1139.11	1021.35	1035.42	1168.86	1033.95	1063.77	1118.8	4974.47	1110.57	1079.85	1115.6	1210.07	942.853	1130.91	1058.92	1109.75	1142.48	1060.58	1142.46	1071.75	1025.39	1206.22
NO	5.63_431.1194m/z	431.119	5.62538	neg	1-O-Sinapoylglucose	HMDB0041175	95597			6168296		XRKBRPFTFKKHEF-ONEGZZNKSA-N	Phenylpropanoids and polyketides	Cinnamic acids and derivatives	Hydroxycinnamic acids and derivatives	**	51.2	0	M+FA-H	C17H22O10	-0.259028	1.22822	0.135758	0.544543	-0.533135	0.691052	740.583	1071.68	325.137	625.1	39.3309	215.794	1937.28	23.7728	1268.63	1975.47	2051.08	1495.79	196.585	1284.44	923.587	1384.29	14.0761	4.10512e-08	148.624	249.75	105.021	591.727	504.528
NO	6.00_333.1439m/z	333.144	6.00395	pos	Citpressine II	HMDB0029324	86188			5494828	81525-59-9	CHCYJKZBXNSGCG-UHFFFAOYSA-N	Organoheterocyclic compounds	Quinolines and derivatives	Benzoquinolines	***	51.2	35.4	M+NH4	C17H17NO5	-1.86804	1.71202	0.319393	0.69275	0.982541	1.97594	1539.12	778.929	148.035	274.84	245.199	452.811	1194.03	492.577	394.634	548.558	1402.85	469.462	667.588	714.811	855.706	226.164	1314.31	300.44	805.177	525.229	953.21	330.202	1415.45
NO	6.04_271.0280m/z	271.028	6.04307	neg	5-(Hydroxyphenyl)-gamma-valerolactone-O-sulphate	HMDB0059993				124202065		DPRDYFJWDRNYAZ-UHFFFAOYSA-N	Organic acids and derivatives	Organic sulfuric acids and derivatives	Arylsulfates	*	51.2	64	M-H	C11H12O6S	-0.536333	0.803352	0.765779	0.917412	-0.354814	0.78197	1845.26	2359.76	644.673	763.185	925.353	880.468	876.696	895.196	31805.1	1020.9	864.325	897.337	874.429	992.973	902.998	864.095	922.388	878.826	782.69	1095.18	1236.96	924.992	930.087
NO	4.49_188.0144n	187.007	4.49403	neg	o-Cresol sulfate	HMDB0240655					3233-56-5	CYGSXDXRHXMAOV-UHFFFAOYSA-N	Organic acids and derivatives	Organic sulfuric acids and derivatives	Arylsulfates	*	51.1	60.8	M-H, 2M-H	C7H8O4S	0.313656	0.525515	0.368203	0.719336	0.322054	1.25011	1252.62	1002.01	1522.36	15.1959	13.8333	2924.12	67.9009	635.894	43.1742	1500.99	725.022	2816.57	2371.03	1656.87	7.91467	2247.49	3063	11.7067	2280.58	198.347	3263.37	13.4324	1460.52
NO	1.21_115.0392m/z	115.039	1.21428	pos	cis-Acetylacrylate	HMDB0060461	66578		C07091	5281015		XGTKSWVCNVUVHG-IHWYPQMZSA-N	Organic acids and derivatives	Keto acids and derivatives	Short-chain keto acids and derivatives	**	51	0	M+H	C5H6O3	2.06776	0.0418074	0.965333	0.988699	0.0011487	1.0008	1025.44	1024.62	1126.06	1197.68	1183.66	1130.64	902.464	1021.34	1072.75	1022.48	1088.91	1038.6	1182.77	988.229	1104.75	1011.39	1184.07	1070.73	1035.47	997.311	853.254	979.287	995.445
NO	10.82_528.3100m/z	528.31	10.8221	neg	LysoPE(22:4(7Z,10Z,13Z,16Z)/0:0)	HMDB0011523	62307	LMGP02050014		52925133		NJHKGJJIKOCCMZ-YMIVKDKMSA-N	Lipids and lipid-like molecules	Glycerophospholipids	Glycerophosphoethanolamines	***	51	38.7	M-H	C27H48NO7P	0.884648	0.454416	0.615371	0.850409	0.0803246	1.05726	1059.2	1001.84	949.003	731.763	542.843	580.012	1004.84	1052.68	2002.52	668.48	712.97	854.604	978.699	582.197	1374.58	2100.66	482.98	2951.76	1521.67	1442.48	1032.69	1527.14	535.042
NO	11.33_295.2264m/z	295.226	11.3261	pos	12(13)-epoxy-6Z,9Z-octadecadienoic acid	HMDB0062288		LMFA02000044		16061065		TVHXKPMFCYEQTM-YMVJEYMASA-N	Lipids and lipid-like molecules	Fatty Acyls	Fatty acids and conjugates	**	51	0	M+H	C18H30O3	-1.17476	0.13804	0.796455	0.929974	-0.0196457	0.986475	954.972	968.065	1295.11	1031.63	1048.87	944.092	941.425	936.021	705.299	854.772	1031.76	930.229	903.226	773.804	632.443	924.085	1082.15	1313.63	1023.29	1050.49	666.243	956.104	784.785
NO	6.71_368.1656n	367.158	6.70707	neg	Dehydroepiandrosterone sulfate	HMDB0001032	4095	LMST05020010	C04555	12594	651-48-9	CZWCKYRVOZZJNM-USOAJAOKSA-N	Lipids and lipid-like molecules	Steroids and steroid derivatives	Sulfated steroids	**	51	13.9	M-H, 2M-H	C19H28O5S	-0.427848	1.31499	0.0445538	0.367185	-0.384902	0.765831	663.267	866.075	387.205	1103.21	772.366	349.027	211.642	1420.38	272.819	843.729	772.678	793.179	570.629	681.999	850.168	621.658	1177.44	1035.15	955.43	471.6	216.962	629.507	566.137
NO	7.25_185.1184m/z	185.118	7.25467	neg	(E)-10-Hydroxy-8-decenoic acid	HMDB0039533	74538	LMFA01050160		5312741	106541-97-3	RCXJFGCVOBRFEH-FNORWQNLSA-N	Organic acids and derivatives	Hydroxy acids and derivatives	Medium-chain hydroxy acids and derivatives	**	51	0	M-H	C10H18O3	0.342876	0.109669	0.998324	0.999739	0.00020802	1.00014	889.32	889.192	890.079	785.573	1411.34	776.684	1858.3	927.945	884.116	724.962	1049.06	950.396	775.407	659.607	862.718	764.349	896.003	1739.34	674.053	816.651	493.849	1082.02	773.906
NO	0.75_282.0341n	283.041	0.75305	pos	3-[[(2R)-2-Acetamido-2-carboxyethyl]disulfanyl]-2-aminopropanoic acid	HMDB0247775				65352		ZLCOWUKVVFVVKA-UHFFFAOYSA-N	Organic acids and derivatives	Carboxylic acids and derivatives	Amino acids, peptides, and analogues	*	50.9	62.1	M+H, M+K, M+Na	C8H14N2O5S2	-1.16269	6.96068	0.272157	0.666497	5.93164	61.0382	11728.4	192.148	7.0496e-08	6.74982e-08	396.345	6.62377e-08	507.068	6.59953e-08	6.40648e-08	6.40648e-08	6.51586e-08	7.39377e-08	260.228	290.297	6.13447e-08	235.017	6.13447e-08	6.00779e-08	6.00779e-08	6.1348e-08	6.77773e-08	6.99965e-08	6.99965e-08
NO	0.96_115.0037m/z	115.004	0.958033	neg	Malic acid	HMDB0000156	45931		C00149	222656	97-67-6	BJEPYKJPYRNKOW-REOHCLBHSA-N	Organic acids and derivatives	Hydroxy acids and derivatives	Beta hydroxy acids and derivatives	**	50.9	0	M-H2O-H	C4H6O5	-0.0519651	0.424115	0.575024	0.828687	0.0407172	1.02863	1177.64	1144.87	1179.91	968.181	805.695	1107.09	971.198	1488.37	1310.49	937.343	1577.22	1370.56	1348.86	1381.9	1582.15	1424.33	1006.4	1222.68	1206.48	1280.94	855.017	1164.5	691.852
NO	10.37_520.2656m/z	520.266	10.3701	neg	LysoPS(18:2(9Z,12Z)/0:0)	HMDB0240604	78838	LMGP03050011		52926279	1218913-82-6	HLISFLFEEBTXRV-FRZHUQNDSA-N	Lipids and lipid-like molecules	Glycerophospholipids	Glycerophosphoserines	**	50.9	0	M-H	C24H44NO9P	-4.73479	0.157833	0.68654	0.882398	0.0379371	1.02664	1123.85	1094.69	1443.56	1333.3	585.494	944.422	957.115	1318.7	1173.88	923.516	1000.93	1143.26	2034.4	1345.33	1423.48	1275.5	530.87	1215.41	695.198	1095.94	1244.04	1069.54	1055.36
NO	12.37_304.2401n	303.233	12.3714	neg	Eicosatetraenoic acid	HMDB0251721	356740			53436588		IQLUYYHUNSSHIY-UHFFFAOYSA-N	Lipids and lipid-like molecules	Fatty Acyls	Fatty acids and conjugates	**	50.9	19.2	M-H, M+FA-H	C20H32O2	-0.546822	0.563416	0.223596	0.638143	-0.140206	0.90739	832.212	917.15	527.814	989.844	1000.28	909.468	1467.08	963.705	393.062	516.432	781.617	538.978	615.947	1325.56	628.888	775.722	559.203	848.688	729.085	1325.07	709.668	953.793	512.319
NO	8.48_397.2055m/z	397.205	8.47652	neg	Armillyl everninate	HMDB0035849						KIBURFBDQVFUHO-UHFFFAOYSA-N	Lipids and lipid-like molecules	Prenol lipids	Sesquiterpenoids	**	50.9	0	M-H2O-H	C24H32O6	8.18465	0.9856	0.126554	0.531943	-0.510185	0.702132	453.433	645.794	349.503	215.269	129.318	46.4108	68.05	241.977	164.199	943.635	478.931	812.951	671.585	317.639	547.468	477.72	952.842	834.019	415.208	301.066	52.6163	1690.47	844.1
NO	12.50_485.3846m/z	485.385	12.4957	neg	MG(0:0/24:1(15Z)/0:0)	HMDB0011559	62342			53480973		HXZFYDGMORCWCA-KTKRTIGZSA-N	Lipids and lipid-like molecules	Glycerolipids	Monoradylglycerols	*	50.8	63.7	M+FA-H	C27H52O4	-0.373873	0.311854	0.852686	0.952227	-0.0607614	0.958758	444.215	463.324	915.096	77.9977	755.821	51.5016	1170.01	49.0688	431.206	538.609	827.337	536.448	937.805	157.967	89.5371	1139.14	3.81162e-08	192.878	819.882	372.494	3.47075e-08	71.1239	199.712
NO	3.55_181.0718m/z	181.072	3.55088	pos	Theophylline	HMDB0001889	1458		C07130	2153	58-55-9	ZFXYFBGIUFBOJW-UHFFFAOYSA-N	Organoheterocyclic compounds	Imidazopyrimidines	Purines and purine derivatives	***	50.8	59.3	M+H	C7H8N4O2	-1.01769	0.131953	0.910506	0.972183	0.107648	1.07747	702.442	651.937	4.04492	8.03286e-09	340.466	1071.61	3233	21.3043	2.28514	796.799	10260.5	7.47756	3.36773	7.54429e-09	405.081	8.63853	690.455	7.69519e-09	379.725	2.34603	7.71582e-09	1347.66	48.8439
NO	4.71_304.1766m/z	304.177	4.7141	neg	4-Methylpentanoylcarnitine	HMDB0241032						GCKJJXWIYAKHOA-UHFFFAOYSA-N	Lipids and lipid-like molecules	Fatty Acyls	Fatty acid esters	**	50.8	0	M+FA-H	C13H25NO4	0.0527929	0.500067	0.519404	0.804962	-0.238797	0.847452	1060.53	1251.44	219.949	959.534	339.844	611.667	1039.7	1231.07	222.065	255.303	441.976	454.057	1806.76	1178.6	450.74	446.512	639.678	1058.43	779.725	247.147	510.001	1098.45	210.983
NO	8.11_615.2462m/z	615.246	8.10928	neg	Naldemedine	HMDB0255430				71308244		AXQACEQYCPKDMV-UHFFFAOYSA-N	Alkaloids and derivatives	Morphinans	Unclassified	*	50.8	59.7	M+FA-H	C32H34N4O6	0.271529	0.279551	0.835317	0.945476	0.0453094	1.0319	1143.5	1108.14	562.942	318.692	568.452	1092.97	2506.6	1025.47	229.149	1044.44	1716.31	998.729	1181.75	1105.6	718.915	508.786	788.172	886.566	1250.22	1743.69	991.375	787.207	1806.72
NO	8.15_283.0250m/z	283.025	8.15195	neg	7,4',5'-Trihydroxy-5,2'-oxido-4-phenylcoumarin			LMPK12100060		5488794		MNLTYYVVVMDEEJ-UHFFFAOYSA-N	Lipids and lipid-like molecules	Polyketides	Flavonoids	*	50.8	57.9	M-H	C15H8O6	0.699653	1.95086	0.171776	0.594691	0.670292	1.59139	1915.27	1203.52	1204.01	1129	1205.97	5410.16	1090.25	1108.75	1217.41	1338.04	990.497	1040.28	1067.38	1031.43	1096.41	1078.44	1060.97	5176.14	785.747	1019.82	1042.56	19799	1225.86
NO	1.00_108.0658m/z	108.066	0.99815	pos	Dihydroxyacetone	HMDB0001882	6368		C00184	670	96-26-4	RXKJFZQQPQGTFL-UHFFFAOYSA-N	Organic oxygen compounds	Organooxygen compounds	Carbohydrates and carbohydrate conjugates	**	50.7	0	M+NH4	C3H6O3	3.28939	0.828071	0.0047479	0.176316	0.0676475	1.04801	1067.67	1018.76	1073.67	1121.05	1231.4	1104.88	1046.43	983.158	1095.17	1032.07	1045.63	1151.36	1095.18	949.409	1131.81	1060.77	1121.73	1092.8	963.107	992.623	1016.69	1063.29	1036.01
NO	1.22_101.0244m/z	101.024	1.21928	neg	Acetoacetic acid	HMDB0000060	276	LMFA01060003	C00164	96	541-50-4	WDJHALXBUFZDSR-UHFFFAOYSA-N	Organic acids and derivatives	Keto acids and derivatives	Short-chain keto acids and derivatives	**	50.7	0	M-H	C4H6O3	0.250615	0.26036	0.375699	0.723399	-0.0567193	0.961448	1018.59	1059.43	909.485	1013.83	2310.69	1044.96	1000.16	1094.22	948.283	984.795	870.779	1010.71	961.107	967.856	851.96	924.237	895.638	989.193	1109.39	1068.42	1082.29	1172.38	921.814
NO	3.57_141.0539n	140.047	3.56707	neg	hydroxymethylcytosine	HMDB0253278				21989274		MJEQLGCFPLHMNV-UHFFFAOYSA-N	Organoheterocyclic compounds	Diazines	Pyrimidines and pyrimidine derivatives	*	50.7	57.7	M-H2O-H, M-H	C5H7N3O2	0.830362	0.103939	0.404857	0.734997	0.0096386	1.0067	1031.3	1024.43	1094.55	1080.83	1059	1043.85	1105.19	1054.7	1080.64	1029.08	1018.45	1025.03	1058.07	1003.98	1007.12	1011.56	1024.75	979.825	967.937	1060.85	1015.32	1026.22	1080.18
NO	7.17_273.1707m/z	273.171	7.17038	neg	Menthone 1,2-glyceryl ketal	HMDB0036139	91295			162184	63187-91-7	ZBJCYZPANVLBRK-UHFFFAOYSA-N	Lipids and lipid-like molecules	Prenol lipids	Monoterpenoids	**	50.7	0	M+FA-H	C13H24O3	-0.222385	0.735258	0.387323	0.727018	-0.422971	0.745887	829.849	1112.57	131.606	74.8871	72.5086	3.43645e-07	796.025	3.44352e-07	709.433	1074.13	4.00866e-07	6339.78	514.555	1140.2	926.117	86.2681	212.315	1769.18	691.175	4.70826e-07	508.089	150.248	1750.89
NO	7.37_532.2892m/z	532.289	7.37265	neg	Vicriviroc	HMDB0259804				21336308		CNPVJJQCETWNEU-UHFFFAOYSA-N	Benzenoids	Benzene and substituted derivatives	Trifluoromethylbenzenes	*	50.7	58.6	M-H	C28H38F3N5O2	-2.44118	2.61054	0.0684368	0.432114	0.970021	1.95887	1688.15	861.798	560.167	280.215	3.1885e-09	2115.91	925.85	429.2	213.051	286.197	291.332	423.764	662.073	1351.39	845.37	2410.68	1063.01	1209.07	286.318	1498.13	47.678	543.574	2881.29
NO	9.96_442.3521m/z	442.352	9.96175	pos	3-Hydroxy-11Z-octadecenoylcarnitine	HMDB0013339						FMLYQPQCFBAOHS-XQRPBTPTSA-N	Lipids and lipid-like molecules	Fatty Acyls	Fatty acid esters	**	50.7	0	M+H	C25H47NO5	-1.37892	1.81438	0.18238	0.601894	0.36331	1.28637	1498.31	1164.76	789.483	1519.16	5181.9	1414.33	1451.31	1021.48	895.248	568.982	2785.86	423.933	687.902	1474.01	651.31	492.957	544.636	527.385	810.105	923.307	1072.51	590.384	657.624
NO	0.87_117.1024m/z	117.102	0.87345	pos	5-Aminopentanamide	HMDB0012176	327340		C00990	439358	13023-70-6	OTIAVLWNTIXJDO-UHFFFAOYSA-N	Organic acids and derivatives	Carboxylic acids and derivatives	Amino acids, peptides, and analogues	*	50.6	57.1	M+H	C5H12N2O	1.71104	0.105164	0.484471	0.785613	0.0145319	1.01012	1045.84	1035.36	1169.54	1178.95	1204.49	1108.45	1026.25	1041.43	1073.2	1053.26	982.187	1014.03	1079.22	992.788	1028.7	1067.18	1110.8	966.757	1108.72	964.19	932.905	1090.44	983.361
NO	1.05_333.0945m/z	333.095	1.04785	neg	(S)-a-Amino-2,5-dihydro-5-oxo-4-isoxazolepropanoic acid N2-glucoside	HMDB0029404	86247			131750866	29790-46-3	OURYTICKCZBKFC-UHFFFAOYSA-N	Organic oxygen compounds	Organooxygen compounds	Carbohydrates and carbohydrate conjugates	**	50.6	0	M-H	C12H18N2O9	1.74754	0.382027	0.489765	0.788479	-0.0879913	0.940832	988.027	1050.16	744.46	1154.82	600.377	602.259	879.126	1023.57	615.793	900.159	1217.04	1829.14	954.819	911.563	2148.81	1076.12	1035.75	1525.25	1036.2	1220.8	1227.05	1131.45	1101.04
NO	11.78_508.3755m/z	508.376	11.7785	pos	13-Methylicosanoylcarnitine	HMDB0240915						AHJAHPZXSCFHRS-UHFFFAOYSA-N	Lipids and lipid-like molecules	Fatty Acyls	Fatty acid esters	*	50.6	59.7	M+K	C28H55NO4	-1.54102	0.0587462	0.718161	0.894509	0.0304206	1.02131	898.725	879.973	1379.79	1361.04	476.344	1241.93	1027.57	837.248	828.996	932.669	1176.52	958.874	1006.2	1034.95	1224.52	1009.43	785.731	813.936	685.484	1292.73	999.273	971.299	730.371
NO	6.77_235.1302m/z	235.13	6.76977	pos	Cucurbic acid	HMDB0029388	86234			6123064	58240-50-9	LYSGIJUGUGJIPS-ONEGZZNKSA-N	Lipids and lipid-like molecules	Fatty Acyls	Lineolic acids and derivatives	**	50.6	0	M+Na	C12H20O3	-1.43162	0.465246	0.296072	0.678504	-0.0377841	0.97415	1140.52	1170.78	1152.15	1245.42	1092.66	1145.54	973.773	1167.12	1261.63	1111	1020.73	1103.72	1343.07	1203.49	1096.76	1257.08	1077.52	808.127	998.991	1186.63	1233.95	1280.11	1237.41
NO	8.75_303.2315m/z	303.231	8.74602	pos	Siderone	HMDB0036703	91735			14681633	89686-82-8	CTULHRFLFQFJDU-UHFFFAOYSA-N	Lipids and lipid-like molecules	Prenol lipids	Diterpenoids	**	50.6	25.6	M+H	C20H30O2	-1.30361	1.57324	0.30994	0.687123	-1.25419	0.419229	412.448	983.824	4.34253e-07	4.33555e-07	4.33555e-07	4.01356e-07	3.93821e-07	3.93821e-07	3.92979e-07	3.92979e-07	3.96313e-07	738.111	4.20276e-07	4.20276e-07	3.69757e-07	694.215	487.921	3999.04	3.69649e-07	3.67575e-07	3.2956e-07	3.20671e-07	163.036
NO	0.74_247.0921m/z	247.092	0.737067	pos	Aspartylhydroxyproline	HMDB0011160	62009			132990981	106414-01-1	WJDUWENBTQEKDZ-SRQIZXRXSA-N	Organic acids and derivatives	Carboxylic acids and derivatives	Amino acids, peptides, and analogues	**	50.5	0	M+H	C9H14N2O6	-1.5818	1.20759	0.00413283	0.168709	0.168977	1.12426	979.672	871.392	890.52	780.647	1246.84	933.433	813.955	1061.33	925.821	1198.71	918.065	1047.66	810.254	889.537	976.68	841.454	980.951	887.543	998.821	845.782	805.644	1053.28	1142.27
NO	10.41_465.3045m/z	465.304	10.4083	neg	21-Hydroxyisoglabrolide	HMDB0039689	94244			78385074	18184-25-3	PTBIPWZVPOYGSK-UHFFFAOYSA-N	Lipids and lipid-like molecules	Prenol lipids	Triterpenoids	**	50.5	0	M-H2O-H	C30H44O5	7.10649	1.203	0.0217272	0.279936	0.244153	1.1844	1361.98	1149.94	1097.66	875.099	533.3	2874.54	978.658	1190.74	1843.71	1353.33	1057.14	1338.36	1192.73	1867.38	1272.49	1013.56	1450.25	1976.25	1538.11	1190.51	1603.63	1271.82	1322.22
NO	11.76_600.4668m/z	600.467	11.7608	pos	Polidocanol	HMDB0256665	69582		C13493	656641	3055-99-0	ONJQDTZCDSESIW-UHFFFAOYSA-N	Organic oxygen compounds	Organooxygen compounds	Ethers	*	50.5	65.2	M+NH4	C30H62O10	-2.30354	0.81802	0.561754	0.823817	0.125158	1.09063	1052.09	964.663	939.76	1105.39	5656.78	935.648	843.108	785.639	881.187	826.322	880.41	863.272	758.376	724.984	940.578	767.798	980.976	831.54	821.305	702.555	799.939	795.637	765.427
NO	3.55_265.0942m/z	265.094	3.54795	neg	Glucose butyrate	HMDB0252773						NPVZHUASLJAQRR-UHFFFAOYSA-N	Lipids and lipid-like molecules	Fatty Acyls	Fatty acyl glycosides	**	50.5	0	M-H	C10H18O8	4.83705	0.174983	0.708598	0.891257	-0.0105697	0.9927	987.081	994.339	950.933	1048.26	920.226	1032.82	918.841	1061.64	1103.78	874.787	1094.75	921.996	999.923	913.443	953.727	1046.05	937.051	831.149	1037.69	1093.55	1094.22	1058.91	992.686
NO	4.14_266.1380m/z	266.138	4.13523	pos	2-Ethylacryloylcarnitine	HMDB0240764	6417	LMFA07070030		71306333		AUFJTEGVQXGXTG-UHFFFAOYSA-N	Lipids and lipid-like molecules	Fatty Acyls	Fatty acid esters	**	50.5	0	M+Na	C12H21NO4	7.20748	0.373301	0.780868	0.924186	0.189173	1.14011	1305.95	1145.46	1483.85	923.947	482.176	1150.21	3.27397e-07	2250.2	260.183	94.0745	2.95098e-07	2.86669e-07	773.157	16929	3.05975e-07	111.087	2586.39	96.6862	3.06427e-07	3.03985e-07	1035.7	2.98285e-07	286.218
NO	4.85_211.0976m/z	211.098	4.84873	neg	4-Methyl-5-oxo-2-pentyl-2,5-dihydro-3-furancarboxylic acid		985140			45359437		OIUPBOONLQPLQI-UHFFFAOYSA-N	Unclassified	Unclassified	Unclassified	*	50.5	56.7	M-H	C11H16O4	0.169538	1.08953	0.127282	0.532555	-0.408957	0.753168	822.017	1091.41	302.332	1166.97	237.089	399.396	721.966	177.955	264.586	1448.2	1481.26	986.255	675.343	2181.62	1480.35	1433.81	411.951	81.5475	565.443	805.894	266.695	357.097	791.218
NO	6.83_424.3700n	407.367	6.82673	pos	Anhydrosophoradiol	HMDB0035265	90573			131751693	86425-22-1	DAYKSLOBCZJGHS-UHFFFAOYSA-N	Lipids and lipid-like molecules	Prenol lipids	Triterpenoids	*	50.5	60.2	M+H-H2O, M+H	C30H48O	-1.21046	2.26992	0.252763	0.657961	0.820557	1.76609	2159.44	1222.72	16.5076	2.13986e-08	2.13986e-08	2308.25	2.08959e-08	2.08959e-08	35.2766	6178.2	8336.96	8.02284	2.03325e-08	8632.83	5137.35	2.05669e-08	6024.24	126.64	2.10927e-08	2.12654e-08	2.13201e-08	5621.16	2.13157e-08
NO	11.33_507.2728m/z	507.273	11.3279	neg	1-(11Z,14Z-eicosadienoyl)-glycero-3-phosphate	HMDB0062303						PIWSAHYRIXOITD-MNZXDXIFSA-N	Lipids and lipid-like molecules	Glycerophospholipids	Glycerophosphates	**	50.4	0	M+FA-H	C23H43O7P	-0.194513	0.447715	0.515542	0.802458	0.0669152	1.04747	1068.77	1020.33	1041.77	602.121	769.622	969.219	783.387	1151.45	988.179	993.877	1252.4	1021.49	660.162	1678.05	915.956	922.913	965.808	2172.79	994.525	1113.18	828.295	922.697	965.941
NO	6.49_305.1356m/z	305.136	6.4889	pos	Oxyhumulinic acid	HMDB0038989				45115175		QSHUUGSBRMSXKV-UHFFFAOYSA-N	Organic oxygen compounds	Organooxygen compounds	Carbonyl compounds	**	50.4	0	M+Na	C15H22O5	-1.33704	2.07637	0.00750883	0.201745	-1.0959	0.467845	335.581	717.291	256.389	5.26708e-07	5.26708e-07	347.355	5.23259e-07	159.623	5.08834e-07	137.352	601.22	671.836	484.122	1128.48	191.587	389.332	402.06	993.247	5.59014e-07	171.074	115.927	4.36992e-07	1284.08
NO	8.11_253.1082m/z	253.108	8.10928	neg	Jasmine ketolactone	HMDB0030150	86758			21134279	70981-24-7	DINQMNROFIPFOH-UPHRSURJSA-N	Organoheterocyclic compounds	Oxocins	Unclassified	*	50.4	54.4	M+FA-H	C12H16O3	0.23194	2.75478	0.0211007	0.276589	-1.04202	0.485649	735.186	1513.82	650.307	973.398	84.4027	403.177	684.564	192.719	219.961	2014.11	967.907	467.163	924.962	4060.41	121.248	624.396	1742.83	98.8951	25.4808	472.383	147.959	275.81	1523.09
NO	8.95_294.1832n	293.176	8.95452	neg	5-Hydroxy-1-(3-hydroxy-4-methoxyphenyl)decan-3-one	HMDB0252720				90942		LPRPIMHDDACJHT-UHFFFAOYSA-N	Benzenoids	Phenols	Methoxyphenols	***	50.4	36.1	M-H, M+FA-H	C17H26O4	0.239331	0.497089	0.0579457	0.402405	0.109257	1.07867	417.276	386.842	385.259	434.083	438.319	635.802	363.578	447.306	385.36	387.297	351.283	362.396	422.678	394.904	414.523	380.119	385.077	885.94	369.438	413.291	419.798	406.736	426.146
NO	0.72_231.0620m/z	231.062	0.7182	neg	alpha-AMINO-3-HYDROXY-5-METHYL-4-ISOXAZOLEPROPIONIC ACID	HMDB0248356	69625		C13672	1221	77521-29-0	UUDAMDVQRQNNHZ-UHFFFAOYSA-N	Organic acids and derivatives	Carboxylic acids and derivatives	Amino acids, peptides, and analogues	*	50.3	62.3	M+FA-H	C7H10N2O4	-1.53107	0.568093	0.207879	0.629309	0.0990968	1.0711	900.742	840.949	839.193	940.597	767.388	995.811	690.836	805.926	908.886	1127.85	1051.83	936.346	708.47	767.901	751.531	841.636	845.796	1015.41	1015.91	867.591	875.228	777.83	902.273
NO	0.73_143.0825m/z	143.082	0.734933	neg	5-Hydroxylysine	HMDB0000450	5439		C16741	3032849	1190-94-9	YSMODUONRAFBET-UHNVWZDZSA-N	Organic acids and derivatives	Carboxylic acids and derivatives	Amino acids, peptides, and analogues	**	50.3	0	M-H2O-H	C6H14N2O3	-0.789182	1.34486	0.00935413	0.217744	0.318849	1.24733	939.722	753.384	813.181	944.958	1035.88	935.829	362.569	1055.96	863.706	1923.12	883.768	828.857	779.051	378.856	857.766	727.089	739.771	600.888	703.719	545.615	926.161	520.006	1080.19
NO	10.23_333.1353m/z	333.135	10.2326	neg	Amifloxacin	HMDB0041826	96152			55492	86393-37-5	RUXPNBWPIRDVTH-UHFFFAOYSA-N	Phenylpropanoids and polyketides	Macrolides and analogues	Unclassified	*	50.3	68.8	M-H	C16H19FN4O3	-4.57805	0.993915	0.437249	0.756364	0.233735	1.17587	1274.01	1083.45	1038.09	1270.54	1783.23	2629.94	1277.32	1571.23	1399.38	718.268	1205.89	582.809	421.974	649.614	1229.62	701.249	1335.07	2457.99	6989.79	930.936	537.861	914.886	597.574
NO	12.28_419.3166m/z	419.317	12.279	neg	19-phenyl nonadecanoic acid			LMFA01140070		2737147		CZXWTZXPCXQSPH-UHFFFAOYSA-N	Lipids and lipid-like molecules	Fatty Acyls	Fatty Acids and Conjugates	*	50.3	57.8	M+FA-H	C25H42O2	-0.12041	0.131996	0.800759	0.931073	-0.0396486	0.972892	840.761	864.187	774.682	283.583	607.622	357.1	1264.74	1045.2	838.039	970.79	1660.59	1014.64	498.097	529.834	424.956	900.211	632.648	1432.73	1340.53	662.671	144.406	895.357	894.954
NO	3.57_221.0918m/z	221.092	3.56947	pos	5-Hydroxy-L-tryptophan	HMDB0000472			C00643	439280		LDCYZAJDBXYCGN-VIFPVBQESA-N	Organoheterocyclic compounds	Indoles and derivatives	Tryptamines and derivatives	*	50.3	61.4	M+H	C11H12N2O3	-1.09858	1.60686	0.000581038	0.0641808	-0.236176	0.848993	920.23	1083.91	997.335	981.3	499.755	689.785	745.295	730.245	670.376	915.685	760.501	1012.86	965.124	886.157	971.541	1106.92	1099.45	1136.49	1193.15	1352.19	878.742	1060	997.111
NO	3.68_109.0407m/z	109.041	3.68258	neg	3-Hydroxy-4-aminopyridine	HMDB0060741				2762419	52334-53-9	DBDKLFOUWUHPDW-UHFFFAOYSA-N	Organoheterocyclic compounds	Pyridines and derivatives	Aminopyridines and derivatives	*	50.3	55.2	M-H	C5H6N2O	0.0275773	0.024186	0.737989	0.904921	0.00407324	1.00283	1033.04	1030.13	1101.14	1088.82	1053.75	1049.59	1126.18	1062.3	1097.46	1044.39	1024.47	1021.51	1055.9	998.92	1016.08	998.91	1013.35	989.504	962.313	1081.67	1014.08	1038.93	1078.89
NO	5.14_201.0228m/z	201.023	5.1353	neg	3-ethylphenyl Sulfate	HMDB0062721				86290012		DMIBREBMNWKSQY-UHFFFAOYSA-N	Organic acids and derivatives	Organic sulfuric acids and derivatives	Arylsulfates	*	50.3	58.2	M-H	C8H10O4S	0.3589	0.791855	0.313592	0.688615	0.847686	1.79961	1492.53	829.36	163.061	9.42778	6.62863	1027.2	35.6781	2.35907	8.04755	196.029	5.5599	525.694	32.3551	8506.3	12.4061	160.528	2314.31	19.8128	10.1577	12.7477	13.819	5.99285	249.748
NO	5.63_589.3035m/z	589.303	5.62538	neg	Urobilin	HMDB0004160			C05794	440785		KDCCOOGTVSRCHX-UHFFFAOYSA-N	Organoheterocyclic compounds	Tetrapyrroles and derivatives	Bilirubins	*	50.3	60.4	M-H	C33H42N4O6	0.498873	1.25803	0.458656	0.767615	-0.49635	0.708898	1104.28	1557.75	22.2973	63.052	2.73479e-08	254.568	2.55323e-08	662.01	290.145	878.342	624.134	1373.02	80.3512	349.642	275.279	400.092	432.059	133.276	1179.12	607.594	473.923	612.12	1829.82
NO	6.77_259.0949m/z	259.095	6.77268	neg	2beta,9xi-Dihydroxy-8-oxo-1(10),4,11(13)-germacratrien-12,6alpha-olide	HMDB0036662	91704			131752027		BPDUDXQLWXZOHB-SFECMWDFSA-N	Lipids and lipid-like molecules	Prenol lipids	Terpene lactones	**	50.3	0	M-H2O-H	C15H18O5	-9.58816	0.656964	0.800312	0.931073	0.169459	1.12464	1066.5	948.302	1574.89	227.119	4.85286e-07	4.70525e-07	1671.34	1485.26	150.527	193.54	4.91082e-07	499.321	95.8619	1103.4	5.34013e-07	5.34013e-07	5.34013e-07	15928	4.93434e-07	4.78036e-07	413.121	185.348	732.418
NO	8.33_386.2895m/z	386.29	8.33378	pos	hydroxytetradecenoylcarnitine	HMDB0253296				129849063		FAHASWCZSVFMDZ-UHFFFAOYSA-N	Lipids and lipid-like molecules	Fatty Acyls	Fatty acids and conjugates	**	50.3	0.938	M+H	C21H39NO5	-1.54441	1.40106	0.280464	0.669024	0.281842	1.21575	1366.63	1124.11	400.982	907.993	3070.59	971.082	1049.85	841.692	470.022	554.744	3172.09	488.53	485.516	1057.25	639.008	528.243	839.35	495.142	1156.89	1081.27	643.157	831.383	543.221
NO	9.28_345.1708m/z	345.171	9.28077	neg	3b,9b-Dihydroxy-6b-angeloyloxy-7(11)-eremophilen-12,8b-olide	HMDB0041226	95645			131753076	171422-88-1	CEFVJFNDUOLSEQ-RMKNXTFCSA-N	Lipids and lipid-like molecules	Prenol lipids	Terpene lactones	**	50.3	0	M-H2O-H	C20H28O6	0.0881062	1.18833	0.27434	0.666497	-0.374288	0.771486	840.37	1089.29	702.079	251.389	236.77	306.747	1168.02	339.285	1388.58	2024.36	1064.47	1632.06	90.2275	101.9	2.2532e-07	4104.17	273.267	574.952	2250.86	388.002	407.307	1319.41	521.498
NO	11.65_556.4413m/z	556.441	11.6521	pos	Octaethyleneglycol monododecyl ether	HMDB0246126				123921		YYELLDKEOUKVIQ-UHFFFAOYSA-N	Organic oxygen compounds	Organooxygen compounds	Ethers	*	50.2	61.7	M+NH4	C28H58O9	-1.07171	0.849593	0.444436	0.759743	0.131493	1.09543	1010.55	922.516	936.183	1003.32	4501.54	878.463	795.011	746.793	852.926	809.408	868.095	843.568	807.549	734.275	1061.91	819.108	933.946	839.982	800.241	639.677	735.698	770.791	814.45
NO	2.02_111.0443m/z	111.044	2.016	pos	L-erythro-5-(1-Hydroxyethyl)-2(5H)-furanone	HMDB0033285	89143			12374454	54621-96-4	BGMOXLYBBTWIMD-UHFFFAOYSA-N	Organoheterocyclic compounds	Dihydrofurans	Furanones	**	50.2	0	M+H-H2O	C6H8O3	1.52677	0.17355	0.421062	0.743531	0.0310909	1.02178	1018.4	996.69	1153.33	1069.25	1214.09	1029.45	1004.94	959.888	1124.54	948.996	938.733	903.069	985.202	976.753	930.109	951.753	827.241	879.647	931.488	1044.29	991.149	1239.09	1096.16
NO	10.65_497.2892m/z	497.289	10.6526	neg	Cucurbitacin S		41679	LMST01010116	C08806	119287		MBYLRWSUZLFUTO-PQNVQGKDSA-N	Lipids and lipid-like molecules	Steroids and steroid derivatives	Sterols	*	50.1	63.9	M-H	C30H42O6	-3.38698	0.439588	0.566647	0.82666	-0.111239	0.925793	1119.97	1209.74	1045.6	1186.68	435.911	1184.7	2480.64	514.128	1047.19	1693.95	1137	1269.26	726.505	910.895	1223.03	762.016	727.371	1386.65	1451.48	1071.9	870.812	1620.94	864.464
NO	11.09_286.3099m/z	286.31	11.0895	pos	Stearaldehyde	HMDB0002384	342404	LMFA06000098	C01838	12533	638-66-4	FWWQKRXKHIRPJY-UHFFFAOYSA-N	Lipids and lipid-like molecules	Fatty Acyls	Fatty aldehydes	**	50.1	0	M+NH4	C18H36O	-1.91168	0.0101977	0.742058	0.90588	0.0080942	1.00563	1040.9	1035.07	1114.54	1127.35	1170.97	1036.2	1003.41	965.382	1047.55	1057.22	1002.1	1025.08	993.982	989.019	1122.84	1090.86	1131.57	982.394	1017.81	979.068	982.456	1103.31	1041.97
NO	14.22_309.2798m/z	309.28	14.2241	neg	3-hydroxyicosanoic Acid	HMDB0062566	74504	LMFA01050074		5282918		XXKHCFPQYSMGCI-UHFFFAOYSA-N	Lipids and lipid-like molecules	Fatty Acyls	Fatty acids and conjugates	**	50.1	0	M-H2O-H	C20H40O3	-0.312168	0.750632	0.938519	0.97954	0.0213247	1.01489	1261.57	1243.06	173.922	1312.36	1926.91	1410.13	2118.91	1487.42	402.903	1862.66	2316.83	1582.91	713.245	1365.85	990.184	1069.75	727.754	237.121	1158.6	560.589	185.54	745.242	265.782
NO	4.02_197.1283m/z	197.128	4.02425	pos	Methyl l-phenylalaninate	HMDB0245704				75737		VSDUZFOSJDMAFZ-UHFFFAOYSA-N	Organic acids and derivatives	Carboxylic acids and derivatives	Amino acids, peptides, and analogues	**	50.1	0	M+NH4	C10H13NO2	-0.875209	0.619538	0.386123	0.726493	0.129755	1.09411	1101.35	1006.62	930.141	1185.45	1149.43	536.377	3695.04	921.746	2014.12	1437.56	943.946	900.785	992.994	728.635	1006.5	871.484	884.177	947.968	835.289	810.774	1120.06	1762.89	658.089
NO	6.38_159.1027m/z	159.103	6.3766	neg	(R)-2-Hydroxycaprylic acid	HMDB0002264	6582	LMFA01050313		5312860	30117-44-3	JKRDADVRIYVCCY-SSDOTTSWSA-N	Lipids and lipid-like molecules	Fatty Acyls	Fatty acids and conjugates	*	50.1	53.3	M-H	C8H16O3	0.384485	0.695408	0.215728	0.633067	-0.175427	0.885505	877.922	991.436	1231.08	1025.65	708.61	568.029	671.055	922.751	1013.84	1183.31	828.033	612.143	622.843	522.118	756.335	592.005	759.286	1683.19	576.316	636.867	782.959	739.063	756.527
NO	7.68_185.1184m/z	185.118	7.67703	neg	2,6-Nonadien-1-ol	HMDB0031262				92450317		AMXYRHBJZOVHOL-KPDBFRNYSA-N	Lipids and lipid-like molecules	Fatty Acyls	Fatty alcohols	*	50.1	51.7	M+FA-H	C9H16O	0.501262	0.0947177	0.913086	0.972183	0.0235986	1.01649	945.99	930.642	2232.34	693.455	616.148	489.457	741.564	893.332	354.516	843.215	673.911	503.535	562.512	366.11	701.952	561.333	486.604	2028.49	844.822	1061.64	998.648	2110.23	914.187
NO	9.05_254.1152n	237.112	9.04843	pos	methyl 4-[2-(2-formyl-vinyl)-3-hydroxy-5-oxo-cyclopentyl]-butanoate		74530	LMFA01050152		5282976		GMLSPPGVFGIUKF-HWKANZROSA-N	Lipids and lipid-like molecules	Fatty Acyls	Fatty Acids and Conjugates	*	50.1	56.1	M+H-H2O, M+H	C13H18O5	-0.81014	0.81102	0.168279	0.59081	-0.477606	0.718169	326.562	454.715	416.276	419.074	431.427	182.39	331.923	153.98	294.087	409.009	368.56	578.788	342.335	986.943	284.178	352.123	428.781	307.547	143.984	198.925	195.597	702.862	272.049
NO	1.85_264.0734m/z	264.073	1.84913	neg	8-Hydroxy-deoxyguanosine	HMDB0003333	6890			73318	88847-89-6	HCAJQHYUCKICQH-VPENINKCSA-N	Nucleosides, nucleotides, and analogues	Purine nucleosides	Purine 2'-deoxyribonucleosides	**	50	0	M-H2O-H	C10H13N5O5	-1.57735	0.15731	0.794009	0.929348	-0.00999305	0.993097	1050.91	1058.21	967.136	1060.15	1121.29	1102.13	1036.17	1146.54	1047.75	1058.67	1219.28	1235.23	1174.45	1360.01	997.203	1340.62	1119.09	1171.15	985.136	1080.27	999.748	877.089	771.909
NO	14.73_136.0868m/z	136.087	14.7285	pos	N-Acetylhistamine	HMDB0013253	44795		C05135	69602	673-49-4	XJWPISBUKWZALE-UHFFFAOYSA-N	Organic acids and derivatives	Carboxylic acids and derivatives	Carboxylic acid derivatives	*	50	54.7	M+H-H2O	C7H11N3O	-0.557105	0.766834	0.014287	0.2421	0.0971075	1.06963	1068.16	998.626	1024.24	1117.49	1190.58	968.283	1083.98	1077.45	1128.34	968.998	1021.73	1155.91	1119.58	876.845	941.627	1251.7	1255.92	912.067	980.436	1175.71	1318.17	1093.05	1153.82
NO	3.32_113.0357m/z	113.036	3.32335	neg	L-3-Cyanoalanine	HMDB0060245	3241		C02512	439742	6232-19-5	BXRLWGXPSRYJDZ-VKHMYHEASA-N	Organic acids and derivatives	Carboxylic acids and derivatives	Amino acids, peptides, and analogues	*	50	53.1	M-H	C4H6N2O2	0.524357	0.129679	0.395599	0.731051	0.00881256	1.00613	1027.89	1021.64	1071.39	1064.39	1123.3	1037.09	1075.66	1041.57	1060.56	1019.58	1013.75	1020.55	1040.33	990.241	1010.76	995.295	1005.92	984.856	975.517	1058.94	1022.93	1042.49	1072.05
NO	3.73_413.1408m/z	413.141	3.73025	pos	Todatriol glucoside	HMDB0037260	92213			73118547		OFPQILBGSKDVRR-UHFFFAOYSA-N	Lipids and lipid-like molecules	Fatty Acyls	Fatty acyl glycosides	**	50	0	M+Na	C17H26O10	-2.64416	0.621243	0.390189	0.728316	0.136569	1.09929	1143.95	1040.63	898.709	1390.62	631.489	1359.99	960.997	963.883	1053.22	743.132	863.705	840.171	751.539	1321.62	1049.96	582.842	945.099	775.146	753.38	638.926	787.337	657.763	1152.4
NO	4.06_192.1052m/z	192.105	4.06208	pos	D,L-Buthionine	HMDB0250809				2724716		LAXXPOJCFVMVAX-UHFFFAOYSA-N	Organic acids and derivatives	Carboxylic acids and derivatives	Amino acids, peptides, and analogues	***	50	35.5	M+H	C8H17NO2S	-0.497279	0.29647	0.905762	0.971249	0.0517754	1.03654	1236.36	1192.78	348	950.393	5068.2	1598.35	1733.05	1195.42	477.99	632.199	2293.76	135.598	753.196	1348.99	649.268	171.554	1173.9	249.347	634.374	967.57	1089.42	277.255	597.014
NO	4.23_263.1388m/z	263.139	4.22845	pos	Phenylalanylproline	HMDB0011177				7020641		WEQJQNWXCSUVMA-RYUDHWBXSA-N	Organic acids and derivatives	Carboxylic acids and derivatives	Amino acids, peptides, and analogues	**	50	3.71	M+H	C14H18N2O3	-1.0136	1.89067	0.00669399	0.199917	-0.433694	0.740364	742.998	1003.56	933.854	909.59	407.043	277.948	566.312	522.132	646.825	1038.42	550.127	918.979	778.839	680.156	925.573	948.024	1078.06	682.462	1448.32	804.415	461.024	604.364	781.278
NO	4.96_197.0820m/z	197.082	4.95622	neg	Isoketocamphoric acid	HMDB0301824						WLXCRBOZJKAXCC-UHFFFAOYSA-N	Lipids and lipid-like molecules	Fatty Acyls	Fatty acids and conjugates	***	50	33.8	M-H2O-H	C10H16O5	0.211858	1.01237	0.496942	0.79263	0.195099	1.1448	1163.72	1016.53	857.959	1712.91	2517.21	766.099	4750.59	732.742	846.931	457.758	277.222	251.417	1885.94	1054.7	313.434	287.961	2417.95	281.906	1794.52	595.568	444.161	227.439	164.913
NO	9.01_407.1106m/z	407.111	9.01127	pos	3-O-Methyluralenol	HMDB0040837	431987	LMPK12112721		5315127	150853-98-8	VCKYLOIMXUHPDA-UHFFFAOYSA-N	Phenylpropanoids and polyketides	Flavonoids	Flavones	**	50	0	M+Na	C21H20O7	1.32408	2.32196	0.00825207	0.209402	-0.659447	0.633121	742.545	1172.83	352.692	858.053	307.138	633.437	399.576	727.77	288.077	1450.77	1582.07	818.081	743.664	1434.78	270.669	573.072	1302.88	918.523	176.601	1252.37	849.467	1124.15	1138.32
NO	11.20_249.1496m/z	249.15	11.2021	neg	Quadrangolin A; 2-[(1S,2S,4aR,8aS)-1-Hydroxy-4a-methyl-8-methylenedecahydro-2-naphthalenyl]acrylic acid		985308			133556420		QTSQCCVLTMKKDP-COMQUAJESA-N	Unclassified	Unclassified	Unclassified	*	49.9	58.6	M-H	C15H22O3	-0.192322	0.493561	0.0628915	0.417011	0.0574362	1.04061	862.673	829.003	859.384	772.115	935.705	1013.5	878.888	950.448	921.743	909.543	975.149	880.587	920.601	1009.04	879.816	893.736	844.471	928.631	892.483	713.464	955.421	811.997	840.633
NO	11.73_457.3536m/z	457.354	11.7264	neg	ascr#36			LMFA13040019				HXSYLHMSXGUNTO-DHWOPMESSA-N	Lipids and lipid-like molecules	Fatty Acyls	Fatty acyl glycosides	*	49.9	55.5	M-H	C26H50O6	0.280413	0.219091	0.61383	0.849388	0.0899093	1.0643	769.318	722.837	797.557	326.26	666.123	346.162	1175.97	422.344	1398.97	1123.04	1172.59	1177.64	932.089	335.099	194.734	1177.31	293.593	449.712	1421.05	558.276	70.0716	475.264	591.074
NO	12.43_535.4003m/z	535.4	12.4279	neg	Janohigenin 23-0			LMPK15040012				DHLRSKNLLXXLFY-UHFFFAOYSA-N	Lipids and lipid-like molecules	Polyketides	Phenolic lipids	*	49.9	58.7	M+FA-H	C31H54O4	-0.154578	0.937963	0.183302	0.602932	-0.301011	0.811683	721.298	888.644	516.281	90.7564	382.313	235.31	664.47	668.579	527.058	1196.95	964.833	859.121	546.323	334.889	116.971	751.315	695.045	2148.75	1405.54	873.687	200.618	1286.63	429.391
NO	13.24_591.4631m/z	591.463	13.2381	neg	Mayolene-17			LMFA07090151		73242178		WDLVKNXUHCBUJP-YRFDIYPKSA-N	Lipids and lipid-like molecules	Fatty Acyls	Fatty esters	*	49.9	60.1	M+FA-H	C35H62O4	0.14394	0.945382	0.215155	0.633014	-0.367082	0.775349	707.849	912.943	483.783	555.338	304.787	79.1765	276.953	1437.58	301.426	1566.86	475.423	621.879	247.657	419.853	115.559	394.928	906.272	2485.17	1059.98	578.29	238.115	1836.29	603.456
NO	4.58_277.0329m/z	277.033	4.57943	neg	cis-Coutaric acid	HMDB0034620	90083			69968525	67920-37-0	INYJZRKTYXTZHP-UTCJRWHESA-N	Phenylpropanoids and polyketides	Cinnamic acids and derivatives	Hydroxycinnamic acids and derivatives	**	49.9	0	M-H2O-H	C13H12O8	-8.21303	0.0108164	0.849108	0.951232	0.010789	1.00751	1208.21	1199.21	1218.26	1490.78	476.72	1187.7	1449.89	1335.29	1304.71	1147.19	1252.29	1003.08	987.662	1043.4	1383.51	1230.03	1181.53	1306.91	1208.03	1350.66	1020.31	1285.03	1279.09
NO	6.85_331.1763m/z	331.176	6.8512	neg	(1R,3S,4S)-1,8-Epoxy-p-menthan-3-ol glucoside	HMDB0034772	90196			73815049	155836-27-4	WPVRGZPCRCFTNS-UHFFFAOYSA-N	Organic oxygen compounds	Organooxygen compounds	Carbohydrates and carbohydrate conjugates	**	49.9	4.45	M-H	C16H28O7	0.250298	1.28035	0.16223	0.581588	0.859033	1.81382	432.519	238.457	245.069	311.304	1071.95	95.7328	71.5116	232.006	7.05531e-08	868.831	177.375	249.343	7.00307e-08	422.007	7.22482e-08	7.22482e-08	7.22482e-08	612.044	156.97	1839.41	7.03951e-08	20.778	7.0733e-08
NO	7.45_241.1446m/z	241.145	7.4535	neg	Aleprylic acid		34856	LMFA01030189		5282853		GMYNCKRSFMEXPG-UHFFFAOYSA-N	Lipids and lipid-like molecules	Fatty Acyls	Fatty Acids and Conjugates	*	49.9	51.9	M+FA-H	C12H20O2	0.450755	0.335006	0.317663	0.691818	-0.141367	0.90666	1654.36	1824.68	840.715	1725.2	5923.43	1812.52	2015.02	1511.61	1458.08	1356.48	1055.49	1335.7	1527.66	1435.77	1193.23	1096.74	1596.26	726.144	2093.77	1375.59	1098.92	1452.22	1250.8
NO	8.80_611.3803m/z	611.38	8.79753	neg	Cholestane-3,7,12,25-tetrol-3-glucuronide			LMST05010042		44263366		FHOADKVSESICIH-MXSWZLSHSA-N	Lipids and lipid-like molecules	Steroids and steroid derivatives	Steroid conjugates	*	49.9	58.7	M-H	C33H56O10	0.385569	0.473355	0.69364	0.885017	0.130564	1.09472	1330.33	1215.22	681.647	668.508	338.45	3590.24	1705.37	794.083	315.035	1257.34	929.189	1061.4	286.083	883.266	1377.77	251.719	1472.65	765.813	3618.06	367.028	1021.25	1159.28	747.139
NO	0.77_166.0133m/z	166.013	0.770417	neg	Urate radical	HMDB0060260						RKXSGLUFSIPOGU-UHFFFAOYSA-N	Organoheterocyclic compounds	Imidazopyrimidines	Purines and purine derivatives	*	49.8	54.4	M-H	C5H3N4O3	0.144799	0.30922	0.591536	0.837374	-0.0424148	0.971028	990.385	1019.93	670.668	767.13	733.212	894.528	1159.23	1060.92	1502.79	984.371	1009.24	1086.79	971.618	1201.86	1343.47	1263.52	1219.03	665.981	875.361	864.728	982.349	835.776	1109.01
NO	10.49_327.3365m/z	327.336	10.4912	pos	N-Hexadecanoylpyrrolidine	HMDB0032740	88667			247220	70974-48-0	ULDNZNZTSYZQKK-UHFFFAOYSA-N	Organoheterocyclic compounds	Pyrrolidines	N-acylpyrrolidines	*	49.8	57.7	M+NH4	C20H39NO	-1.64798	0.701308	0.370721	0.720515	0.110687	1.07974	1112.74	1030.56	1002.62	1171.21	4309.55	966.115	1045.86	896.947	968.781	910.924	899.31	952.066	936.012	908.325	989.458	1002.44	1006.46	916.881	838.512	1045.45	1146.21	1210.77	1078.65
NO	11.09_339.2540m/z	339.254	11.0859	neg	1-Octen-3-yl acetate	HMDB0032452	326301			17121	2442-10-6	DOJDQRFOTHOBEK-UHFFFAOYSA-N	Organic acids and derivatives	Carboxylic acids and derivatives	Carboxylic acid derivatives	**	49.8	1.51	2M-H	C10H18O2	-0.246991	0.705347	0.182338	0.601894	-0.17344	0.886726	854.74	963.928	703.429	753.03	495.701	306.163	655.882	545.389	776.902	1115.26	1147.97	890.909	598.78	601.677	301.68	956.826	1267.87	1617.29	1849.84	821.559	668.459	1123.17	765.743
NO	14.82_163.0976m/z	163.098	14.8219	pos	1H-Pyrido[3,2-c][1,2]diazepine	HMDB0247188						VCJCULBSFIZKLM-UHFFFAOYSA-N	Organoheterocyclic compounds	Pyridines and derivatives	Unclassified	*	49.8	52.3	M+NH4	C8H7N3	-1.41374	0.587976	0.018982	0.2668	0.0702787	1.04992	1066.31	1015.61	1085.25	1164.73	1250.94	978.677	1085.32	1085.2	1143.68	1010.15	1063.06	1138.98	1082.37	855.84	914.854	1236.76	1231.79	937.387	980.35	1133.77	1209.32	1114.05	1168.33
NO	4.17_321.0623m/z	321.062	4.17287	neg	O-Coumaric acid glucuronide	HMDB0240548				131837805		KRKMNGLGYXJMBZ-WAYWQWQTSA-N	Organic oxygen compounds	Organooxygen compounds	Carbohydrates and carbohydrate conjugates	**	49.8	0	M-H2O-H	C15H16O9	2.01428	0.562272	0.330625	0.699472	0.295704	1.22748	1378.56	1123.08	1075.47	1171.05	5.60681e-08	3000.66	5.8497e-08	272.896	1878.18	1182.97	4148.03	2967.37	2102.78	1784.38	37.0359	899.816	1621.22	8.35124e-08	1690.05	411.947	3720.35	1153.29	960.274
NO	7.47_287.1402m/z	287.14	7.46707	pos	Phthalanilic acid, 2',3'-dimethyl-	HMDB0244789	441229			98770		NANJTVUHWVLWBC-UHFFFAOYSA-N	Benzenoids	Benzene and substituted derivatives	Anilides	**	49.8	0	M+NH4	C16H15NO3	4.38261	0.377347	0.142263	0.552732	0.041872	1.02945	1034.83	1005.23	1147.23	1052.47	1208.33	982.343	1078.77	939.762	979.957	965.99	844.893	1042.79	1114.17	842.883	995.322	1091.81	954.008	1009.97	1054.09	1058.84	978.727	965.452	1045.13
NO	0.79_143.0702m/z	143.07	0.786483	pos	Choline	HMDB0000097	56		C00114	305	62-49-7	OEYIOHPDSNJKLS-UHFFFAOYSA-N	Organic nitrogen compounds	Organonitrogen compounds	Quaternary ammonium salts	**	49.7	0	M+K	C5H14NO+	-4.70869	0.0843311	0.794892	0.929547	-0.0214271	0.985258	1090.35	1106.67	1344.85	1313.16	1003.73	918.041	1099.3	941.497	1016.38	1267.51	1281.29	833.658	997.568	1095	1218.54	1082.52	1039.38	640.082	1176.12	886.472	1359.54	1542.84	1148.89
NO	12.07_535.4004m/z	535.4	12.0718	neg	Aragusteroketal		84262	LMST01110016		52931490		YQWZCFGLCMVGHU-ZGYGCRBVSA-N	Lipids and lipid-like molecules	Steroids and steroid derivatives	Sterols	*	49.7	55.2	M+FA-H	C31H54O4	0.0721444	0.858929	0.225418	0.639219	-0.285634	0.820381	704.655	858.936	519.185	191.139	340.176	265.44	563.943	607.088	1016.45	1109.89	871.406	752.644	507.171	418.495	118.713	727.565	691.255	1894.96	1163.06	834.846	297.831	1268.42	564.818
NO	2.96_323.0377m/z	323.038	2.95512	neg	(2R)-2-Acetamido-3-[[(2R)-2-acetamido-2-carboxyethyl]disulfanyl]propanoic acid	HMDB0242531				306129		YTPQSLLEROSACP-UHFFFAOYSA-N	Organic acids and derivatives	Carboxylic acids and derivatives	Amino acids, peptides, and analogues	*	49.7	54.7	M-H	C10H16N2O6S2	-0.109534	2.86623	0.266829	0.665953	2.09375	4.26857	2530.83	592.897	596.132	661.688	550.665	558.069	571.779	667.488	518.687	561.609	537.234	586.658	600.666	635.062	553.759	649.241	698.713	557.435	605.963	555.973	626.96	490.842	459.794
NO	4.98_273.1246m/z	273.125	4.98095	neg	4-((6-Methoxyquinolin-8-yl)amino)pentanoic acid	HMDB0247386	2082			127542	77229-68-6	KIMKJIXTIWKABF-UHFFFAOYSA-N	Organic acids and derivatives	Carboxylic acids and derivatives	Amino acids, peptides, and analogues	**	49.7	0	M-H	C15H18N2O3	0.502241	0.141598	0.920193	0.974675	0.0607031	1.04297	870.344	834.483	4.71514e-07	248.884	4.71545e-07	568.947	945.081	246.674	5.4944e-07	212.437	752.779	292.384	889.242	419.417	5.51263e-07	91.7081	461.916	339.723	543.237	820.297	1240.62	238.142	1055.6
NO	6.18_200.1293m/z	200.129	6.1761	neg	2,2,6,6-Tetramethyl-4-piperidinone	HMDB0031179	87472			13220	826-36-8	JWUXJYZVKZKLTJ-UHFFFAOYSA-N	Organoheterocyclic compounds	Piperidines	Piperidinones	*	49.7	52.6	M+FA-H	C9H17NO	0.603581	1.45418	0.0832678	0.460968	-0.38188	0.767437	848.707	1105.9	773.075	1307.11	306.916	603.774	402.404	1492.72	231.716	1296.65	1044.06	255.309	741.098	830.477	392.998	584.666	482.946	2018.4	317.316	822.866	527.719	535.428	662.998
NO	6.91_357.0617m/z	357.062	6.90535	neg	(2E)-2-{6-[(E)-2-Carboxyethenyl]-2,3-dihydroxyphenyl}-3-(3,4-dihydroxyphenyl)prop-2-enoic acid	HMDB0242743				90869221		OAHRXWZJURTMHG-UHFFFAOYSA-N	Phenylpropanoids and polyketides	Stilbenes	Unclassified	**	49.7	28.6	M-H	C18H14O8	0.374188	0.722767	0.26051	0.661394	0.327627	1.25495	1194.34	951.702	954.343	914.956	1000.4	1006.11	885.762	972.108	999.879	989.857	947.254	1039	1109.26	987.931	1022.14	1002.16	9025.89	936.145	924.417	1017.52	1001.91	978.144	1119.34
NO	7.12_439.1772m/z	439.177	7.11558	neg	Austinol	HMDB0034464				73745644		DNKFADXVMUNRRM-UHFFFAOYSA-N	Organoheterocyclic compounds	Furopyrans	Unclassified	*	49.7	62	M-H2O-H	C25H30O8	2.12391	0.443126	0.60654	0.845805	-0.21973	0.858726	852.8	993.098	553.39	7.00795e-08	7.00795e-08	223.684	1270	223.55	143.621	916.618	2465.02	780.552	7.52583e-08	1125.51	1565.71	7.8539e-08	155.388	338.871	6212.13	7.73868e-08	554.593	1909.83	1016.22
NO	7.28_437.1615m/z	437.161	7.27595	neg	3-Hydroxymethyl-picumast	HMDB0245901				128095		KSEGSVAXULZZCC-UHFFFAOYSA-N	Phenylpropanoids and polyketides	Coumarins and derivatives	Unclassified	*	49.7	83.5	M-H2O-H	C25H29ClN2O4	-4.99325	1.68471	0.0269338	0.302893	-0.570179	0.673533	617.387	916.64	359.071	1243.1	1179.87	176.756	62.8462	752.318	182.41	582.275	557.875	539.82	569.498	674.167	1792.67	820.744	1421.58	930.161	818.062	431.228	66.205	935.344	682.013
NO	7.43_368.2193n	391.209	7.42915	pos	19-hydroxyprostaglandin H2(1-)	HMDB0062683				76460715		MTVPUJQVDLAVML-UHFFFAOYSA-N	Lipids and lipid-like molecules	Fatty Acyls	Eicosanoids	**	49.7	0	M+H-H2O, M+Na	C20H32O6	-1.48596	0.392421	0.456675	0.766205	-0.129288	0.914282	841.548	920.446	1460.6	527.322	239.621	412.313	841.747	1237.2	1336.32	693.966	560.227	853.726	455.254	357.056	545.352	2217.32	654.733	964.716	753.286	888.613	576.706	1241.81	1056.04
NO	7.65_493.2242m/z	493.224	7.64753	neg	3-[18-(2-Carboxyethyl)-3,8,13,17-tetramethyl-21,22,23,24-tetrahydroporphyrin-2-yl]propanoic acid	HMDB0260009						KRFBMYAPJPBBSU-LMKUSPAJSA-N	Unclassified	Unclassified	Unclassified	*	49.7	61.6	M-H2O-H	C30H32N4O4	-0.574729	1.84579	0.346212	0.709952	-0.69665	0.617003	956.636	1550.46	670.249	4.08597e-08	4.08597e-08	3230.69	4.10974e-08	790.712	2762.05	609.812	59.4529	440.855	1124.61	2688.36	3.6036e-08	809.45	3472.6	27.0848	3213.21	3.56794e-08	552.169	664.064	290.312
NO	0.98_125.0345m/z	125.035	0.979733	pos	5-Hydroxymethyluracil	HMDB0000469	5456		C03088	78168	4433-40-3	JDBGXEHEIRGOBU-UHFFFAOYSA-N	Organoheterocyclic compounds	Diazines	Pyrimidines and pyrimidine derivatives	**	49.6	0	M+H-H2O	C5H6N2O3	-0.153639	0.500197	0.147844	0.558594	0.0724508	1.0515	1044.22	993.08	1153.15	1187.09	1125.5	995.121	984.737	1087.48	1080.72	1032.7	1090.6	900.097	888.573	957.179	972.986	1026.33	1013.27	909.758	730.175	1015.27	1061.78	1007.38	993.853
NO	11.23_364.2614n	363.254	11.2266	neg	16,16-dimethyl-PGA1		4122	LMFA03010085		5271806		CTQQHQGBBMYJPT-DZFVFWAGSA-N	Lipids and lipid-like molecules	Fatty Acyls	Eicosanoids	*	49.6	54.5	M-H, M+FA-H	C22H36O4	0.0892171	0.468088	0.568708	0.827072	-0.0995968	0.933294	826.879	885.979	636.301	259.134	519.661	397.289	1243.84	814.736	1341.42	1102.57	1554.61	1140.97	720.168	710.546	240.536	1364.98	586.229	1024.14	1266.38	574.356	223.671	723.354	762.414
NO	2.25_160.0371n	178.071	2.25153	pos	2-Methyl-4-oxopentanedioic acid	HMDB0039447	94020			11062673	55601-64-4	AVSMSTWODLACGT-UHFFFAOYSA-N	Organic acids and derivatives	Keto acids and derivatives	Gamma-keto acids and derivatives	**	49.6	0	M+H-H2O, M+NH4	C6H8O5	-0.563656	0.0735601	0.601789	0.843313	0.00807123	1.00561	1024.32	1018.61	1064.44	1108.1	1150.2	1008.42	988.871	986.758	1046.95	1023.23	974.019	1016.99	1049.49	1011.22	1078.35	1018.67	1053.96	971.908	984.762	1011.36	966.573	1031.16	1059.89
NO	3.63_155.0695n	136.052	3.62845	neg	L-2-Amino-3-(1-pyrazolyl)propanoic acid	HMDB0034267	89814			119630	2734-48-7	PIGOPELHGLPKLL-UHFFFAOYSA-N	Organic acids and derivatives	Carboxylic acids and derivatives	Amino acids, peptides, and analogues	*	49.6	51	M-H2O-H, M-H	C6H9N3O2	0.41832	0.0938733	0.444214	0.759556	0.00881282	1.00613	1030.69	1024.41	1095.2	1078.77	1065.35	1038.24	1098.95	1046.99	1080.99	1028.12	1015.03	1023.31	1054.1	996.592	1012.46	994.616	1019.51	985.273	976.669	1061.68	1011.66	1022.43	1078.59
NO	4.08_318.1907m/z	318.191	4.0808	pos	3-methylheptanedioylcarnitine	HMDB0241046						FFVIWPKOCWPZMF-UHFFFAOYSA-N	Lipids and lipid-like molecules	Fatty Acyls	Fatty acid esters	**	49.6	16.6	M+H	C15H27NO6	-1.20594	0.474737	0.325767	0.697485	-0.387395	0.764509	1047.46	1370.12	278.062	469.201	5701.01	741.504	3201.68	552.898	2041.12	307.488	82.983	83.2976	2040.8	890.337	107.829	277.925	1021.17	224.34	1655.19	79.0894	167.364	40.6094	9.3953e-08
NO	6.01_315.0909m/z	315.091	6.01495	neg	Glutathione episulfonium ion	HMDB0060479			C14874	159079		PWVNIRRYQGQWMG-YUMQZZPRSA-O	Organic acids and derivatives	Carboxylic acids and derivatives	Amino acids, peptides, and analogues	*	49.6	57.6	M-H2O-H	C12H20N3O6S+	4.46248	2.54898	0.831491	0.9432	0.279097	1.21343	2688.97	2216	1.96915e-07	2.04047e-07	57958.6	2.2814e-07	63.6357	2.31674e-07	2.16023e-07	115.628	57.9404	63.4184	7.65242	2.10248e-07	2.12717e-07	2.12717e-07	9.22677	103.291	2.10926e-07	50.68	2.06484e-07	321.453	2.03217e-07
NO	7.92_198.1851m/z	198.185	7.92053	pos	Tricycloekasantalol	HMDB0039339	93921			130142141	16933-12-3	PICWCIWTSQRPHV-UHFFFAOYSA-N	Lipids and lipid-like molecules	Prenol lipids	Monoterpenoids	**	49.6	0.834	M+NH4	C12H20O	-0.830462	0.131043	0.847066	0.950351	-0.00383483	0.997345	1104.68	1107.62	1125.04	1206.14	1256.48	1135.59	1087.35	1133.35	1144.11	1083.08	1043.69	1110.98	1094.58	1019.28	1129.45	1140.28	1112.24	964.825	1022.42	1084.8	1059.56	1117.78	1140.88
NO	13.06_491.3741m/z	491.374	13.0556	neg	Stigmastentriol	HMDB0029607	86372			72830915		NZSAHCYFUVNLPX-UHFFFAOYSA-N	Lipids and lipid-like molecules	Steroids and steroid derivatives	Stigmastanes and derivatives	**	49.5	0	M+FA-H	C29H50O3	-0.297621	0.941033	0.265099	0.665077	-0.336197	0.792126	581.192	733.711	679.356	74.5978	398.909	247.62	808.548	345.197	535.765	965.221	1165.12	823.119	272.402	177.603	63.0012	738.988	315.027	916.62	1671.34	411.228	2.1802e-08	502.425	185.904
NO	5.30_240.0853m/z	240.085	5.29862	pos	Isofraxidin	HMDB0253642	71724		C17480	5318565	486-21-5	HOEVRHHMDJKUMZ-UHFFFAOYSA-N	Phenylpropanoids and polyketides	Coumarins and derivatives	Hydroxycoumarins	**	49.5	0	M+NH4	C11H10O5	-6.24743	0.539276	0.735213	0.903386	-0.155228	0.897991	906.656	1009.65	1950.77	0.165705	0.159407	1.20265e-07	2763.27	1.20059e-07	1.19695e-07	0.576673	296.234	1907.17	2477.95	1.15241e-07	1.16847e-07	3291.26	671.765	564.954	2712.8	2860.02	1.16438e-07	1.17989e-07	1161.6
NO	5.38_381.0285m/z	381.029	5.38072	neg	hesperetin 3'-O-sulfate	HMDB0029202	86085			131750808		AXWNOFHBYPBYNO-UHFFFAOYSA-N	Phenylpropanoids and polyketides	Flavonoids	O-methylated flavonoids	*	49.5	54.1	M-H	C16H14O9S	-0.121453	1.27966	0.226917	0.640433	0.807732	1.75046	985.107	562.771	496.673	482.69	540.758	364.668	362.089	598.566	13087.8	409.027	693.242	421.454	420.546	418.082	475.76	2727.09	766.058	380.475	1739.44	969.337	423.468	705.587	465.195
NO	7.49_253.1445m/z	253.145	7.4858	neg	Gallicynoic acid A			LMFA01050575				WSAOFJBMEVAKDJ-YVMONPNESA-N	Lipids and lipid-like molecules	Fatty Acyls	Fatty Acids and Conjugates	*	49.5	52.8	M-H	C14H22O4	0.0516584	0.791314	0.743173	0.906406	0.0991083	1.07111	1121.02	1046.59	699.536	1086.73	2163.62	553.661	1728.21	637.813	464.567	556.762	292.121	266.707	1137.61	1455.45	213.497	208.314	1847.08	684.609	1756.22	551.615	316.522	240.989	248.631
NO	1.82_180.0866m/z	180.087	1.81598	pos	2(R)-Hydroxyadipic acid	HMDB0000368	5357			9855559	77252-44-9	OTTXIFWBPRRYOG-SCSAIBSYSA-N	Lipids and lipid-like molecules	Fatty Acyls	Fatty acids and conjugates	**	49.4	0	M+NH4	C6H10O5	-0.460204	0.0385179	0.999476	0.999739	-5.16607e-05	0.999964	1034.78	1034.82	1416.49	1431.04	1663.15	1255.43	1108.99	1267.57	820.039	1034.68	1033.55	858.578	1390.59	1133.91	1177.12	658.335	964.842	1142.73	915.207	801.923	775.488	1098.6	634.886
NO	11.09_673.5265m/z	673.527	11.0895	pos	SM(d18:2(4E,14Z)/14:0)	HMDB0240637	83736	LMSP03010034		52931131	2292199-25-6	PEJGMBUENJSLLH-RHAKMSQVSA-N	Lipids and lipid-like molecules	Sphingolipids	Phosphosphingolipids	*	49.4	59.6	M+H	C37H73N2O6P	-2.07106	0.234544	0.724473	0.897572	0.0480418	1.03386	1094.92	1059.06	1000.39	1161.5	1955.74	1501.08	2087.34	885.525	605.858	1108.23	1086.42	1023.05	1014.06	878.061	1068.94	725.157	1469.64	1552.59	1680	729.972	877.065	1528.32	898.924
NO	6.03_159.0663m/z	159.066	6.0257	neg	Hexenoic acid	HMDB0302424				14486		NIONDZDPPYHYKY-UHFFFAOYSA-N	Lipids and lipid-like molecules	Fatty Acyls	Fatty acids and conjugates	**	49.4	0	M+FA-H	C6H10O2	-0.212068	0.397214	0.541054	0.813632	0.0290156	1.02032	1030.17	1009.66	790.766	857.669	1551.67	1079.19	841.06	895.591	1072.19	1052.01	880.775	1379.65	1060.31	1352.15	1067.11	1014.09	1182.04	985.576	853.424	990.978	964.432	927.093	1091.14
NO	7.53_251.1288m/z	251.129	7.53325	neg	10beta-12,13-Dinor-8-oxo-6-eremophilen-11-al	HMDB0037604	92447			85239007	348119-86-8	QJHOMNLQPDCBJF-UHFFFAOYSA-N	Organic oxygen compounds	Organooxygen compounds	Carbonyl compounds	*	49.4	49.9	M+FA-H	C13H18O2	-0.433491	0.972392	0.0696416	0.433597	-0.381485	0.767647	902.123	1175.18	490.619	857.756	1085.86	239.911	2047.09	957.501	436.411	556.458	537.506	640.052	984.455	810.271	556.224	413.685	580.614	2181.17	579.203	462.28	1026.33	554.357	300.706
NO	9.85_265.1795m/z	265.179	9.85028	pos	9S-HpHtrE			LMFA01040075				AUZJQVBAOHTWPL-FJQSMFNXSA-N	Lipids and lipid-like molecules	Fatty Acyls	Fatty Acids and Conjugates	*	49.4	53.2	M+H-H2O	C16H26O4	-1.16426	0.35854	0.0715151	0.437571	0.0319347	1.02238	1032.15	1009.56	1032.29	1062.52	1199.06	977.661	940.557	1012.97	1037.77	1057.12	1014.26	1009.41	1089.89	1041.74	1147.93	1054.42	1083.3	1043.02	974.186	1028.08	999.021	1071.22	1087.7
NO	1.16_260.0233m/z	260.023	1.16333	neg	O-Sulfotyrosine	HMDB0155722				514186	956-46-7	CIQHWLTYGMYQQR-QMMMGPOBSA-N	Organic acids and derivatives	Carboxylic acids and derivatives	Amino acids, peptides, and analogues	**	49.3	0	M-H	C9H11NO6S	-0.325123	0.159385	0.954178	0.985	-0.00637397	0.995592	1051.19	1055.84	819.412	855.072	510.567	722.538	800.689	575.195	1876.21	939.834	795.071	902.939	1388.36	781.075	999.409	1291.73	1064.52	1358.37	756.838	679.263	690.365	744.145	1520.55
NO	10.25_576.2034m/z	576.203	10.2482	neg	Acrimarine J	HMDB0040386	94898			131752805	147395-90-2	ZWXOIPZATSFFPY-UHFFFAOYSA-N	Organoheterocyclic compounds	Quinolines and derivatives	Benzoquinolines	*	49.3	53	M-H2O-H	C35H33NO8	0.977144	0.540066	0.45337	0.763693	0.0948519	1.06796	1153.97	1080.54	1575.53	1055.03	679.896	653.725	742.719	1533.09	1886.42	1569.03	973.771	1149.73	1244.6	1251.32	1446.58	1231.19	626.52	1859.46	1180.11	1370.84	983.68	907.721	708.07
NO	11.52_353.2696m/z	353.27	11.5163	neg	Sclareol	HMDB0036827			C09183	521332	515-03-7	XVULBTBTFGYVRC-UHFFFAOYSA-N	Lipids and lipid-like molecules	Prenol lipids	Diterpenoids	**	49.3	0	M+FA-H	C20H36O2	-0.416216	0.694142	0.445144	0.760039	-0.177093	0.884483	840.194	949.926	534.53	564.996	394.944	109.428	472.756	332.419	603.576	1278.32	2124.71	1411.86	513.179	295.406	145.273	1467.98	1045.96	1153.3	3027.32	505.908	342.461	895.49	711.872
NO	4.86_238.0836n	239.091	4.8573	pos	(S)-(+)-1-(p-Hydroxy-trans-cinnamoyl)-glycerol	HMDB0303070				5319874		YUQSZTOOHLGKGG-ZZXKWVIFSA-N	Phenylpropanoids and polyketides	Cinnamic acids and derivatives	Hydroxycinnamic acids and derivatives	***	49.3	37	M+H-H2O, M+H	C12H14O5	-2.24726	0.980615	0.126904	0.532383	-0.358192	0.780141	752.19	964.171	410.317	1058.28	334.741	400.395	712.76	246.552	256.612	1388.36	1303.29	893.255	542.118	1644.87	1073.51	1497.39	418.423	169.39	469.051	595.651	298.195	431.088	704.93
NO	7.29_256.1099n	255.103	7.28903	neg	4'-O-Methylequol	HMDB0041678	329150			6454212		FPRFNXQLWQOWED-CYBMUJFWSA-N	Phenylpropanoids and polyketides	Isoflavonoids	O-methylated isoflavonoids	*	49.3	49.4	M-H, M+FA-H	C16H16O3	-0.0134385	3.81306	0.370809	0.720515	-5.82444	0.0176469	50.5189	2862.77	27.9731	55.3161	79.8173	68.1476	68.3352	64.6743	37.8594	58.2283	37.2205	4.70344	41.3079	57.1475	20.2224	30.7123	16.3996	139.042	61.0371	34.4884	71.8995	29.9774	42.0866
NO	7.32_243.0762m/z	243.076	7.31607	pos	1,2,3,4-Tetrahydro-b-carboline-1,3-dicarboxylic acid	HMDB0032102	88186			151564	59132-30-8	ZWMZDKZTZLGVRQ-UHFFFAOYSA-N	Alkaloids and derivatives	Harmala alkaloids	Unclassified	*	49.3	49.6	M+H-H2O	C13H12N2O4	-0.712648	1.3056	0.362214	0.717594	-9.21795	0.00167927	4.97045	2959.88	5.10665	14.4024	3.51278	2.82153	8.31314e-09	8.31314e-09	9.19918	6.74371	18.7975	14.9883	5.92492	14.3042	12.3295	6.07262	1.81045	8.06975e-09	8.06975e-09	1.28171	3.2777	1.67559	1.59638
NO	7.34_427.1595m/z	427.16	7.33525	pos	6-(2-Carboxyethyl)-7-hydroxy-2,2-dimethyl-4-chromanone glucoside	HMDB0034032	89669			85190792		DSNULGSRJZPYOC-UHFFFAOYSA-N	Organic oxygen compounds	Organooxygen compounds	Carbohydrates and carbohydrate conjugates	*	49.3	54.4	M+H	C20H26O10	-0.807209	1.91348	0.0327712	0.327328	-0.572591	0.672408	915.145	1361	559.551	788.895	160.833	1009.58	605.081	515.74	264.281	1247.38	1076.71	1248.57	623.51	1559.7	262.991	919.401	1533.27	1111.34	131.146	1127.3	1312.98	1420.46	1002.34
NO	10.22_282.1464n	265.143	10.2188	pos	3,4-dimethyl-5-carboxyethyl-2-furanhexanoic acid			LMFA01150061		86139707		ISVSHKJFDAGMDH-UHFFFAOYSA-N	Lipids and lipid-like molecules	Fatty Acyls	Fatty Acids and Conjugates	*	49.2	51.5	M+H-H2O, M+H	C15H22O5	-1.16973	1.14482	0.0798555	0.456797	-0.446864	0.733636	528.025	719.738	320.522	494.92	166.939	306.276	285.105	301.554	231.098	371.464	776.926	769.125	491.19	702.614	329.209	569.075	788.429	823.065	218.153	579.404	638.563	2571.24	569.034
NO	10.92_444.3077m/z	444.308	10.9242	pos	Aminopentol	HMDB0248328				15875284		UWWVLQOLROBFTD-UHFFFAOYSA-N	Organic nitrogen compounds	Organonitrogen compounds	Amines	*	49.2	59.1	M+K	C22H47NO5	-2.07415	0.576812	0.0486282	0.380073	0.0620193	1.04393	1053.03	1008.72	1019.5	1229.96	1367.84	1005.5	1041.56	1046.28	1152.85	1166.79	1003.22	925.258	925.643	862.079	1032.09	984.254	1087.49	1002.82	1007.35	898.245	1112.75	1002.75	1058.78
NO	12.12_259.2053m/z	259.205	12.124	pos	Galaxolide	HMDB0244470						ONKNPOPIGWHAQC-UHFFFAOYSA-N	Organoheterocyclic compounds	Benzopyrans	2-benzopyrans	**	49.2	0	M+H	C18H26O	-1.24955	0.00955279	0.83142	0.9432	-0.0122785	0.991525	892.518	900.147	1004.31	834.803	725.619	848.174	972.92	888.507	936.025	1009.27	939.002	874.06	920.154	799.435	1120.43	674.321	1016.39	914.074	786.166	760.869	917.864	917.627	680.213
NO	12.47_489.3584m/z	489.358	12.471	neg	4α-carboxy-4β-methyl-5α-cholesta-8-en-3β-ol	HMDB0062384	57666	LMST01010227		44263317		GLCDBDRQLZKKOJ-LJAIZBFVSA-N	Lipids and lipid-like molecules	Prenol lipids	Triterpenoids	*	49.2	54.8	M+FA-H	C29H48O3	-0.245456	1.09114	0.133636	0.540588	-0.431582	0.741448	603.839	814.405	564.432	1.22297e-08	621.711	213.537	306.983	1428.32	630.26	967.342	1224.3	698.937	354.654	379.153	62.5143	481.198	244.242	1958.42	849.808	650.889	35.938	922.856	353.564
NO	13.65_102.0916m/z	102.092	13.6496	pos	xi-2,3-Dihydro-3-methylfuran	HMDB0037788	92603			102677		GLXIOXNPORODGG-UHFFFAOYSA-N	Organoheterocyclic compounds	Dihydrofurans	Unclassified	*	49.2	52	M+NH4	C5H8O	3.65758	0.593037	0.285031	0.671168	-0.0706502	0.952209	1031.84	1083.63	1142.89	1160.31	1112.88	953.204	1056.49	1067.34	996.539	975.218	1043.95	1016.99	1054.51	1014.98	1107.75	1083.31	1032.92	988.581	924.15	982.624	956.545	1027.82	955.92
NO	0.92_166.0623m/z	166.062	0.919967	neg	(S)-N-(4,5-Dihydro-1-methyl-4-oxo-1H-imidazol-2-yl)alanine	HMDB0034912	90300			15820851	176698-63-8	SKIVBBIKOOPRPR-UHFFFAOYSA-N	Organic acids and derivatives	Carboxylic acids and derivatives	Amino acids, peptides, and analogues	**	49.1	0	M-H2O-H	C7H11N3O3	0.562268	0.586054	0.0249506	0.297264	0.057654	1.04077	1039.18	998.47	1122.67	1008.19	1169.41	1157.63	1004.36	1100.67	1109.5	1050.84	915.181	935.891	1106.19	884.449	1086.42	1038.15	1105.37	1101.13	999.091	1096.07	1104.02	911.167	977.341
NO	1.02_104.0709m/z	104.071	1.0164	pos	2-Butyne-1,4-diol	HMDB0245045	65776		C02497	8066	110-65-6	DLDJFQGPPSQZKI-UHFFFAOYSA-N	Organic oxygen compounds	Organooxygen compounds	Alcohols and polyols	***	49.1	33	M+NH4	C4H6O2	3.95317	0.092116	0.733341	0.902407	-0.00642735	0.995555	1025.98	1030.56	1037.07	1117.6	1227.5	1064.17	987.361	1062.07	1101.6	961.184	986.251	980.532	991.207	955.672	1041.68	984.153	1042.38	981.331	1033.74	983.808	976.998	1031.42	996.376
NO	1.36_232.0288m/z	232.029	1.36155	neg	Dopamine 4-sulfate	HMDB0004148	58219		C13691	123932	38339-02-5	DEKNNWJXAQTLFA-UHFFFAOYSA-N	Organic acids and derivatives	Organic sulfuric acids and derivatives	Arylsulfates	**	49.1	0	M-H	C8H11NO5S	1.16741	0.795219	0.00739055	0.201745	0.119512	1.08637	1132.89	1042.82	1247.29	2073.85	1177.37	1052.08	1103.66	1076.08	1084.25	1036.34	1076.12	1412.67	979.879	1110.48	1210.24	1217.63	1180.84	1094.48	970.46	1083.6	908.699	960.898	1071.72
NO	11.41_433.2359m/z	433.236	11.4067	neg	LysoPA(0:0/18:2(9Z,12Z))	HMDB0007852				129661864		PALVOIADDFXQGT-HZJYTTRNSA-N	Lipids and lipid-like molecules	Glycerophospholipids	Glycerophosphates	**	49.1	0	M-H	C21H39O7P	-0.440625	0.430092	0.569114	0.827072	0.0539914	1.03813	1058.06	1019.2	1368.3	1567.76	399.383	2216.95	1326.94	1316.54	780.041	741.954	1145.57	763.387	781.43	999.563	1143.16	905.679	870.923	1074.15	1168.86	1158.48	1059.9	1001.38	816.173
NO	11.78_441.3586m/z	441.359	11.7804	neg	3S-hydroxy-4R-methyl-2S-(n-eicosanyl)butanolide			LMPK03000097		155566481		UHXFUQMDLJEQAJ-SGNDLWITSA-N	Lipids and lipid-like molecules	Polyketides	Annonaceae acetogenins	*	49.1	50.4	M+FA-H	C25H48O3	0.00994013	0.225648	0.540377	0.813599	0.127496	1.0924	705.309	645.654	1045.1	482.321	520.931	281.467	1329.77	125.949	1008.08	813.291	1137.48	810.873	1358.45	164.582	161.56	1486.77	190.392	340.461	1181.15	663.399	20.1825	571.039	519.942
NO	3.91_217.0970m/z	217.097	3.91377	pos	5-Methoxytryptophan	HMDB0002339	6631			151018	2504-22-5	KVNPSKDDJARYKK-JTQLQIEISA-N	Organoheterocyclic compounds	Indoles and derivatives	Tryptamines and derivatives	**	49.1	9.74	M+H-H2O	C12H14N2O3	-0.742941	3.43531	0.385003	0.726301	1.41183	2.66075	3198.56	1202.13	2.80675e-07	2.71114e-07	65572.1	0.0787256	2.6603e-07	4.36164	771.335	1.67014	2.56981e-07	2.3251e-07	2.3251e-07	2.3251e-07	150.48	2.4979e-07	2.4979e-07	2.569e-07	107.411	2.56982e-07	2.48561e-07	2.46694e-07	2.46694e-07
NO	4.97_282.9919m/z	282.992	4.9686	neg	1-Naphthalenesulfonic acid, 3,4-dihydro-3,4-dioxo-	HMDB0245592	345025			10637		PZTGRDMCBZUJDL-UHFFFAOYSA-N	Benzenoids	Naphthalenes	Naphthoquinones	*	49.1	54.4	M+FA-H	C10H6O5S	0.34458	1.24254	0.355925	0.716037	0.464046	1.37941	1447.69	1049.5	180.567	11.3244	8.18126	1653.92	16.8056	709.929	17.9189	301.779	3028.93	15.6202	190.821	548.112	364.335	151.458	375.187	754.321	1900.2	320.11	935.244	347.66	7866.23
NO	5.47_515.2867m/z	515.287	5.47345	neg	DG(2:0/0:0/PGF2alpha)	HMDB0296917						JXYJWJWQCKNXKK-KOAXEJKKSA-N	Unclassified	Unclassified	Unclassified	*	49.1	54	M+FA-H	C25H42O8	1.06021	0.197274	0.835182	0.945476	0.212595	1.15877	918.267	792.45	51.6966	8.04679e-08	8.04679e-08	1025.73	8.79581e-08	8.79581e-08	7.90064e-08	7.90064e-08	7.72198e-08	8.36539e-08	8.36539e-08	41.3454	8.40123e-08	8.40123e-08	1363.22	8.2574e-08	80.9853	8.24622e-08	8.23421e-08	8.26241e-08	8.26241e-08
NO	5.71_349.1389m/z	349.139	5.70578	pos	2-(beta-D-Mannopyranosyl)-L-tryptophan	HMDB0258059				22999687		CPXSBHKDEPPWIX-UHFFFAOYSA-N	Organoheterocyclic compounds	Pyridines and derivatives	Phenylpyridines	*	49.1	53.8	M+H-H2O	C17H22N2O7	-1.28731	2.15334	0.410015	0.737995	1.09623	2.13795	2625.26	1227.93	76.707	172.082	1.72571e-07	255.902	1347.78	549.255	289.518	391.292	1905.89	839.174	1592.81	187.05	705.17	609.351	738.492	122.545	619.952	1046.61	1010.24	183.499	2014.68
NO	6.17_363.0181m/z	363.018	6.16527	neg	Biochanin a 7-sulfate	HMDB0240484						XSOANDKYUDOEER-UHFFFAOYSA-N	Phenylpropanoids and polyketides	Isoflavonoids	O-methylated isoflavonoids	*	49.1	54.8	M-H	C16H12O8S	0.240847	0.128389	0.844202	0.94893	-0.0995811	0.933304	1398.96	1498.93	852.733	835.469	839.383	856.649	827.914	917.571	917.942	927.21	922.252	840.419	987.177	934.152	1173.93	1062.85	959.003	1048.5	1071.3	1015.48	999.467	991.042	966.772
NO	7.37_520.2350m/z	520.235	7.37282	pos	Artonin M		49937	LMPK12111515		44258661		AKJMHCXQYHWXIY-UHFFFAOYSA-N	Lipids and lipid-like molecules	Polyketides	Flavonoids	*	49.1	61	M+NH4	C30H30O7	4.11469	2.5744	0.084688	0.46472	1.06593	2.09353	1663.18	794.44	461.761	199.588	7.74755e-08	2520.67	946.072	222.469	73.575	55.8963	111.655	125.456	678.108	1684.63	331.968	2133.43	1038.19	904.255	60.6892	1478.93	5.21529e-08	516.179	2775.53
NO	8.01_467.2643n	468.272	8.01363	pos	PE(8:0/8:0)		40500	LMGP02010102		9546804		UNACBKDVIYEXSL-LJQANCHMSA-N	Lipids and lipid-like molecules	Glycerophospholipids	Glycerophosphoethanolamines	*	49.1	55.1	M+H, M+Na	C21H42NO8P	-0.979557	1.90546	0.102477	0.497428	0.480226	1.39496	1624.62	1164.63	849.975	1354.06	487.292	886.61	768.184	1100.34	836.28	823.47	713.026	736.171	1060.19	1466.1	1294.33	595.402	720.284	716.387	744.702	621.209	399.453	426.855	1429.66
NO	9.68_307.1916m/z	307.192	9.68497	neg	1-Heptadecene-4,6-diyne-3,9-diol	HMDB0038782	93425	LMFA05000599		5318011	77084-19-6	WNSUMUNACHNURC-UHFFFAOYSA-N	Lipids and lipid-like molecules	Fatty Acyls	Fatty alcohols	*	49.1	51.1	M+FA-H	C17H26O2	0.331885	0.995496	0.173222	0.596163	-0.235941	0.849131	919.957	1083.41	653.736	449.42	305.624	257.626	592.685	1011.7	728.288	1441.06	840.319	1366.39	814.932	1478.77	240.888	974.56	1449.16	2342.89	1418.81	1030.8	593.875	868.276	496.112
NO	1.12_244.0812m/z	244.081	1.12417	pos	Avenic acid B	HMDB0038751				73232334		YVTYLIZWVFUUMH-UHFFFAOYSA-N	Organic acids and derivatives	Carboxylic acids and derivatives	Amino acids, peptides, and analogues	**	49	0	M+Na	C8H15NO6	9.09349	0.38669	0.899729	0.969201	-0.0166043	0.988557	1200.34	1214.23	1613.07	1636.71	917.885	395.281	792.563	413.173	1359.73	1139.18	828.755	1248.99	1556.72	1200.01	1548.48	1116.98	2084.47	1797.55	860.311	1373.9	1134.25	1534.48	1790.39
NO	10.53_570.2810m/z	570.281	10.5319	neg	LysoPE(22:6(4Z,7Z,10Z,13Z,16Z,19Z)/0:0)	HMDB0011526	62310	LMGP02050013		52925132		XEVRBOQZSXWGQO-PAUXXPOVSA-N	Lipids and lipid-like molecules	Glycerophospholipids	Glycerophosphoethanolamines	**	49	0	M+FA-H	C27H44NO7P	-5.24542	0.486805	0.535905	0.811419	0.0848595	1.06058	1167.62	1100.92	1664.58	828.602	460.216	669.237	886.935	988.19	1858.38	786.533	1019.8	1723.03	1043.58	1529.84	1545.89	1390.83	663.794	2671.79	919.988	981.658	1524.13	1086.26	1326.76
NO	12.75_463.3427m/z	463.343	12.7476	neg	17a,20a-Dihydroxycholesterol	HMDB0006764			C05487			PRZXKPDANWDCNC-IMVKCWHASA-N	Lipids and lipid-like molecules	Steroids and steroid derivatives	Hydroxysteroids	**	49	12.7	M+FA-H	C27H46O3	-0.416296	0.891395	0.24397	0.65075	-0.259595	0.835322	719.366	861.184	877.593	240.493	702.893	452.624	985.664	631.348	762.674	737.406	1396.66	834.043	625.358	405.643	120.972	665.917	486.754	909.334	1527.77	530.903	33.4255	843.52	859.317
NO	13.06_539.4317m/z	539.432	13.0556	neg	Ambrettolic acid		35483	LMFA01050106		5282940		MKIFOPBVDBXRTO-DUXPYHPUSA-N	Lipids and lipid-like molecules	Fatty Acyls	Fatty Acids and Conjugates	*	49	58.7	2M-H	C16H30O3	0.0603806	0.503288	0.380454	0.725567	0.18505	1.13686	750.3	659.978	1290.83	502.439	790.824	442.15	1202.17	272.811	725.458	756.742	1196.42	789.169	988.882	211.704	229.439	703.072	231.865	270.891	1885.46	545.065	15.6413	607.835	577.942
NO	2.14_99.0688n	100.076	2.14252	pos	2-Piperidinone	HMDB0011749	340777			12665	675-20-7	XUWHAWMETYGRKB-UHFFFAOYSA-N	Organoheterocyclic compounds	Piperidines	Piperidinones	*	49	50.6	M+H, M+Na	C5H9NO	3.86083	0.0389083	0.783239	0.92501	0.100536	1.07217	1131.1	1054.96	817.423	1588.07	653.116	788.404	318.955	942.563	1175.98	1590.47	2186.05	735.176	328.869	331.209	416.109	1802.29	342.236	464.653	780.558	1441.25	3411.29	3518.97	1067.06
NO	7.53_273.1108m/z	273.111	7.53325	neg	Histidylhistidine	HMDB0028887	23880			6993104	306-14-9	SGCGMORCWLEJNZ-UWVGGRQHSA-N	Organic acids and derivatives	Carboxylic acids and derivatives	Amino acids, peptides, and analogues	*	49	50.8	M-H2O-H	C12H16N6O3	1.02517	1.51036	0.0431847	0.364014	-0.593403	0.662778	860.453	1298.25	383.671	928.859	588.467	72.9782	2654.56	971.377	253.307	482.911	359.945	681.447	1018.84	683.476	518.35	464.904	361.002	3181.75	387.672	370.582	1158.98	564.224	269.752
NO	8.20_135.0805m/z	135.081	8.20287	pos	2,3,6-Trimethylbenzaldehyde	HMDB0032014	88118			10236014	34341-29-2	NHMDCMLCZRILTI-UHFFFAOYSA-N	Benzenoids	Benzene and substituted derivatives	Benzoyl derivatives	*	49	51.7	M+H	C9H10O	0.548766	0.503562	0.513804	0.801667	-0.173767	0.886525	591.196	666.869	1137.07	294.249	277.663	299.526	1243.03	323.533	309.916	275.412	422.169	1092.33	1241.95	261.797	274.095	1480.92	537.989	454.485	1136.69	1320.05	230.632	251.409	794.695
NO	9.01_507.2236m/z	507.224	9.01007	neg	6-Dehydrotestosterone glucuronide	HMDB0010337	57942	LMST05010024	C00178	5460852		GCIVSXAHMONYLO-HMAFJQTKSA-N	Organoheterocyclic compounds	Diazines	Pyrimidines and pyrimidine derivatives	*	49	47.8	M+FA-H	C25H34O8	0.0533195	1.85468	0.189542	0.608845	2.28784	4.88325	909.238	186.195	5666.32	7.36931e-08	765.937	365.662	8.8336e-08	8.8336e-08	8.53082e-08	8.53082e-08	375.119	8.60147e-08	1558.47	8.60147e-08	74.9976	8.25118e-08	8.25118e-08	8.27095e-08	8.27095e-08	213.534	1310.98	7.97314e-08	7.97314e-08
NO	9.01_557.2369m/z	557.237	9.01007	neg	Nicansteroidin D			LMST01160039				UMKFPSOCMNHMRG-JLMBNDLYSA-N	Lipids and lipid-like molecules	Steroids and steroid derivatives	Sterols	*	49	57.5	M-H	C30H38O10	-4.21026	4.39694	0.0067072	0.199917	-1.86377	0.274757	604.687	2200.81	9.18553e-08	514.641	9.33788e-08	249.986	9.97183e-08	179.181	1.03308e-07	2165.02	2403.29	1123.74	689.697	2793.9	9.77705e-08	339.6	1939.52	700.531	9.35795e-08	1191.39	119.695	403.486	1530.59
NO	9.68_426.2608m/z	426.261	9.68232	pos	LysoPE(0:0/14:0)	HMDB0011470	62258	LMGP02050033		53480919		DDUZNLUWXLYPCP-GOSISDBHSA-N	Lipids and lipid-like molecules	Glycerophospholipids	Glycerophosphoethanolamines	**	49	0	M+H	C19H40NO7P	-1.59726	0.58339	0.505314	0.796573	0.131562	1.09548	1126.08	1027.93	1092.57	533.869	288.411	433.838	884.988	995.089	1798.7	1216.39	674.26	3145.45	1214.56	859.32	2190.48	2645.82	724.188	3243.21	839.477	1217.03	1009.44	1658.72	889.481
NO	9.81_295.1915m/z	295.191	9.81197	neg	Norambreinolide	HMDB0035293	85004			61129	564-20-5	IMKJGXCIJJXALX-UHFFFAOYSA-N	Organoheterocyclic compounds	Naphthofurans	Unclassified	*	49	51.3	M+FA-H	C16H26O2	-0.0689385	1.12813	0.160703	0.580206	-0.291692	0.816943	884.848	1083.12	408.851	347.797	225.643	84.3106	507.41	1041.33	675.52	1410.72	1622.76	1019.95	540.264	531.931	191.092	837.837	1362.7	1695.75	2136.03	633.279	344.72	965.532	1155.93
NO	9.99_613.3358m/z	613.336	9.9914	neg	(24E)-3alpha,15alpha-Diacetoxy-23-oxo-7,9(11),24-lanostatrien-26-oic acid	HMDB0035388	90684			131751735	117383-36-5	RUEBMBLFAJUSGD-JZJYNLBNSA-N	Lipids and lipid-like molecules	Prenol lipids	Triterpenoids	*	49	56.2	M+FA-H	C34H48O7	-4.31919	2.9632	0.172514	0.595517	1.56468	2.95812	2341.65	791.6	633.52	130.349	125.803	6069.43	324.185	779.004	9.16845e-08	228.067	408.669	9.56365e-08	9.56365e-08	4666.2	754.086	175.022	1340.94	622.594	787.122	382.714	1042.29	376.952	1046.73
NO	10.11_544.2661m/z	544.266	10.1109	neg	LysoPE(0:0/20:5(5Z,8Z,11Z,14Z,17Z))	HMDB0011489	62277	LMGP02050053		53480938		MMHCCHGAKPRCIO-KOYQJJOGSA-N	Lipids and lipid-like molecules	Glycerophospholipids	Glycerophosphoethanolamines	**	48.9	3.06	M+FA-H	C25H42NO7P	-3.89968	0.575286	0.480896	0.783877	0.0735733	1.05232	1073.58	1020.21	1355.85	836.388	435.744	754.043	898.557	1246.09	1442.83	1115.83	822.209	1164.13	1368.77	1013.44	1169.69	951.468	636.339	2048.24	928.098	1145.97	1087.42	1110.79	877.336
NO	11.11_205.0857m/z	205.086	11.108	pos	Monoisobutyl phthalic acid	HMDB0002056	328933			92272	30833-53-5	RZJSUWQGFCHNFS-UHFFFAOYSA-N	Benzenoids	Benzene and substituted derivatives	Benzoic acids and derivatives	*	48.9	49.6	M+H-H2O	C12H14O4	-1.18456	0.461539	0.0295334	0.314744	0.0362826	1.02547	1101.73	1074.37	1120.09	1184.21	1292.56	1056.24	1046.28	992.416	1117.13	1071.47	1081.33	1044.48	1053.98	1052.33	1172.42	1107.38	1138.79	1073.62	1036.19	1058.84	1064.4	1068.01	1141.19
NO	5.25_141.0922m/z	141.092	5.25068	neg	Ethyl 2-methyl-3-pentenoate	HMDB0037622				14423335		HOWBPXBYCPKWBL-XQRVVYSFSA-N	Lipids and lipid-like molecules	Fatty Acyls	Fatty acid esters	**	48.9	0	M-H	C8H14O2	0.584612	0.451634	0.924896	0.975932	-0.0173741	0.988029	1005.99	1018.18	677.51	744.752	180.18	856.711	494.251	1730.32	574.878	1923.62	512.726	392.306	2077.14	727.884	1007.75	982.148	1620.51	744.492	453.062	892.175	364.993	998.353	1225.81
NO	5.25_473.1452m/z	473.145	5.25068	neg	Picroside I	HMDB0250017				74029789		XZGPUOQGERGURE-UHFFFAOYSA-N	Phenylpropanoids and polyketides	Cinnamic acids and derivatives	Cinnamic acid esters	**	48.9	5.02	M-H2O-H	C24H28O11	-0.208321	2.58029	0.123872	0.529133	1.45331	2.73836	1754.45	640.691	349.677	8.97451e-08	8.97451e-08	11424.4	9.3484e-08	9.3484e-08	9.40952e-08	9.40952e-08	9.46278e-08	1.03396e-07	1684.49	2054.25	1.05671e-07	1.05671e-07	506.134	1.06935e-07	1.06935e-07	1.07225e-07	1.07049e-07	1.05926e-07	656.937
NO	5.47_283.1187m/z	283.119	5.47345	neg	2-Methylidene-4-(oxiran-2-yl)butanoic Acid	HMDB0257753				10374549		AOWRXQWYDNLPGG-UHFFFAOYSA-N	Lipids and lipid-like molecules	Fatty Acyls	Fatty acids and conjugates	*	48.9	48.3	2M-H	C7H10O3	-0.0254303	1.50674	0.0558134	0.400423	-0.666542	0.630015	652.344	1035.44	737.11	896.332	76.8323	320.646	256.049	520.979	152.477	868.105	373.055	1073.95	967.645	1873.11	220.004	428.676	1262.77	300.826	14.7334	488.901	542.916	29.1673	354.837
NO	9.20_312.2297n	295.226	9.1985	pos	9,14-DiHODE		35507	LMFA02000167		5282964		NYDHMIHPIKWYLF-UTLPMFLDSA-N	Lipids and lipid-like molecules	Fatty Acyls	Octadecanoids	*	48.9	55.7	M+H, M+Na, M+H-H2O	C18H32O4	-1.05298	0.486883	0.094391	0.484579	-0.0532336	0.963774	977.26	1013.99	1105.54	964.394	1009.01	900.871	908.532	974.853	994.447	1001.95	968.465	948.921	921.558	934.051	987.766	993.614	1019.05	1019.51	889.653	1088.4	922.726	979.428	970.435
NO	15.26_415.3441n	416.351	15.2637	pos	22-iso-teinemine			LMST01150012		134249		IRRHFODGOMSPEE-FIRKVUNCSA-N	Lipids and lipid-like molecules	Steroids and steroid derivatives	Sterols	*	48.8	52.3	M+H-H2O, M+H	C27H45NO2	-2.16676	0.452166	0.398304	0.731692	0.0680172	1.04827	1043.59	995.534	960.268	1057.13	746.424	793.105	857.798	998.144	826.301	995.699	1000.24	1173.73	1257.76	944.961	779.231	1312.04	856.391	559.771	1001.68	1039.1	833.087	711.217	867.58
NO	2.12_148.0755m/z	148.076	2.12387	pos	L-Phenylalanine	HMDB0000159	28		C00079	6140	63-91-2	COLNVLDHVKWLRT-QMMMGPOBSA-N	Organic acids and derivatives	Carboxylic acids and derivatives	Amino acids, peptides, and analogues	**	48.8	0	M+H-H2O	C9H11NO2	-0.939249	0.117991	0.649088	0.864561	0.0600145	1.04248	919.437	881.974	1150.55	682.035	467.98	562.962	1345.78	666.119	1887.81	711.52	454.041	622.323	687.689	556.785	920.444	1108.65	794.555	1674.61	1522.94	1456.82	925.255	757.552	1302.63
NO	3.57_213.0753n	194.057	3.56707	neg	4-((2-Nitro-1H-imidazol-1-yl)methoxy)-2-buten-1-ol	HMDB0257251				119567		OGIXVTVGRBZYJM-UHFFFAOYSA-N	Organic 1,3-dipolar compounds	Allyl-type 1,3-dipolar organic compounds	Organic nitro compounds	*	48.8	54.4	M-H2O-H, M-H	C8H11N3O4	1.55984	0.202879	0.149902	0.563648	0.0163304	1.01138	1030.33	1018.73	1070.16	1041.92	1063.01	1042.61	1090.1	1052.88	1068.24	1039.85	1037.26	1034.25	1082.28	993.313	1007.49	1026.23	1052.61	975.353	980.641	1064.27	1029.75	1024.34	1073.59
NO	4.45_241.0719m/z	241.072	4.44718	neg	3-(3,4-Dihydroxyphenyl)-2-methylpropionic acid	HMDB0060735						GIIOASILGOFVPI-UHFFFAOYSA-N	Phenylpropanoids and polyketides	Phenylpropanoic acids	Unclassified	**	48.8	0	M+FA-H	C10H12O4	0.589905	1.09453	0.161788	0.581111	-0.679015	0.624592	599.487	959.807	129.074	2820.34	124.232	610.339	150.428	3.66282e-07	4.29337e-07	615.028	362.637	4.41442e-07	351.86	2036.67	1110.53	2146.68	423.463	4.16719e-07	4.16719e-07	344.611	221.893	4.18958e-07	592.081
NO	5.72_599.2855m/z	599.285	5.72473	pos	Rupintrivir	HMDB0257363				69866278		CAYJBRBGZBCZKO-UHFFFAOYSA-N	Organic acids and derivatives	Carboxylic acids and derivatives	Carboxylic acid derivatives	*	48.8	52.3	M+H	C31H39FN4O7	-3.46982	2.47118	0.270849	0.666404	3.0008	8.00442	1682.51	210.198	8.17423e-08	8.17621e-08	385.153	465.294	177.899	65.7935	7.74176e-08	53.5153	435.832	66.1892	135.47	398.559	201.852	8.48334e-08	367.944	124.559	323.528	6.89995e-08	6.97968e-08	7.12164e-08	7.12164e-08
NO	5.92_514.2844m/z	514.284	5.91962	neg	Taurallocholic acid	HMDB0000922	5875	LMST05040016		12359086	59005-70-8	WBWWGRHZICKQGZ-FETCCXJJSA-N	Lipids and lipid-like molecules	Steroids and steroid derivatives	Bile acids, alcohols and derivatives	**	48.8	0.916	M-H	C26H45NO7S	-0.0402272	4.08446	0.242218	0.6502	4.77974	27.4692	3811.88	138.769	6.18964e-08	6.09566e-08	6.09566e-08	1005.25	5.72447e-08	5.72447e-08	122.502	5.70889e-08	32.1128	5.79057e-08	5.79057e-08	96.3371	5.99263e-08	864.499	1121.37	6.48931e-08	6.48931e-08	303.963	6.93811e-08	6.86686e-08	561.311
NO	9.21_305.1759m/z	305.176	9.2134	neg	1,9-Heptadecadiene-4,6-diyne-3,8-diol, (3S,8S,9Z)-	HMDB0244257				3321		QWCNQXNAFCBLLV-UHFFFAOYSA-N	Lipids and lipid-like molecules	Fatty Acyls	Fatty alcohols	**	48.8	0	M+FA-H	C17H24O2	0.166683	1.70556	0.0465416	0.373167	-0.553919	0.681167	785.269	1152.83	182.873	204.211	1.24543e-07	124.287	284.362	558.068	797.448	1051.4	803.077	1042.72	424.188	1484.85	206.509	869.584	1648.7	3233.01	1185.8	964.741	847.235	1076.54	539.572
NO	0.88_127.0514m/z	127.051	0.8826	neg	L-Glutamine	HMDB0000641	5614		C00064	5961	56-85-9	ZDXPYRJPNDTMRX-VKHMYHEASA-N	Organic acids and derivatives	Carboxylic acids and derivatives	Amino acids, peptides, and analogues	**	48.7	15.4	M-H2O-H	C5H10N2O3	0.795416	0.543158	0.0151912	0.246301	0.0516857	1.03648	1052.77	1015.72	1142.18	1068.75	1054.61	1106.76	1042.65	1066.37	1116.65	1096.38	1069.65	1077	1070.81	993.592	1131.67	1073.08	1186.52	1097.16	1009.53	1044.77	1007.17	1006.51	1062.36
NO	10.13_286.3100m/z	286.31	10.1285	pos	Oleyl alcohol	HMDB0029632	46164	LMFA05000213		5284499		ALSTYHKOOCGGFT-KTKRTIGZSA-N	Lipids and lipid-like molecules	Fatty Acyls	Fatty alcohols	*	48.7	55	M+NH4	C18H36O	-1.50369	0.362076	0.159856	0.579719	0.0376531	1.02644	843.517	821.786	810.032	949.299	1005.2	829.724	761.274	833.172	781.528	785.853	799.971	928.875	779.075	866.566	1002.95	914.141	894.345	799.44	820.478	766.612	792.239	962.126	851.535
NO	10.71_356.2563n	337.238	10.7123	neg	13,14-Dihydro PGE1	HMDB0002689	36193	LMFA03010144		161273	19313-28-1	DPOINJQWXDTOSF-DODZYUBVSA-N	Lipids and lipid-like molecules	Fatty Acyls	Eicosanoids	*	48.7	51.7	M-H2O-H, M-H	C20H36O5	0.0833727	0.258909	0.830031	0.942708	-0.0315786	0.978349	959.121	980.346	1052.25	538.302	688.784	347.837	1470.29	613.392	1357.9	1239.46	1040.79	993.935	632.905	1014.21	864.542	1173.58	1193.07	1284.11	1680.51	707.513	379.149	1144.63	814.102
NO	11.33_496.3752m/z	496.375	11.3261	pos	PC(O-17:0/0:0)		40387	LMGP01060013		10413466		HQRBTQCLRRUGMR-RUZDIDTESA-N	Lipids and lipid-like molecules	Glycerophospholipids	Glycerophosphocholines	**	48.7	0	M+H	C25H54NO6P	-1.85808	0.746079	0.390577	0.728316	-0.284124	0.82124	853.413	1039.18	1454.08	1517.32	381.221	1530.63	922.596	691.215	278.886	510.747	1118.3	2027.83	828.906	612.537	1028.49	760.165	1189.54	492.007	939.607	1475.53	1083.73	1066.26	851.676
NO	13.41_591.4631m/z	591.463	13.4074	neg	bacteriohopane-32,33,34,35-tetrol			LMPR04000004		42608311		JMKBTQYGOKJMBJ-TVWNWXJJSA-N	Lipids and lipid-like molecules	Prenol lipids	Hopanoids	*	48.7	51.6	M+FA-H	C35H62O4	0.0771093	0.705867	0.365453	0.717594	-0.287945	0.819068	629.929	769.08	324.546	83.3005	201.974	11.2207	237.577	960.92	460.782	1608.23	509.428	665.952	240.333	242.286	150.74	482.886	895.208	2441.88	1032.66	580.632	188.313	1785.02	320.438
NO	6.00_349.1389m/z	349.139	6.00395	pos	Tryptophan 2-C-mannoside	HMDB0240296				10981970	180509-18-6	CPXSBHKDEPPWIX-RAYCSJGISA-N	Organoheterocyclic compounds	Indoles and derivatives	Indolyl carboxylic acids and derivatives	*	48.7	52.9	M+H-H2O	C17H22N2O7	-1.33202	1.62102	0.466785	0.773771	0.770472	1.70583	2099.63	1230.86	166.442	288.599	197.054	447.57	1344.59	978.198	98.0699	575.938	2216.64	761.547	1554.97	301.572	1192.07	410.589	1202.6	1.52411e-07	730.706	845.525	841.232	228.774	1816.2
NO	8.24_243.1601m/z	243.16	8.2387	neg	1,11-Undecanedicarboxylic acid	HMDB0002327	6622	LMFA01170014		10458	505-52-2	DXNCZXXFRKPEPY-UHFFFAOYSA-N	Lipids and lipid-like molecules	Fatty Acyls	Fatty acids and conjugates	**	48.7	0	M-H	C13H24O4	-0.201469	0.157855	0.975142	0.990867	-0.00258152	0.998212	1108.53	1110.51	736.759	1071.82	1734.77	1342.04	1217.31	1644.72	1248.96	1351.75	896.528	1020.95	1027.34	802.11	1101.01	905.273	983.601	1495.23	1046.52	740.506	768.17	836.602	1014.95
NO	13.56_426.3708n	425.363	13.5615	neg	Hexacosanedioic acid		35992	LMFA01170040		9543670		JJWZFUFNJNGKAF-UHFFFAOYSA-N	Lipids and lipid-like molecules	Fatty Acyls	Fatty Acids and Conjugates	*	48.6	49.3	M-H2O-H, M-H	C26H50O4	-0.324737	0.207936	0.706829	0.891114	0.0715905	1.05087	621.451	591.365	895.714	169.007	531.646	237.316	743.508	354.795	851.83	814.64	1652.48	719.404	613.97	165.437	172.444	725.493	282.614	321.301	1139.39	498.456	35.0699	657.44	424.074
NO	3.59_349.0129m/z	349.013	3.58625	neg	7-Chloroemodin		329619	LMPK13040004	C10311	442729		AVSZOSVPTLSHOV-UHFFFAOYSA-N	Lipids and lipid-like molecules	Polyketides	Aromatic polyketides	*	48.6	67.7	M+FA-H	C15H9ClO5	2.71396	1.67424	0.000170836	0.0370788	-0.255396	0.837757	878.003	1048.04	903.117	909.19	470.413	716.75	860.49	757.631	698.957	893.19	858.702	920.627	994.155	860.907	828.768	933.472	995.805	1021.65	1015.79	1239.66	868.758	885.635	1095.14
NO	8.88_536.2426n	581.241	8.88335	neg	Pemptoporphyrin	HMDB0256216						DKAGEROMGGJASM-SUSDVETHSA-N	Unclassified	Unclassified	Unclassified	*	48.6	47.4	M-H2O-H, M+FA-H	C32H32N4O4	0.544868	0.634373	0.308052	0.686653	-0.14568	0.903953	983.132	1087.59	512.524	674.669	475.286	854.069	1143.57	775.985	554.209	1175.59	1264.14	1165.28	1042.94	1072.06	613.045	510.833	1098.99	1014.26	1097.34	1129.5	1191.5	917.413	1336.31
NO	11.21_387.2525m/z	387.253	11.2127	neg	Alfaprostolum	HMDB0248132				73152410		OZDSQCVLNUIYLN-UHFFFAOYSA-N	Lipids and lipid-like molecules	Fatty Acyls	Fatty acid esters	*	48.5	54.8	M-H2O-H	C24H38O5	-3.83995	0.552906	0.519604	0.804962	-0.115631	0.922978	862.25	934.204	751.187	251.363	426.181	422.316	1126.11	866.913	983.456	1579.13	1533.74	1608.65	638.986	570.877	296.139	1818.02	691.784	976.399	1238.24	495.372	75.25	881.157	735.949
NO	11.33_389.2697m/z	389.27	11.3279	neg	7alpha,12alpha-Dihydroxy-5beta-chol-3-en-24-oic Acid		84539	LMST04010226		5283984		AIBUGMOPZPLNNP-QLEQUTGBSA-N	Lipids and lipid-like molecules	Steroids and steroid derivatives	Bile acids and derivatives	*	48.5	49.2	M-H	C24H38O4	-0.0889761	0.795668	0.323565	0.696296	-0.1779	0.883989	830.731	939.753	667.592	240.721	475.759	402.244	1371.25	703.545	651.747	1402.13	1523.29	1288.81	578.966	408.599	265.679	1554.82	801.565	974.593	1152.37	516.718	54.6374	941.987	764.527
NO	11.34_269.2122m/z	269.212	11.3402	neg	(+/-)-Dihydrofarnesol	HMDB0032218				439223	51411-24-6	OOOOFOPLSIWRAR-UHFFFAOYSA-N	Lipids and lipid-like molecules	Prenol lipids	Sesquiterpenoids	**	48.5	0	M+FA-H	C15H28O	-0.214135	0.281686	0.364628	0.717594	0.0456413	1.03214	957.447	927.631	1001.83	826.543	1056.17	1085.2	888.74	812.671	826.417	817.24	939.773	747.957	1216.22	1054.32	728.466	933.964	1013.79	939.949	1049.98	1205.78	836.624	1008.83	829.572
NO	14.65_231.1349m/z	231.135	14.6536	pos	Phenazopyridine	HMDB0015506			C07429		94-78-0	QPFYXYFORQJZEC-FOCLMDBBSA-N	Organoheterocyclic compounds	Pyridines and derivatives	Aminopyridines and derivatives	*	48.5	49.7	M+NH4	C11H11N5	-1.81069	0.676963	0.0570036	0.400469	0.0897971	1.06422	1081.7	1016.42	989.529	1080.53	1174.37	1058.34	1070.52	1102.57	1122.75	995.672	1014.71	1181.03	1184.64	920.077	946.891	1174.12	1242.73	873.237	1046.63	1307.17	1402.44	1062.83	1130.06
NO	5.58_300.1106n	301.118	5.57643	pos	1-{2-[(3-Ethylphenyl)amino]-2-oxoethyl}-6-oxo-1,6-dihydropyridine-3-carboxylic acid	HMDB0243809				71700183		DZJOJMJMCWMOFT-UHFFFAOYSA-N	Organoheterocyclic compounds	Pyridines and derivatives	Pyridinecarboxylic acids and derivatives	**	48.5	29.8	M+H-H2O, M+H	C16H16N2O4	-1.28217	0.575761	0.62257	0.853035	0.328835	1.256	735.968	585.963	119.429	190.379	116.504	212.647	396.563	231.667	156.345	188.332	988.5	420.524	496.66	412.356	391.482	249.663	622.948	232.958	438.458	481.373	453.469	339.984	680.195
NO	7.12_471.2421m/z	471.242	7.11558	neg	3-Sulfodeoxycholic acid			LMST05020038		44263355		ARGCPGOJOKCMSW-PRIGKXSZSA-N	Lipids and lipid-like molecules	Steroids and steroid derivatives	Steroid conjugates	*	48.5	53	M-H	C24H40O7S	-0.156144	2.0022	0.341944	0.707982	-0.698759	0.616102	961.225	1560.17	1533.02	3.42749e-08	3.42749e-08	6657.28	96.8029	3.45148e-08	139.974	144.69	58.2074	384.15	1432.87	3318.48	45.7724	1169.08	4118.09	149.059	266.465	3.36837e-08	897.225	524.656	3.33112e-08
NO	9.50_211.1327m/z	211.133	9.49708	pos	(R)-8-Acetoxycarvotanacetone	HMDB0037104	351142			538920	56691-69-1	FTCAQUBXEGKQTD-UHFFFAOYSA-N	Lipids and lipid-like molecules	Prenol lipids	Monoterpenoids	*	48.5	48.5	M+H	C12H18O3	-0.944125	0.712639	0.24187	0.6502	-0.251195	0.8402	740.896	881.809	753.667	882.256	662.055	682.916	960.635	493.058	580.706	923.611	834.18	727.253	547.507	1615.73	517.213	624.785	829.621	374.369	451.321	670.65	514.798	882.782	778.775
NO	0.71_227.1248m/z	227.125	0.70645	pos	(2xi,6xi)-7-Methyl-3-methylene-1,2,6,7-octanetetrol	HMDB0033217	89084	LMFA05000554		15382184	217449-59-7	GGDOZDCNLKHEMH-UHFFFAOYSA-N	Lipids and lipid-like molecules	Fatty Acyls	Fatty alcohols	*	48.4	48.8	M+Na	C10H20O4	-3.06524	0.943266	0.111361	0.513091	-0.211008	0.863933	1032.18	1194.75	818.892	1094.76	529.907	704.035	1448.36	528.106	1835.52	993.517	1001.77	1112.53	1067.67	1431.59	909.379	960.375	863.541	488.165	1612.02	655.927	455.42	620.055	1308.82
NO	10.27_553.3141n	571.348	10.272	pos	LysoPE(0:0/24:6(6Z,9Z,12Z,15Z,18Z,21Z))	HMDB0011499	62287	LMGP02050063		53480948		FQPLXQPTXKRVQH-RGSQNDLGSA-N	Lipids and lipid-like molecules	Glycerophospholipids	Glycerophosphoethanolamines	*	48.4	75.2	M+NH4, M+Na	C29H48NO7P	-4.9357	0.342643	0.520337	0.804962	-0.0730232	0.950644	776.251	816.553	620.269	965.261	820.344	1223.95	857.159	640.784	527.462	753.822	903.132	893.069	894.227	1016.79	891.73	815.143	408.002	332.831	388.544	1289.55	632.757	863.389	509.348
NO	10.53_267.1965m/z	267.196	10.5319	neg	Globulol	HMDB0036645	91690			101716	489-41-8	AYXPYQRXGNDJFU-UHFFFAOYSA-N	Lipids and lipid-like molecules	Prenol lipids	Sesquiterpenoids	**	48.4	1.86	M+FA-H	C15H26O	-0.45202	1.82634	0.124166	0.529566	0.595299	1.51079	1421.77	941.081	803.059	923.979	1727.52	2123.94	522.621	1320.72	384.318	686.658	11631.8	786.466	484.727	3410.87	397.999	626.288	735.253	1043.04	566.836	1424.74	773.859	705.616	579.132
NO	5.15_445.1901m/z	445.19	5.14595	neg	15-Hydroxynorandrostene-3,17-dione glucuronide	HMDB0010353	57951	LMST05010033	C03033	44263360	131749-23-0	ADQUXZRKOKKULD-CZOXBATISA-N	Lipids and lipid-like molecules	Steroids and steroid derivatives	Steroidal glycosides	**	48.4	0	M-H2O-H	C24H32O9	7.22284	1.04357	0.353028	0.71404	-0.336558	0.791929	1024.14	1293.22	201.446	221.815	169.231	572.757	3222.27	1012.91	454.825	818.457	488.581	526.134	1732.97	1537.68	271.79	714.097	1292.1	824.913	1099.2	222.11	265.845	902.612	886.057
NO	6.86_532.2893m/z	532.289	6.86205	neg	ibho#24			LMFA13040145		86289901		LXVPUPUKAHIWDZ-STNUDKPESA-N	Lipids and lipid-like molecules	Fatty Acyls	Fatty acyl glycosides	*	48.4	52.4	M-H	C29H43NO8	-4.36434	2.52139	0.282119	0.67012	1.95145	3.86764	1979.98	511.936	6.50451e-08	6.68454e-08	6.68454e-08	327.857	6.8778e-08	6.8778e-08	870.817	33.061	532.29	87.6378	123.389	39.4665	6.66348e-08	1206.42	92.1237	436.12	67.5987	664.611	5.86378e-08	54.262	1682.14
NO	8.01_301.1193m/z	301.119	8.00927	neg	Ancymidol	HMDB0248390	72544		C18774	25572	12771-68-5	HUTDUHSNJYTCAR-UHFFFAOYSA-N	Benzenoids	Phenol ethers	Anisoles	*	48.4	46.6	M+FA-H	C15H16N2O2	-0.143831	0.509982	0.525877	0.806642	-0.191306	0.875812	927.307	1058.8	201.598	402.369	240.734	538.134	1060.13	836.369	404.243	1176.06	1210.73	747.534	828.54	815.399	479.363	237.768	889.489	484.067	731.862	1123.05	1157.44	598.769	1579.06
NO	8.11_158.1539m/z	158.154	8.10697	pos	(3Z,6Z)-3,6-Nonadien-1-ol	HMDB0030957	46088	LMFA05000136		6434541	53046-97-2	PICGPEBVZGCYBV-CWWKMNTPSA-N	Lipids and lipid-like molecules	Fatty Acyls	Fatty alcohols	**	48.4	9.39	M+NH4	C9H16O	-0.465674	0.00647945	0.840201	0.947017	0.00344303	1.00239	1023.46	1021.02	1004.39	1068.39	1070.03	1022.58	999.764	1001.82	1103.37	1001.15	969.437	990.612	1026.84	970.809	1106.11	1024.03	1047.14	950.722	982.844	1033.07	987.355	1064.2	1050.47
NO	9.24_460.2687m/z	460.269	9.23647	pos	Cinobufagin	HMDB0250266				633349		SCULJPGYOQQXTK-UHFFFAOYSA-N	Lipids and lipid-like molecules	Steroids and steroid derivatives	Steroid lactones	**	48.4	0	M+NH4	C26H34O6	-1.50891	0.325486	0.0173293	0.258945	0.935574	1.91265	32.6339	17.0621	50.8272	131.415	30.4273	61.5202	23.1046	38.868	52.3511	40.3301	117.547	138.478	2.24733e-08	31.1866	36.0789	2.44539e-08	14.8555	28.332	44.0243	26.1893	2.49902e-08	18.2387	2.5445e-08
NO	9.91_295.2508n	278.248	9.9066	pos	(4E,8E,10E-d18:3)sphingosine		53913	LMSP01080013		42608349		PZVYDNWEQXJZPQ-IYAOGOEGSA-N	Lipids and lipid-like molecules	Sphingolipids	Sphingoid bases	*	48.4	49	M+H-H2O, M+Na	C18H33NO2	-0.991607	0.676322	0.204077	0.624638	0.750985	1.68294	166.938	99.194	29.0976	331.195	148.301	765.35	12.6692	370.178	78.4145	52.056	251.292	221.369	63.5583	27.0574	290.514	65.2815	162.292	1537.26	405.219	15.9312	19.8253	53.1171	21.3149
NO	1.20_220.0464m/z	220.046	1.20002	neg	N-Acetyl-L-aspartic acid	HMDB0000812	5776		C01042	65065	997-55-7	OTCCIMWXFLJLIA-BYPYZUCNSA-N	Organic acids and derivatives	Carboxylic acids and derivatives	Amino acids, peptides, and analogues	**	48.3	0	M+FA-H	C6H9NO5	0.681844	0.436132	0.284807	0.670993	-0.0674394	0.95433	995.073	1042.69	828.354	823.854	1225.65	926.018	1241.16	1098.54	925.421	733.068	459.579	910.035	855.575	1246.41	998.306	1280.18	1150.28	1262.68	1394.42	842.948	920.428	817.829	1039.79
NO	1.40_144.0667m/z	144.067	1.3966	neg	4-Acetamidobutanoic acid	HMDB0003681	44719		C02946	18189	3025-96-5	UZTFMUBKZQVKLK-UHFFFAOYSA-N	Organic acids and derivatives	Carboxylic acids and derivatives	Amino acids, peptides, and analogues	**	48.3	0	M-H	C6H11NO3	0.786822	0.0338848	0.772673	0.920967	-0.00624533	0.99568	1031.1	1035.57	968.302	1191.01	1202.29	1023.13	989.303	1039.84	981.602	1022.29	986.339	1084.4	988.123	1040.6	980.828	1001.97	993.695	1017.53	1025.06	1088.94	1140.62	1093.82	1073.33
NO	1.82_104.1073m/z	104.107	1.81598	pos	Pent-1-en-2-ol	HMDB0303082	331346			173840		RTJBLRZRSVEQRH-UHFFFAOYSA-N	Organic oxygen compounds	Organooxygen compounds	Enols	*	48.3	46.8	M+NH4	C5H10O	3.91844	0.0345717	0.931479	0.977593	0.00262158	1.00182	983.975	982.188	950.746	1051.18	1106.35	999.494	856.73	1019.12	1020.03	946.084	848.729	901.886	1002.85	981.309	1044.58	1017.49	1157.11	1032.47	1075.89	1009.63	807.937	947.874	894.656
NO	11.80_300.2892m/z	300.289	11.797	pos	Palmitoylethanolamine	HMDB0256090				87141275		AWSKUFRMBJOZKF-UHFFFAOYSA-N	Organic oxygen compounds	Organooxygen compounds	Carbohydrates and carbohydrate conjugates	**	48.3	22.1	M+H	C18H37NO2	-1.66998	0.0662856	0.792659	0.928891	0.0203043	1.01417	818.53	807.091	626.855	1108.75	1171.01	911.02	859.833	836.74	663.873	633.878	890.321	756.96	768.141	1065.76	1030.02	801.088	630.085	876.821	726.953	722.482	955.381	766.142	595.19
NO	4.74_184.0980m/z	184.098	4.7424	neg	N-Lactoylleucine	HMDB0062176				57329455	210769-82-7	BUMIGZVUJKNXCO-BQBZGAKWSA-N	Organic acids and derivatives	Carboxylic acids and derivatives	Amino acids, peptides, and analogues	**	48.3	0	M-H2O-H	C9H17NO4	0.367334	1.64009	0.557474	0.821941	-0.690973	0.619436	902.228	1456.53	73.0413	575.596	8.41162e-07	9.53523e-07	9.99713e-07	9.99713e-07	1.00459e-06	1.00459e-06	9.94323e-07	9.31981e-07	941.907	17189.8	9.57673e-07	1393.86	199.604	1.07222e-06	168.702	1.03052e-06	8.39691e-07	84.4967	709.191
NO	5.90_167.0351m/z	167.035	5.9015	neg	5-Methoxysalicylic acid	HMDB0001868	4164			75787	2612-02-4	IZZIWIAOVZOBLF-UHFFFAOYSA-N	Benzenoids	Benzene and substituted derivatives	Benzoic acids and derivatives	***	48.3	35.1	M-H	C8H8O4	0.426817	0.91576	0.315115	0.689654	-0.434616	0.739891	715.38	966.873	88.9303	439.786	334.338	541.237	305.899	114.375	2710.5	880.583	67.6579	654.062	413.487	3464.41	1588.26	433.161	94.8918	77.2599	714.694	1256.11	1226.72	369.637	1008.28
NO	6.21_554.2431m/z	554.243	6.20558	neg	Taurodehydrocholic acid	HMDB0258743				12443257		UBDJSBRKNHQFPD-UHFFFAOYSA-N	Lipids and lipid-like molecules	Steroids and steroid derivatives	Bile acids, alcohols and derivatives	*	48.3	49.3	M+FA-H	C26H39NO7S	0.322208	1.97961	0.339502	0.705999	-0.936619	0.522456	933.6	1786.94	653.858	488.088	4.49173e-08	1345.69	521.202	4.51739e-08	253.707	237.985	145.387	388.67	731.511	1492.91	886.621	436.565	1720.36	245.771	381.814	201.368	34.162	856.26	39.7317
NO	8.46_335.2227m/z	335.223	8.45975	neg	Sebacil	HMDB0244060				96839		HLPUHEJQIIHQDF-UHFFFAOYSA-N	Organic oxygen compounds	Organooxygen compounds	Carbonyl compounds	**	48.3	0	2M-H	C10H16O2	-0.179225	3.04355	0.0258799	0.299853	-0.922001	0.527776	798.895	1513.7	719.284	290.488	3.92229e-07	503.414	1705.43	1219.65	902.629	676.258	961.253	637.367	1500.01	417.453	542.365	2642.7	983.85	683.791	999.961	530.166	383.055	285.519	603.579
NO	5.17_301.0946n	319.128	5.17028	pos	Citpressine I	HMDB0029323	86187			5494827	81525-58-8	OQMSMWRXIZYYNR-UHFFFAOYSA-N	Organoheterocyclic compounds	Quinolines and derivatives	Benzoquinolines	*	48.2	50.2	M+H, M+NH4	C16H15NO5	-1.34449	0.446988	0.723587	0.897233	0.164966	1.12114	1122.75	1001.44	289.921	444.381	339.601	592.116	847.542	765.834	572.554	537.425	1155.97	790.433	863.266	722.006	476.204	336.159	929.987	542.578	969.791	892.383	945.588	565.063	1030.7
NO	6.30_183.1027m/z	183.103	6.30155	neg	alpha-Campholonic acid	HMDB0301822				57455196		VRCGDJCVKWWRME-UHFFFAOYSA-N	Lipids and lipid-like molecules	Prenol lipids	Monoterpenoids	**	48.2	20.6	M-H	C10H16O3	0.241082	0.913132	0.151829	0.566535	0.459027	1.37461	773.265	562.533	701.595	604.061	670.573	676.468	790.945	543.815	4504.31	521.887	594.693	509.004	293.545	1046.52	743.834	815.457	646.707	299.645	620.848	2872.44	116.593	755.907	1519.49
NO	7.09_357.2784m/z	357.278	7.09043	pos	Tetracosahexaenoic acid, n-3	HMDB0060117				131769829		RFKXDFPDYHBCRC-JGDWKEERSA-N	Lipids and lipid-like molecules	Fatty Acyls	Fatty acids and conjugates	*	48.2	49.6	M+H	C24H36O2	-1.18499	2.16682	0.124199	0.529566	1.21478	2.32105	1799.46	775.277	690.878	176.123	797.754	1773.94	42.9728	101.937	17334.9	607.462	2628.29	1650.25	1351.45	1523.87	1445.09	1224.86	1237.1	286.608	395.486	123.338	1042.51	651.869	447.481
NO	7.19_379.0110m/z	379.011	7.19117	neg	6-Thioxanthylic acid	HMDB0060792						GRTRLPZIJODDLV-BQGLTYQTSA-N	Nucleosides, nucleotides, and analogues	Purine nucleosides	Unclassified	*	48.2	55.9	M-H	C10H13N4O8PS	-2.33629	1.95702	0.0214301	0.277527	-0.619623	0.650841	853.573	1311.49	688.905	1362.38	924.034	627.002	594.4	639.998	556.382	1476.52	940.784	753.778	854.895	2176.02	589.535	785.849	947.827	458.144	478.749	458.004	377.652	415.257	1093.65
NO	2.71_204.9812m/z	204.981	2.7081	neg	Pyrogallol-1-O-sulphate	HMDB0060016				54110629		NGVLEQPKHLWZLN-UHFFFAOYSA-N	Organic acids and derivatives	Organic sulfuric acids and derivatives	Arylsulfates	*	48.1	47.9	M-H	C6H6O6S	-0.0803151	2.28188	0.172439	0.595517	1.70388	3.25776	1820.33	558.767	3.56669	13103.6	2.85345e-08	3.00124e-08	3.07287e-08	14.2898	142.799	2169.06	31430.7	411.099	3.12424e-08	3.12424e-08	47.4976	15.8599	3.20065e-08	362.127	74.4751	452.585	2.1406	6107.71	136.778
NO	3.09_172.0606m/z	172.061	3.09335	pos	Protocatechuic acid	HMDB0001856	6350		C00230	72	99-50-3	YQUVCSBJEUQKSH-UHFFFAOYSA-N	Benzenoids	Benzene and substituted derivatives	Benzoic acids and derivatives	**	48.1	0	M+NH4	C7H6O4	0.912986	0.00420056	0.939161	0.979655	-0.00342313	0.99763	1026.38	1028.82	1027.94	1030.14	1181.58	976.756	974.529	1063.01	1029.02	1071.69	1005.22	978.365	1116.49	1004.12	1128.05	984.658	1098.01	956.269	970.123	1048.82	1016.61	1085.68	1109.99
NO	4.14_233.0124m/z	233.012	4.1363	neg	2,3- Dimethoxyphenol sulfate	HMDB0304926				150714085		JOMONRFDCMAYHA-UHFFFAOYSA-N	Organic acids and derivatives	Organic sulfuric acids and derivatives	Arylsulfates	*	48.1	54.4	M-H	C8H10O6S	-0.501213	2.50348	0.256845	0.660453	1.37588	2.59527	2215.17	853.541	380.687	5579.83	356.402	442.043	427.351	390.162	640.763	612.492	44285	397.359	236.675	265.07	359.867	318.914	1828.71	723.202	189.207	881.093	1603.53	1349.34	272.506
NO	5.15_317.1142m/z	317.114	5.15493	neg	(2S,4R)-4-(9H-Pyrido[3,4-b]indol-1-yl)-1,2,4-butanetriol	HMDB0035191	90512			15394713	220345-69-7	YPOORAFYDFLOBZ-UHFFFAOYSA-N	Alkaloids and derivatives	Harmala alkaloids	Unclassified	*	48.1	46.3	M+FA-H	C15H16N2O3	-0.208203	0.354911	0.774579	0.921123	0.113845	1.08211	1199.63	1108.6	383.063	475.402	304.988	913.818	1276.2	869.307	474.781	792.766	1488.94	745.503	1067.44	783.361	755.685	345.406	1055.79	516.948	1156.85	1143.71	1278.49	671.077	1379.49
[truncated: 8,551 more rows]
[truncated: 55 more columns]

## Sheet: CRC-m_HC
Supplementary table S5:Full feature-level statistical output for LC-MS metabolites
[truncated: 9,390 more rows]
[truncated: 44 more columns]
