# Supplementary material for: Cross-sectional gut microbiota and serum metabolite differences across clinically defined groups in colorectal cancer
Source: Front Cell Infect Microbiol. 2026 Jul 10;16:1815707. doi: 10.3389/fcimb.2026.1815707 (PMC13395675; doi:10.3389/fcimb.2026.1815707)
Supplement: Supplementary file 11 [file Table6.xlsx]

## Sheet: CRC-m_CRC-nm
Supplementary table S6:Full feature-level statistical output for GC-MS metabolites (GC-MS)
Alignment ID	Retained as differential metabolite	Average Rt(min)	Average RI	Quant mass	Metabolites	Total score	HMDB	METLIN	Lipidmaps	PubChem	kegg	CAS	inchikey	Super Class	Class	Sub Class	VIP	P-value	BH-adjusted P-value	log2(FC)	FC	average(CRC-m)	average(CRC-nm)	CRC-m-1	CRC-m-3	CRC-m-9	CRC-m-13	CRC-m-34	CRC-m-12	CRC-m-6	CRC-m-18	CRC-m-31	CRC-m-22	CRC-m-33	CRC-m-24	CRC-m-23	CRC-m-7	CRC-m-25	CRC-m-4	CRC-m-19	CRC-m-5	CRC-m-17	CRC-m-16	CRC-m-14	CRC-m-10	CRC-m-27	CRC-m-20	CRC-m-2	CRC-m-32
2	YES	6.478	210379	117.01	L-Lactic Acid	75.5	HMDB0000190	45858		107689	C00186	79-33-4	JVTAAEKCZFNVCJ-REOHCLBHSA-N	Organic acids and derivatives	Hydroxy acids and derivatives	Alpha hydroxy acids and derivatives	1.15386	0.0170809	0.0461411	0.359508	1.28299	1043.81	813.577	690.365	794.992	934.06	837.413	1440.38	1605.28	1138.02	825.52	1100.68	784.804	1097.28	1297.14	975.84	1394.17	701.381	1112.35	684.558	848.125	772.122	1064.48	1136.24	683.814	993.332	601.336	1331.31	1419.88
3	NO	6.488	210736	99.9737	2,3-Butanediol	72.5	HMDB0003156	104		262	C03044	513-85-9	OWBTYPJTUOEWEK-UHFFFAOYSA-N	Organic oxygen compounds	Organooxygen compounds	Alcohols and polyols	0.293812	0.561339	0.695321	0.0735877	1.05233	1142.22	1085.42	1264.48	1009.59	1437.25	897.887	1014.76	1032.09	1577.06	1741.27	1017.8	1151.16	1113.91	610.9	1222.71	1199.7	973.414	1166.6	1318.08	1134.52	290.445	1333.88	1296.79	875.361	1135.76	598.073	748.678	1527.33
7	NO	6.616	215309	174.016	Ethylamine	80.4	HMDB0013231	65533		6341	C00797	75-04-7	QUSNBJAOOMFDIB-UHFFFAOYSA-N	Organic nitrogen compounds	Organonitrogen compounds	Amines	0.151343	0.782661	0.866106	0.0411117	1.02891	1058.75	1029.01	836.069	742.849	1299.54	852.044	948.575	1861.27	2133.35	665.041	1037.36	801.144	1672.96	1262.88	1010.64	1692.54	1368.53	875.637	835.315	687.53	318.317	1305.6	717.113	729.549	1563.16	386.337	1052.92	635.393
8	YES	6.645	216345	147.02	Formamide	81.7	HMDB0001536	4182		713	C00488	75-12-7	ZHNUHDYFZUAESO-UHFFFAOYSA-N	Organic acids and derivatives	Carboximidic acids and derivatives	Carboximidic acids	1.07256	0.0148968	0.0413165	-0.352045	0.783473	950.925	1213.73	1255.04	782.682	559.155	1039.74	895.922	2538.48	829.291	845.854	753.528	1781.16	781.069	598.024	1297.21	1768.62	965.812	1020.58	793.263	653.645	1088.99	838.65	787.784	1561.93	543.297	541.933	730.883	745.811
9	NO	6.657	216774	207.01	2-Mercaptoethanol	83.6	HMDB0245190	65543		1567	C00928	60-24-2	DGVVWUTYPXICAM-UHFFFAOYSA-N	Organosulfur compounds	Thiols	Alkylthiols	0.671626	2.80118e-05	0.000183295	-0.126275	0.916194	1092.62	1192.57	1036.83	966.017	1056.92	1089.97	1088.82	1088.13	1009.28	1030.9	1167.54	986.516	1149.37	1059.08	1116.84	1117.17	891.511	1051.77	1115.27	1053.38	1104.55	1076.51	1143.49	1206.08	1092.33	1091.12	977.024	1073.35
13	YES	6.739	219703	76.981	D-Lactic Acid	92.4	HMDB0001311	63094		61503	C00256	10326-41-7	JVTAAEKCZFNVCJ-UWTATZPHSA-N	Organic acids and derivatives	Hydroxy acids and derivatives	Alpha hydroxy acids and derivatives	1.1292	0.00322402	0.0114168	0.541768	1.45576	1037.46	712.661	712.776	1955.64	678.29	1721.27	753.619	1010.41	1075.49	2964.43	1005.81	922.057	909.98	688.562	742.692	1063.78	1042.81	928.981	798.963	492.831	2710.52	833.121	1665.94	645.579	709.187	559.212	791.469	1527.59
14	NO	6.762	220524	151.004	Phenol	85.1	HMDB0000228	128		996	C15584	108-95-2	ISWSIDIOOBJBQZ-UHFFFAOYSA-N	Benzenoids	Phenols	1-hydroxy-4-unsubstituted benzenoids	0.93429	0.0702995	0.150072	-0.223795	0.85631	945.871	1104.59	712.871	622.608	567.807	385.88	1198.39	508.08	610.482	1534.82	1476.89	1552.47	1299.19	1118.33	1421.47	997.799	1353.1	497.616	1143.85	435.282	1010.54	501.993	392.882	334.298	1276.84	1090.86	664.326	868.386
16	NO	6.774	220953	117.054	Lactic Acid	99.7		116		612	C01432	50-21-5	JVTAAEKCZFNVCJ-UHFFFAOYSA-N	Organic acids and derivatives	Hydroxy acids and derivatives	Alpha hydroxy acids and derivatives	0.576172	0.0171688	0.0461411	-0.131975	0.912581	1007.58	1104.1	1102.21	832.588	1113.65	866.443	1027.3	1000.76	1155.15	1043.18	1033.4	1038.69	1113.8	920.804	966.969	1108.21	1148.08	1033.75	954.135	928.452	506.447	994.942	945.413	781.989	1398.96	835.656	1271.6	871.965
25	NO	7.04	230455	147.018	Glycolic Acid	98	HMDB0000115	3219		757	C03547	79-14-1	AEMRFAOFKBGASW-UHFFFAOYSA-N	Organic acids and derivatives	Hydroxy acids and derivatives	Alpha hydroxy acids and derivatives	0.972436	0.000523692	0.0024251	0.334513	1.26095	1148.62	910.911	893.788	1002.04	847.293	1026.67	917.913	1007.46	652.849	925.828	1030.41	1128.17	982.927	901.946	602.295	953.384	858.113	664.85	1066.84	953.858	1041.32	1150.41	1546.5	1312.25	1215.06	1059.78	1286.96	1427.71
27	NO	7.083	231991	258.038	Ethylene Glycol	78.7	HMDB0037790	3209		174	C15588	25322-68-3	LYCAIKOWRPUZTN-UHFFFAOYSA-N	Organic oxygen compounds	Organooxygen compounds	Alcohols and polyols	0.0692698	0.87832	0.924184	0.0116786	1.00813	1009.63	1001.49	885.874	1439.9	852.736	1261.99	754.459	1104.46	574.118	546.119	1048.09	951.981	1078.91	774.855	1010.29	743.622	1126.41	648.089	1026.3	697.072	1192.06	1253.11	1585.06	1325.21	1406.51	944.397	940.871	1518.88
30	YES	7.231	237278	217.052	Pyruvic Acid	96.6	HMDB0000243	117	LMFA01060077	1060	C00022	127-17-3	LCTONWCANYUPML-UHFFFAOYSA-N	Organic acids and derivatives	Keto acids and derivatives	Alpha-keto acids and derivatives	1.71715	0.000233478	0.00121167	-0.896866	0.537052	1027.82	1913.82	937.002	1065.9	1713.58	1033.64	852.766	285.15	315.238	846.871	1483.4	1346.87	1242.7	794.447	1102.53	1694.57	1986.97	1120.65	838.264	1245.88	504.005	1302.4	817.205	846.586	1128.22	322.552	1807.59	701.39
36	NO	7.466	245673	188.057	2-Octanol	81.7	HMDB0034261	89811	LMFA05000620	20083		4128-31-8	SJWFXCIHNDVPSH-UHFFFAOYSA-N	Lipids and lipid-like molecules	Fatty Acyls	Fatty alcohols	0.0946933	0.679306	0.805004	-0.0539136	0.96332	850.696	883.088	837.545	891.016	751.224	1711.83	507.686	1439.04	1229.94	1362.26	379.949	552.604	782.885	694.203	804.352	785.811	931.691	600.127	578.317	806.499	1044.51	865.438	1234.35	1130.6	696.112	634.436	1273.31	533.643
38	YES	7.484	246316	116.054	L-Alanine	95.9	HMDB0000161	11		5950	C00041	56-41-7	QNAYBMKLOCPYGJ-REOHCLBHSA-N	Organic acids and derivatives	Carboxylic acids and derivatives	Amino acids, peptides, and analogues	1.88197	1.502e-07	1.96566e-06	-0.670541	0.628271	845.383	1345.57	822.257	869.24	948.805	526.483	1066.95	858.596	1325.95	1017.92	1024.3	1014.43	1088.58	1155.65	450.441	988.716	1229.01	1376.17	668.318	480.34	173.51	1390.76	550.057	783.478	838.486	344.204	547.672	434.525
40	NO	7.584	249889	88.9937	3-Methyl-2-Oxo-Butanoic Acid	89.1	HMDB0000019	120	LMFA01020274	49	C00141	759-05-7	QHKABHOOEWYVLI-UHFFFAOYSA-N	Organic acids and derivatives	Keto acids and derivatives	Short-chain keto acids and derivatives	0.0461591	0.622798	0.754525	-0.0633135	0.957063	948.055	990.587	799.541	618.488	998.143	770.044	741.588	935.671	1168.2	836.655	959.189	699.671	1331.59	1056.26	757.667	1352.7	989.039	1803.93	554.888	662.111	1702.91	831.627	685.798	860.725	933.368	1178.8	773.899	1162.27
52	YES	7.877	260355	131.041	2-Hydroxybutyric Acid	98.7	HMDB0000008		LMFA01050004	11266	C05984		AFENDNXGAFYKQO-UHFFFAOYSA-N	Organic acids and derivatives	Hydroxy acids and derivatives	Alpha hydroxy acids and derivatives	1.22647	0.00477042	0.0151147	-0.419215	0.747831	903.831	1208.6	568.567	554.697	830.671	1067.92	884.385	477.025	961.102	1159.79	921.048	589.563	724.745	463.219	673.204	545.911	699.1	1133.4	657.626	527.864	3078.66	477.362	993.158	684.341	573.279	1395.72	2460.93	783.504
55	NO	7.931	262284	75.01	3-Methylcyclohexanol	80.9	HMDB0031538	87747		11566		591-23-1	HTSABYAWKQAHBT-UHFFFAOYSA-N	Organic oxygen compounds	Organooxygen compounds	Alcohols and polyols	0.142992	0.197406	0.339538	0.0156007	1.01087	1006.93	996.1	977.466	986.765	995.236	1045.24	993.972	1011.79	1017.27	1003.55	995.324	1002.98	992.883	1000.08	997.742	994.168	1000.48	1002.66	998.503	997.349	1124.27	993.784	1002.29	985.116	981.671	974.804	981.894	998.773
59	YES	7.963	263427	147.026	Oxalic Acid	94.9	HMDB0002329	113		971	C00209	144-62-7	MUBZPKHOEPUJKR-UHFFFAOYSA-N	Organic acids and derivatives	Carboxylic acids and derivatives	Dicarboxylic acids and derivatives	1.87525	0.00407414	0.0133295	0.784916	1.72299	1284.03	745.234	1399.8	906.986	1033.89	1236.64	916.851	4412.01	2817.35	1998	729.896	1508.41	669.589	674.918	725.731	768.201	856.092	1383.84	1485.26	1791.96	722.205	694.356	1820.92	673.252	419.058	1009.6	1263.26	461.975
60	YES	7.979	263999	146.049	2-Pyrrolidinone	74	HMDB0002039	6452		12025	C11118	616-45-5	HNJBEVLQSNELDL-UHFFFAOYSA-N	Organoheterocyclic compounds	Pyrrolidines	Pyrrolidones	1.81015	0.000258086	0.00129473	-0.847767	0.555644	644.656	1160.2	16.4936	754.691	91.8053	1056.09	194.859	838.173	843.397	311.384	968.197	309.589	78.5719	73.4563	1111.58	1023.45	949.243	1028.25	989.826	1064.61	578.773	1108.68	1085.72	1028.33	9.87123	231.58	341.883	1027.39
63	NO	8.058	266821	157.022	3-Cyclohexene-1-Methanol	70.7				15512			VEIYJWQZNGASMA-UHFFFAOYSA-N	Unclassified	Unclassified	Unclassified	0.274555	0.203119	0.341558	-0.0592616	0.959755	1083.06	1128.48	971.957	950.189	1137.52	1155.61	1200.88	1240.22	1002.85	1100.66	1006.52	1012.61	1052.67	910.639	1159.42	842.925	1003.31	1047.38	1007.46	1060.24	1073.15	1222.65	1127.42	1041.25	1043.73	1029.48	1085.38	1040.16
64	YES	8.071	267285	116.042	Sarcosine	91	HMDB0000271	51		1088	C00213	107-97-1	FSYKKLYZXJSNPZ-UHFFFAOYSA-N	Organic acids and derivatives	Carboxylic acids and derivatives	Amino acids, peptides, and analogues	1.67105	2.20842e-07	2.65894e-06	-0.579561	0.669167	743.329	1110.83	748.779	596.701	541.783	629.336	1008.06	703.506	587.923	647.556	953.511	877.203	827.034	870.159	641.13	649.731	960.293	866.092	845.155	566.216	707.14	758.689	616.044	676.051	819.593	791.076	779.382	503.967
67	YES	8.122	269107	84.97	Benzyl Alcohol	74.7	HMDB0003119	1299		244	C03485	100-51-6	WVDDGKGOMKODPV-UHFFFAOYSA-N	Benzenoids	Benzene and substituted derivatives	Benzyl alcohols	1.203	0.00018506	0.000977247	-0.473127	0.720401	1046.78	1453.06	1157.94	1664.19	889.23	1117.94	757.203	1034.1	869.216	789.016	919.834	380.557	760.779	1277.16	989.145	1023.62	690.24	807.226	1788.51	1414.2	960.013	983.884	733.969	799.314	1172	1547.84	596.68	1165.2
77	NO	8.238	273251	156.045	5-Methylpyrrolidin-2-One	86.6				66055			YVIVRJLWYJGJTJ-UHFFFAOYSA-N	Unclassified	Unclassified	Unclassified	0.163915	0.702559	0.820785	-0.231573	0.851706	980.401	1151.1	581.293	2171.08	1766.75	796.798	3185.29	761.188	1747.57	844.674	636.738	873.779	1446.54	831.126	924.265	151.335	582.314	167.113	940.394	165.837	166.448	829.795	757.003	624.28	1035.16	166.482	1231.92	849.905
81	NO	8.404	279181	165.032	P-Cresol	95.4	HMDB0001858	4236		2879	C01468	106-44-5	IWDCLRJOBJJRNH-UHFFFAOYSA-N	Benzenoids	Phenols	Cresols	0.545849	0.298048	0.453094	0.319318	1.24774	1218.22	976.34	1299.29	1655.55	1673.23	1061.76	3135.61	1315.09	886.607	1295.25	933.7	298.217	2676.25	1429.98	357.014	2507.03	2788.28	251.517	207.386	3396.22	262.366	2159.85	289.862	316.399	125.822	742.876	283.967	2818.51
83	NO	8.444	280610	86.0332	1,3-Butanediol	74.6	HMDB0031320	87583		7896	C20335	107-88-0	PUPZLCDOIYMWBV-UHFFFAOYSA-N	Organic oxygen compounds	Organooxygen compounds	Alcohols and polyols	0.513221	0.0203293	0.0523002	-0.19561	0.873203	1014.52	1161.83	1079.39	718.723	826.501	888.484	902.703	801.11	1092.9	1024.51	916.664	1002.58	1145.09	1205.55	706.701	1366.64	1105.8	1216.86	903.607	1276.45	1343.77	814.688	773.99	1205.09	833.402	940.278	642.406	1104.65
84	NO	8.458	281110	147.04	3r-Hydroxy-Butanoic Acid	98.8	HMDB0000011	35598	LMFA01050243	92135	C01089	625-72-9	WHBMMWSBFZVSSR-GSVOUGTGSA-N	Organic acids and derivatives	Hydroxy acids and derivatives	Beta hydroxy acids and derivatives	0.308181	0.65113	0.780837	0.216654	1.16204	1166.84	1004.13	323.585	675.707	228.791	606.625	386.802	470.765	1284.57	920.319	398.635	474.329	443.47	491.602	1036.67	518.217	479.211	549.956	484.064	391.017	10287.4	470.531	712.384	362.545	345.245	8062.24	1707.21	736.677
86	NO	8.505	282789	145.062	2-Hydroxy-3-Methylbutyric Acid	96.8	HMDB0000407	5396	LMFA01050478	99823		4026-18-0	NGEWQZIDQIYUNV-UHFFFAOYSA-N	Lipids and lipid-like molecules	Fatty Acyls	Fatty acids and conjugates	0.203512	0.901851	0.939298	0.0288425	1.02019	1020.94	1000.73	817.412	698.186	771.808	507.355	372.104	633.083	987.074	1145.66	622.798	1143.02	1118.51	1011.71	583.825	1511.13	1002.17	1873.17	301.452	891.48	1704.58	621.792	716.527	336.177	879.797	1017.75	5798.19	571.648
87	NO	8.516	283182	152	4-Pyridinol	77.1		3232		12290		626-64-2	GCNTZFIIOFTKIY-UHFFFAOYSA-N	Organoheterocyclic compounds	Pyridines and derivatives	Hydropyridines	0.126674	0.564245	0.696056	0.0232837	1.01627	977.585	961.934	895.893	986.89	948.49	1083.78	1040.8	1088.92	904.437	961.728	956.969	905.5	1030.09	873.351	1054.37	847.832	873.431	1032.81	901.657	923.29	1092.43	1074	1052.96	935.039	1003.18	877.081	943.052	947.877
92	YES	8.659	288290	147.02	1,4-Butanediol	81.6	HMDB0244201						WERYXYBDKMZEQL-UHFFFAOYSA-N	Organic oxygen compounds	Organooxygen compounds	Alcohols and polyols	1.64781	4.84663e-07	5.21012e-06	-0.545647	0.685084	801.149	1169.42	609.256	785.064	590.784	1351.75	1018.54	567.763	1164.56	736.15	788.985	708.642	465.845	937.962	464.978	685.92	780.586	885.138	1133.42	555.36	1119.13	721.613	621.079	825.747	499.436	1075.88	863.536	386.146
93	YES	8.66	288326	130.06	2-Methylalanine	96.2	HMDB0001906	37	LMFA01100053	6119	C03665	62-57-7	FUOOLUPWFVMBKG-UHFFFAOYSA-N	Organic acids and derivatives	Carboxylic acids and derivatives	Amino acids, peptides, and analogues	2.23762	3.16711e-10	9.31006e-09	-0.860833	0.550634	746.066	1354.92	471.413	640.39	560.627	1104.3	1206	345.529	1028.34	798.141	741.573	611.043	431.207	695.888	501.317	488.779	719.156	998.816	1030.48	417.861	1027.62	707.17	614.535	875.125	358.86	910.76	977.722	340.897
97	NO	8.755	291720	241.036	Methylphosphate	91.4	HMDB0061711			13130		812-00-0	CAAULPUQFIIOTL-UHFFFAOYSA-N	Organic acids and derivatives	Organic phosphoric acids and derivatives	Phosphate esters	0.193901	0.39148	0.533192	-0.045962	0.968644	908.824	938.244	758.827	872.707	920.483	1053.44	711.15	888.429	920.888	1060.33	1092.09	1178.28	1043.26	816.88	873.027	847.355	984.918	978.724	932.258	705.736	681.424	870.567	898.249	768.97	934.092	809.45	1477.64	897.115
105	NO	8.931	298007	210.989	T-Butylphosphonic Acid	76.7				312546			OGDSVONAYZTTDA-UHFFFAOYSA-N	Unclassified	Unclassified	Unclassified	0.419763	0.0591647	0.129048	0.0848647	1.06059	979.484	923.529	921.132	903.385	983.922	1059.15	914.198	930.824	868.536	1075.17	1106.63	1132.78	1071.7	854.107	874.708	924.046	990.805	1006.83	973.002	698.025	1024.38	1004.41	917.114	925.695	1026.44	918.642	1476.67	1022.99
110	YES	9.094	303830	147.02	Malonic Acid	82.3	HMDB0000691	3237	LMFA01170041	867	C00383	141-82-2	OFOBLEOULBTSOW-UHFFFAOYSA-N	Organic acids and derivatives	Carboxylic acids and derivatives	Dicarboxylic acids and derivatives	1.10041	0.00109031	0.00462232	-0.359731	0.77931	886.806	1137.94	1028.77	1192.62	1099.71	744.383	817.638	389.704	784.024	564.128	813.394	639.256	623.285	697.787	870.097	632.53	959.123	965.557	1016.29	846.6	579.777	1613.41	654.405	1587.25	540.256	706.937	1320.47	532.877
112	NO	9.126	304973	200.083	3-Methyl-2-Oxovaleric Acid	93.1	HMDB0000491	122		47	C03465	1460-34-0	JVQYSWDUAOAHFM-UHFFFAOYSA-N	Organic acids and derivatives	Keto acids and derivatives	Short-chain keto acids and derivatives	0.0928817	0.884269	0.924184	-0.0183581	0.987356	835.924	846.629	554.04	693.101	876.697	679.337	886.334	806.201	1194.61	695.984	822.009	692.073	1307.14	947.726	723.808	998.587	992.034	1617.55	596.944	556.893	611.791	761.045	840.457	727.264	1149.82	612.903	342.236	447.863
121	NO	9.372	313761	200.084	Ketoleucine	94.7	HMDB0000695	121		70	C00233	816-66-0	BKAJNAXTPSGJCU-UHFFFAOYSA-N	Organic acids and derivatives	Keto acids and derivatives	Short-chain keto acids and derivatives	0.0497338	0.761379	0.858498	-0.0360541	0.975319	790.311	810.311	615.896	760.683	806.81	775.664	739.788	611.788	1082.49	774.634	762.927	626.935	1251.4	940.63	529.276	1052.84	914.618	1603.93	610.967	511.915	509.178	672.316	710.077	856.179	916.741	496.364	482.225	443.115
122	YES	9.402	314832	144.088	L-Valine	97.6	HMDB0000883	35		6287	C00183	72-18-4	KZSNJWFQEVHDMF-BYPYZUCNSA-N	Organic acids and derivatives	Carboxylic acids and derivatives	Amino acids, peptides, and analogues	1.78026	1.71684e-07	2.15321e-06	-0.676206	0.625809	830.644	1327.31	765.326	650.63	874.177	857.092	806.014	658.399	964.623	712.458	816.888	736.581	991.253	1063.84	766.52	1032.06	997.995	1369.62	631.33	698.665	635.261	921.153	650.395	836.708	692.003	1081.31	430.644	423.529
126	YES	9.582	321262	179.045	3-Ethylphenol	91.7	HMDB0059873	70020		12101	C14386	620-17-7	HMNKTRSOROOSPP-UHFFFAOYSA-N	Benzenoids	Phenols	1-hydroxy-4-unsubstituted benzenoids	3.48806	4.49555e-09	9.02107e-08	-3.02986	0.122439	1116.47	9118.54	879.198	507.547	507.547	507.547	1822.24	488.121	488.121	2276.09	2020.17	2221.42	1195.62	1464.22	1522.12	366.293	1727.61	363.526	1939.35	380.406	1353.28	380.406	447.373	447.373	1726.73	1585.66	445.725	1584.51
127	NO	9.626	322834	75	6-Aminohexan-1-Ol	73.5				19960			SUTWPJHCRAITLU-UHFFFAOYSA-N	Unclassified	Unclassified	Unclassified	0.65596	0.00648452	0.0197156	-0.114318	0.923819	984.794	1066	1277.48	1020.3	1005.96	1001.63	1004.37	1005.84	1014.89	999.483	1012.94	1014.26	1006.33	1017.73	1008.47	9.45221	1014.3	997.562	1010.83	1010.54	996.184	998.573	1003.72	1010.58	1013.98	1013.21	994.243	1009.01
128	NO	9.63	322977	75.02	3-Aminobutanoic Acid	77.2	HMDB0031654	87838		10932		541-48-0	OQEBBZSWEGYTPG-UHFFFAOYSA-N	Organic acids and derivatives	Carboxylic acids and derivatives	Amino acids, peptides, and analogues	0.339997	0.485751	0.624091	0.0270108	1.0189	996.694	978.207	995.149	1003.17	988.094	983.549	992.635	1002.61	1011.09	994.473	1005.26	1006.46	999.775	1010.53	983.189	1000.68	995.267	993.171	1003.95	984.563	981.978	992.012	976.878	977.732	1006.05	1005.2	993.113	1004.26
133	NO	9.77	327757	277.112	Hydroxyurea	82.9	HMDB0015140	4068		3657	C07044	127-07-1	VSNHCAURESNICA-UHFFFAOYSA-N	Organic acids and derivatives	Carboximidic acids and derivatives	Unclassified	0.234983	0.319836	0.465337	-0.0922843	0.938036	829.248	884.025	716.744	883.393	836.186	1152.96	1032.02	1201.65	760.299	884.076	739.628	703.755	922.967	705.571	1004.41	553.36	823.073	833.052	770.124	666.257	873.039	806.785	909.136	656.449	790.081	621.482	756.635	698.987
135	NO	9.818	329394	159.08	2-Hydroxy-3-Methylpentanoic Acid	89.4				164623			RILPIWOPNGRASR-UHFFFAOYSA-N	Unclassified	Unclassified	Unclassified	0.295656	0.444396	0.589266	0.208265	1.1553	1039.3	899.593	904.456	839.99	791.535	193.096	196.346	637.534	738.736	874.643	641.51	957.556	1523.58	867.949	594.438	1131.16	966.611	1269.25	182.695	699.526	1305.04	186.294	894.115	206.026	1218.29	859.558	6126.78	940.561
152	YES	10.275	344977	174.08	Ethanolamine	97.8	HMDB0000149	3207		700	C00189	141-43-5	HZAXFHJVJLSVMW-UHFFFAOYSA-N	Organic nitrogen compounds	Organonitrogen compounds	Amines	1.65803	9.57834e-07	9.30026e-06	-0.607696	0.656244	808.652	1232.24	838.812	1104.82	872.605	978.446	799.096	704.208	804.453	800.358	806.872	940.344	1258.97	1118.72	581.177	800.879	950.164	973.83	729.533	589.691	576.462	796.376	685.145	768.185	873.457	664.822	910.883	480.318
153	NO	10.295	345659	201.112	Caprylic Acid	98.6	HMDB0000482	112	LMFA01010008	379	C06423	124-07-2	WWZKQHOCKIZLMA-UHFFFAOYSA-N	Lipids and lipid-like molecules	Fatty Acyls	Fatty acids and conjugates	0.09426	0.974128	0.977375	0.0229487	1.01603	1161.03	1142.71	497.963	548.729	499.746	536.17	486.658	636.143	500.891	597.961	485.477	527.717	503.038	490.323	533.256	485.562	499.777	531.757	514	495.575	10745.5	547.643	786.907	526.164	476.839	11771.6	628.241	529.505
155	YES	10.34	347194	188.053	(2s)-2-Acetamidopropanoic Acid	72.2	HMDB0000766	5733		88064		97-69-8	KTHDTJVBEPMMGL-VKHMYHEASA-N	Organic acids and derivatives	Carboxylic acids and derivatives	Amino acids, peptides, and analogues	1.25136	0.00339999	0.0118423	-0.540675	0.687449	822.953	1197.11	636.402	363.207	381.107	1311.33	409.079	1924.67	887.424	1475.27	563.858	597.351	1537.6	277.031	1002.09	575.462	852.347	1214.4	1550.95	274.027	860.463	793.883	1647.86	491.596	484.608	915.02	682.587	565.306
161	NO	10.384	348694	299.13	Phosphoric Acid	96.8	HMDB0001429	3231		1004	C00009	14265-44-2	NBIIXXVUZAFLBC-UHFFFAOYSA-N	Homogeneous non-metal compounds	Non-metal oxoanionic compounds	Non-metal phosphates	0.826026	1.70174e-10	6.4028e-09	-0.126108	0.9163	988.945	1079.28	1004.5	906.94	969.135	1051.21	881.21	987.823	988.4	986.217	1081.21	1018.15	935.02	884.86	1045.19	987.559	946.236	1049.15	1054.66	953.442	911.093	1080.59	1033.69	948.495	1011.92	932.682	968.372	1010.03
162	NO	10.388	348831	205.091	Glycerol	96.7	HMDB0000131	105		753	C00116	56-81-5	PEDCQBHIVMGVHV-UHFFFAOYSA-N	Organic oxygen compounds	Organooxygen compounds	Carbohydrates and carbohydrate conjugates	0.111059	0.938782	0.972929	-0.0164765	0.988644	1027.27	1039.07	704.319	843.563	654.237	778.367	589.493	833.149	1036.78	1200.73	1025.09	906.933	734.591	848.774	854.619	841.126	654.12	977.632	840.231	709.092	2773.56	765.4	1163.76	660.537	757.308	4962.04	1030.31	849.064
165	YES	10.516	353195	147.03	Ethylmalonic Acid	84.6	HMDB0000622	4180	LMFA01170105	11756		601-75-2	UKFXDFUAPNAMPJ-UHFFFAOYSA-N	Lipids and lipid-like molecules	Fatty Acyls	Fatty acids and conjugates	1.28325	0.00210732	0.00802916	0.446421	1.36266	1150.48	844.289	1273.51	1701.36	1987.29	1717.45	829.863	1345.39	1137.63	1715.57	922.471	889.507	1520.8	1269.08	2031.46	871.025	814.652	875.362	1148.01	1621	1046.07	911.643	1107.99	506.024	1375.56	763.56	1601.32	887.266
170	NO	10.664	358242	158.102	L-Isoleucine	96.6	HMDB0000172	23	LMFA01100047	6306	C00407	73-32-5	AGPKZVBTJJNPAG-WHFBIAKZSA-N	Organic acids and derivatives	Carboxylic acids and derivatives	Amino acids, peptides, and analogues	0.170314	0.239385	0.381243	0.910173	1.87927	2697.88	1435.6	701.107	582.529	758.115	420.616	706.591	20427.9	886.861	665.247	650.111	713.295	1517.7	1293.85	719.237	862.524	1246.3	1457.53	346.641	612.725	1026.77	1215.27	867.935	408.347	906.498	1292.77	9175.89	387.858
171	NO	10.692	359197	180.977	Pyrazinoic Acid	81.3	HMDB0059734	2197		1047	C19915	98-97-5	NIPZZXUFJPQHNH-UHFFFAOYSA-N	Organoheterocyclic compounds	Diazines	Pyrazines	0.19581	0.305652	0.459193	0.0634577	1.04497	996.79	953.896	842.073	928.7	1138.49	1407.89	477.981	1113.2	907.308	1014.35	1200.93	1142.33	1074.96	752.824	912.837	762.925	1067.54	985.137	1045.49	669.097	798.686	937.882	967.471	840.391	1133.52	903.526	1619.67	1069.96
172	NO	10.71	359810	180.968	Maleic Acid	83.1	HMDB0000176	4198		444266	C01384	110-16-7	VZCYOOQTPOCHFL-UPHRSURJSA-N	Organic acids and derivatives	Carboxylic acids and derivatives	Dicarboxylic acids and derivatives	0.301221	0.323392	0.465337	0.0725317	1.05156	1012.75	963.089	880.883	919.49	1106.17	1315.11	546.585	1137.93	798.329	1080.63	1143.03	1134.65	1052.08	780.552	921.955	821.99	1078.36	988.088	1032.65	712.203	857.886	981.864	984.594	912.595	1053.86	948.126	1582.9	1120.07
173	YES	10.725	360322	158.107	2-Amino-3-Methylpentanoic Acid	96.2	HMDB0033923	316328		791	C16434	443-79-8	AGPKZVBTJJNPAG-UHFFFAOYSA-N	Organic acids and derivatives	Carboxylic acids and derivatives	Amino acids, peptides, and analogues	1.49972	8.3788e-05	0.000467828	-0.66304	0.631546	829.23	1313.02	734.281	648.461	791.583	728.14	885.475	587.213	846.604	646.92	754.034	690.269	1070.15	1003.56	736.516	946.114	1024.69	1306.49	599.523	632.11	744.81	881.495	823.751	672.874	896.724	849.101	267.616	459.839
174	NO	10.801	362913	273.132	Menthol	73.6	HMDB0035765	91009		1254		1490-04-6	NOOLISFMXDJSKH-UHFFFAOYSA-N	Lipids and lipid-like molecules	Prenol lipids	Monoterpenoids	0.620223	8.39292e-05	0.000467828	-0.118912	0.920882	1022.42	1110.27	1110.02	1009.61	1021.5	1026.27	1044.87	919.091	930.46	1015.85	1050.63	1056.86	972.594	990.745	1096.82	1072.09	1021.71	1077.27	999.793	1031.69	957.941	1001.73	1049.21	1007.58	999.836	967.379	1203.16	1108.76
175	YES	10.813	363323	142.072	L-Proline	96.3	HMDB0000162	29		145742	C00148	147-85-3	ONIBWKKTOPOVIA-BYPYZUCNSA-N	Organic acids and derivatives	Carboxylic acids and derivatives	Amino acids, peptides, and analogues	2.07911	4.52272e-06	3.49061e-05	-0.759785	0.590585	895.8	1516.8	915.389	629.648	604.564	545.723	752.332	886.317	593.335	699.338	811.067	873.291	865.777	1333.03	796.713	1160.06	1151.36	1415.14	594.996	636.781	248.362	1023.04	741.543	572.179	944.092	500.188	893.404	439.447
177	NO	10.886	365812	143.07	Levulinic Acid	80.2	HMDB0000720	2195	LMFA01060006	11579		123-76-2	JOOXCMJARBKPKM-UHFFFAOYSA-N	Organic acids and derivatives	Keto acids and derivatives	Gamma-keto acids and derivatives	0.686743	0.538647	0.675553	-0.602387	0.658663	12520.7	19009.3	1017.5	1089.59	1114.31	1345.22	736.307	861.706	1242.81	550.593	249.289	1000.02	958.004	995.901	1334.23	930.724	88305	1029.42	1858.75	983.022	1196.75	945.312	1593.85	1235.35	963.078	1089.37	67479.2	753.226
178	YES	10.944	367790	174.087	Glycine	98.7	HMDB0000123	20		750	C00037	56-40-6	DHMQDGOQFOQNFH-UHFFFAOYSA-N	Organic acids and derivatives	Carboxylic acids and derivatives	Amino acids, peptides, and analogues	1.56633	7.07609e-05	0.000417628	-0.696338	0.617137	833.634	1350.81	1273.18	1086.09	1213.05	1330.57	753.021	804.812	1021.65	647.816	614.822	748.454	886.18	1376.51	562.897	757.176	902.054	648.709	891.055	495.907	190.833	1407.78	654.732	733.788	756.671	668.248	321.397	354.641
179	NO	11.004	369836	168.007	4-Cyclohexene-1,2-Diol	74.5				349713			NWVFBFHOQGKOIF-UHFFFAOYSA-N	Unclassified	Unclassified	Unclassified	0.0702574	0.0920066	0.187424	-0.293512	0.815913	779.36	955.199	463.351	486.509	709.323	1283.04	687.784	568.167	1055.07	1028.99	1127.93	1125.61	1080.68	988.905	711.203	945.905	1095.3	710.303	740.974	615.247	845.909	789.939	962.507	525.804	507.998	1066.2	729.826	558.069
182	NO	11.084	372563	240.082	2,3-Dihydroxypyridine	83.8	HMDB0245397	44697		28115		16867-04-2	GGOZGYRTNQBSSA-UHFFFAOYSA-N	Organoheterocyclic compounds	Pyridines and derivatives	Hydropyridines	0.0800122	0.693196	0.815047	-0.0142174	0.990194	967.379	976.96	957.084	912.142	908.398	1034.43	1183.89	1047.36	945.731	914.924	963.987	930.756	1005.01	868.343	1021.34	868.342	922.816	964.417	930.457	929.811	1058.13	1064.49	1045.2	947.36	972.874	886.867	888.988	927.269
184	NO	11.106	373314	247.073	Succinic Acid	96.4	HMDB0000254	114	LMFA01170043	1110	C00042	110-15-6	KDYFGRWQOYBRFD-UHFFFAOYSA-N	Organic acids and derivatives	Carboxylic acids and derivatives	Dicarboxylic acids and derivatives	0.167376	0.502569	0.635602	-0.0345666	0.976325	1010.07	1034.57	976.129	1064.51	966.366	978.291	921.583	910.16	842.957	1054.83	980.674	1005.19	990.587	844.18	1020.65	931.713	976.81	1057.3	1255.07	944.401	842.426	1183.45	976.772	945.349	1199.02	804.464	1541.41	995.132
185	NO	11.163	375257	257.036	Pyrocatechol	76.4	HMDB0000957	282		289	C15571	120-80-9	YCIMNLLNPGFGHC-UHFFFAOYSA-N	Benzenoids	Phenols	Benzenediols	0.278975	0.324405	0.465337	0.0815539	1.05816	1069.98	1011.17	798.381	1143.2	821.139	901.175	797.577	945.811	1081.82	1418.19	934.845	1358.2	1251.93	945.823	1413.28	978.597	1146.97	767.728	1084.61	1002.4	1077.24	1233.76	999.026	1114.6	659.722	1103.81	2313.79	860.238
188	NO	11.331	380986	75.02	Dl-Glyceric Acid	80.7	HMDB0000139	280		752	C00258	473-81-4	RBNPOMFGQQGHHO-UHFFFAOYSA-N	Organic oxygen compounds	Organooxygen compounds	Carbohydrates and carbohydrate conjugates	0.136471	0.000518637	0.0024251	0.0061513	1.00427	995.367	991.132	994.195	1002.38	994.514	993.933	994.204	998.513	998.325	1001.18	997.184	999.767	1002.27	997.619	999.189	996.1	992.675	996.369	1001.79	991.471	997.52	988.466	985.915	987.193	996.286	997.45	1001.48	995.38
197	NO	11.697	392997	240.072	Pyrrole-2-Carboxylic Acid	85.6	HMDB0004230	3787		12473	C05942	634-97-9	WRHZVMBBRYBTKZ-UHFFFAOYSA-N	Organoheterocyclic compounds	Pyrroles	Pyrrole carboxylic acids and derivatives	0.258632	0.711063	0.823192	0.025581	1.01789	1066.24	1047.5	1253.85	962.555	1014.71	1051.92	1036.27	1068.99	924.8	974.891	1082.48	953.828	991.543	962.378	1169.9	1114.5	889.254	1049.24	1023.34	1015.22	1111.04	1119.97	1140.02	1082.39	1017.06	1002.93	1131.06	1023.94
199	YES	11.721	393785	245.058	Fumaric Acid	95	HMDB0000134	3242		444972	C00122	110-17-8	VZCYOOQTPOCHFL-OWOJBTEDSA-N	Organic acids and derivatives	Carboxylic acids and derivatives	Dicarboxylic acids and derivatives	1.10316	2.10202e-05	0.000147141	-0.300338	0.812062	856.247	1054.41	898.447	1274.45	915.922	918.924	967.961	711.538	745.007	904.694	955.535	879.464	944.564	1003.45	1060.07	837.383	851.927	1211.03	685.272	762.144	561.778	834.257	829.089	734.998	776.337	674.857	1340.62	782.418
201	YES	11.833	397460	204.11	L-Serine	98.7	HMDB0000187	30		5951	C00065	56-45-1	MTCFGRXMJLQNBG-REOHCLBHSA-N	Organic acids and derivatives	Carboxylic acids and derivatives	Amino acids, peptides, and analogues	1.74071	4.62412e-08	6.62791e-07	-0.597895	0.660717	883.274	1336.84	919.305	914.016	634.965	943.348	1000.83	1025.19	1205.11	875.704	736.308	872.525	720.644	1006.38	791.74	672.02	781.832	789.481	835.027	777.634	486.237	1367.48	987.999	1002.33	739.793	845.202	599.21	432.216
203	NO	11.85	398018	221.079	Erythrono-1,4-Lactone	78.7	HMDB0000349	5338		5325915		17675-99-9	SGMJBNSHAZVGMC-PWNYCUMCSA-N	Organoheterocyclic compounds	Lactones	Gamma butyrolactones	0.345771	0.166162	0.29877	-0.114035	0.924	848.58	918.376	748.829	855.192	719.426	1050.35	1085.3	1099.92	842.744	821.335	827.357	674.415	847.05	725.134	983.116	599.98	764.523	851.887	773.541	716.183	786.394	1039.27	946.608	762.111	828.341	718.769	789.888	618.789
205	NO	11.91	399987	215.136	Pelargonic Acid	98.6	HMDB0000847	5810	LMFA01010009	8158	C01601	112-05-0	FBUKVWPVBMHYJY-UHFFFAOYSA-N	Lipids and lipid-like molecules	Fatty Acyls	Fatty acids and conjugates	0.0470038	0.827065	0.898724	0.0155521	1.01084	1096.69	1084.93	1017.36	869.283	1244.63	1536.83	1020.67	1006.23	946.209	895.453	961.966	1154.43	1014.03	941.734	1575.72	931.328	1424.79	1572.99	891.9	953.94	960.869	1583.29	1158.99	1115.35	1218.65	878.132	1106.65	1319.15
206	NO	11.927	400545	156.084	Pipecolic Acid	91.3	HMDB0000070	50		849	C00408	535-75-1	HXEACLLIILLPRG-UHFFFAOYSA-N	Organic acids and derivatives	Carboxylic acids and derivatives	Amino acids, peptides, and analogues	0.415549	0.791745	0.87295	-0.0681683	0.953848	1032.5	1082.46	498.235	1048.76	807.159	829.281	957.855	1757.87	495.162	651.718	2960.7	1004.11	620.174	991.748	278.48	1351.06	817.951	739.636	798.151	446.737	3155.15	729.338	764.749	767.435	957.664	927.067	5359.07	486.364
207	NO	12.061	404942	147.01	Ethylmethylmalonic Acid	73.1		317911		68991			OGAFKQWRXQJXJD-UHFFFAOYSA-N	Unclassified	Unclassified	Unclassified	0.219076	0.650664	0.780837	0.0585625	1.04143	1162.53	1116.29	1169.33	791.758	1127.79	1224.26	651.133	1259.72	1130.06	1480.38	905.951	1272.43	743.243	698.519	1962.57	1648.12	952.604	949.143	1073.55	1783.24	719.357	976.225	2149.45	1298.35	718.276	828.327	678.172	1589.01
209	NO	12.16	408190	147.05	N-Formylglycine	91.9	HMDB0255145	460216		75606			UGJBHEZMOKVTIM-UHFFFAOYSA-N	Organic acids and derivatives	Carboxylic acids and derivatives	Amino acids, peptides, and analogues	0.297639	0.33743	0.479086	0.0687237	1.04879	972.515	927.275	830.906	679.352	763.392	949.705	1022.52	1268.07	963.01	1084.7	883.172	928.872	1279.38	791.585	1056.52	766.562	916.922	1027.87	1313.08	939.652	936.18	909.117	1105.77	790.369	861.05	859.218	873.182	1071.54
210	YES	12.244	410947	218.125	L-Threonine	98.5	HMDB0000167	32		6288	C00188	72-19-5	AYFVYJQAPQTCCC-GBXIJSLDSA-N	Organic acids and derivatives	Carboxylic acids and derivatives	Amino acids, peptides, and analogues	1.56848	1.46834e-05	0.000105231	-0.621734	0.649889	902.108	1388.09	837.362	691.569	769.177	819.129	719.54	971.294	991.153	983.931	733.965	1094.84	721.812	1490.76	1076.84	1229.09	986.204	1102.14	851.761	1045.59	368.779	1288.59	1246.07	1026.66	741.477	558.544	414.235	427.278
212	YES	12.261	411505	221.077	4-Deoxyerythronic Acid	79.1	HMDB0000498	5484		13120901		759-06-8	LOUGYXZSURQALL-PWNYCUMCSA-N	Organic oxygen compounds	Organooxygen compounds	Carbohydrates and carbohydrate conjugates	1.0533	2.62838e-05	0.00017581	-0.301309	0.811515	987.926	1217.38	997.708	824.952	917.927	950.926	920.17	1053.47	995.054	1010.27	921.139	1018.57	887.507	1118.89	1044.37	1077.98	977.426	1085.21	994.236	1036.79	828.987	1173.15	1137.52	1032.47	909.633	849.444	793.405	784.287
213	NO	12.477	418593	241.068	Dimethyl-Malonic Acid	82.8	HMDB0002001	6425	LMFA01170103	11686		595-46-0	OREAFAJWWJHCOT-UHFFFAOYSA-N	Organic acids and derivatives	Carboxylic acids and derivatives	Dicarboxylic acids and derivatives	0.67412	0.180597	0.319763	0.153589	1.11233	962.549	865.342	844.119	977.86	960.87	1105.25	1012.73	779.961	700.131	1010.12	1223.14	1269.07	1132.68	792.248	916.03	872.825	907.274	1577.88	765.457	615.641	605.577	919.37	886.524	803.837	924.439	788.475	2175.97	799.16
216	NO	12.495	419183	204.09	Erythrofuranose	77.8	HMDB0002649	289		439574	C01796	1758-51-6	FMAORJIQYMIRHF-HERZVMAMSA-N	Organic oxygen compounds	Organooxygen compounds	Carbohydrates and carbohydrate conjugates	0.470357	0.019833	0.0514633	-0.477249	0.718346	898.797	1251.2	937.866	699.316	805.061	912.422	1318.62	676.697	654.291	1082.54	817.237	838.306	756.459	644.747	1094.76	1021.52	919.956	937.556	910.746	1038.86	787.58	876.754	1183.57	895.675	637.959	677.238	743.372	1030.43
222	NO	12.897	432375	210.991	Hydrocinnamic Acid	83.4	HMDB0000764	4153		107	C05629	501-52-0	XMIIGOLPHOKFCH-UHFFFAOYSA-N	Phenylpropanoids and polyketides	Phenylpropanoic acids	Unclassified	0.194058	0.765903	0.858781	0.0203624	1.01421	1009.1	994.962	991.994	1027	1063.78	1250.02	502.269	1063.41	1054.16	1099.63	1139.37	1220.71	1077.71	1018.17	975.655	934.139	1032.34	780.694	1143.68	932.904	785.803	924.296	1128.69	937.312	1024.51	959.153	975.815	1082.03
223	NO	12.955	434278	248.113	Beta-Alanine	91.1	HMDB0000056	36		239	C00099	107-95-9	UCMIRNVEIXFBKS-UHFFFAOYSA-N	Organic acids and derivatives	Carboxylic acids and derivatives	Amino acids, peptides, and analogues	0.749887	0.0127948	0.0359929	-0.221406	0.857729	865.422	1008.97	857.262	762.926	1021.03	988.953	774.872	895.003	985.466	818.883	783.449	890.61	829.599	1173.3	814.224	1059.75	931.618	748.872	919.401	556.082	374.806	904.895	772.492	869.68	796.129	811.373	918.399	621.917
225	NO	13.01	436083	233.086	(S)-3,4-Dihydroxybutyric Acid	81.7	HMDB0000337	5326	LMFA01050461	150929		51267-44-8	DZAIOXUZHHTJKN-UHFFFAOYSA-N	Organic acids and derivatives	Hydroxy acids and derivatives	Beta hydroxy acids and derivatives	0.209327	0.852779	0.913475	-0.0196293	0.986486	1142.84	1158.5	983.236	1111.92	1007.9	849.93	756.541	1020.38	884.849	1181.4	972.577	903.775	1372.04	606.14	1641.93	715.659	1213.58	849.266	1248	990.04	976.169	1066.88	1601.73	618.308	1271.58	916.586	2675.25	1998.57
227	NO	13.142	440414	172.076	(2s,4r)-4-[(2s,4r)-4-Hydroxy-1-Methylpyrrolidine-2-Carbonyl]Oxy-1-Methylpyrrolidine-2-Carboxylic Acid	84.9				45109792			UHMOGBXQYJLCHX-IMSYWVGJSA-N	Unclassified	Unclassified	Unclassified	0.896415	0.165283	0.29877	-0.662313	0.631865	588.454	931.298	638.027	136.881	136.857	596.993	134.926	2094.33	1913.88	132.883	2486.73	992.248	1264.11	128.688	519.26	128.679	496.458	336.612	125.715	125.86	125.815	125.815	314.864	126.882	776.725	126.882	1089.34	377.385
231	NO	13.328	446518	147.027	2-Ketoglucose	75	HMDB0029932	445329		159630		26345-59-5	DCNMIDLYWOTSGK-HSUXUTPPSA-N	Organic oxygen compounds	Organooxygen compounds	Carbohydrates and carbohydrate conjugates	0.198216	0.343105	0.480347	-0.0960369	0.9356	781.241	835.017	640.666	781.407	640.123	1027.13	972.638	1136.21	712.936	801.542	778.149	669.19	959.44	603.714	977.562	512.686	819.303	872.169	777.847	647.199	927.052	852.817	845.891	609.053	763.34	560.8	966.646	601.072
233	NO	13.434	449996	174.071	3-Amino-Isobutanoic Acid	86.2	HMDB0003911	5472	LMFA01100054	64956	C05145	144-90-1	QCHPKSFMDHPSNR-UHFFFAOYSA-N	Organic acids and derivatives	Carboxylic acids and derivatives	Amino acids, peptides, and analogues	0.23126	0.123922	0.237583	-0.0361056	0.975284	1005.88	1031.37	976.706	968.663	991.788	1056.41	849.325	997.969	967.065	1008.58	1089.33	1135.52	1035.01	1008.94	1011.22	950.407	1037.59	1057.48	1036.6	912.297	883.794	941.316	1083.25	981.849	1004.03	956.815	1110.89	996.925
234	NO	13.482	451571	229.158	Capric Acid	98.4	HMDB0000511	336	LMFA01010010	2969	C01571	334-48-5	GHVNFZFCNZKVNT-UHFFFAOYSA-N	Lipids and lipid-like molecules	Fatty Acyls	Fatty acids and conjugates	0.299855	0.940605	0.972929	-0.0668239	0.954738	1184.1	1240.23	265.43	399.864	677.153	379.26	241.339	616.073	398.704	1114.89	248.35	438.23	335.229	259.592	441.586	258.818	282.859	308.8	392.261	341.121	14078.1	356.308	1021.38	340.043	284.189	13141.4	521.575	455.292
237	NO	13.6	455443	160.04	2-(Carboxymethylamino)Acetic Acid	87.3	HMDB0011753	34481		8897	C19911	142-73-4	NBZBKCUXIYYUSX-UHFFFAOYSA-N	Organic acids and derivatives	Carboxylic acids and derivatives	Amino acids, peptides, and analogues	0.369483	0.051976	0.115035	0.0733556	1.05216	1022.96	972.247	1089.27	941.842	874.867	930.161	1066.21	935.184	935.251	963.084	1132.87	1005.84	1004.85	961.774	961.581	902.075	923.06	1108.39	1021.36	942.915	1158.92	1122.8	980.384	1006.65	1126.8	1009.55	916.499	909.787
238	NO	13.6	455443	147.029	Aminomalonic Acid	86.5	HMDB0001147	58024		100714	C00872	1068-84-4	JINBYESILADKFW-UHFFFAOYSA-N	Organic acids and derivatives	Carboxylic acids and derivatives	Amino acids, peptides, and analogues	0.132438	0.748752	0.85369	-0.0327186	0.977576	1132.07	1158.03	1607.03	1177.77	1601.66	1519.35	857.119	977.765	1599.91	1413.27	989.357	1321.36	964.663	653.345	1212.07	1046.6	911.56	999.31	1500.91	1121.27	416.546	1472.76	1395.61	927.894	901.361	840.18	567.002	1097.71
245	NO	13.796	461875	188.98	3s,4-Dihydroxybutyric Acid	72.1	HMDB00337	45841	LMFA01050378	10920498			DZAIOXUZHHTJKN-VKHMYHEASA-N	Organic acids and derivatives	Hydroxy acids and derivatives	Beta hydroxy acids and derivatives	1.79022	0.452957	0.595371	1.30589	2.47236	8106.4	3278.81	1000	1000	1000	1000	1000	1000	1000	1000	1000	1000	1000	1000	1000	1000	1000	1000	1000	1000	242618	1000	1000	1000	1000	1000	1000	1000
247	NO	13.89	464959	233.087	Malic Acid	98.1	HMDB0000744	118		525	C00149	6915-15-7	BJEPYKJPYRNKOW-UHFFFAOYSA-N	Organic acids and derivatives	Hydroxy acids and derivatives	Beta hydroxy acids and derivatives	0.363098	0.770827	0.859329	-0.0370963	0.974615	1041.45	1068.58	692.682	1321.69	789.287	721.255	819.59	773.343	1359.86	1702.06	825.581	965.575	1143.61	1121.6	855.745	934.219	993.674	1050.03	723.253	654.782	560.542	854.995	751.366	857.618	963.281	922.199	3693.65	1228.18
248	NO	13.95	466928	174.066	1,2-Ethanediamine	83.4	HMDB0031225	4019		3301		107-15-3	PIICEJLVQHRZGT-UHFFFAOYSA-N	Organic nitrogen compounds	Organonitrogen compounds	Amines	0.281639	0.25855	0.409597	0.0750776	1.05342	1028.18	976.044	899.905	1007.84	984.033	1143.11	886.991	1276.65	1131.92	1165.55	921.889	1151.72	1131.64	939.311	1119.59	1030.09	1022.86	947.214	963.604	391.621	1206.21	1068.14	1015.62	1093.5	949.782	914.049	1026.53	868.455
249	NO	13.968	467519	196.133	4-Nitrophenol	73.8	HMDB0001232	4100		980	C00870	100-02-7	BTJIUGUIPKRLHP-UHFFFAOYSA-N	Benzenoids	Phenols	Nitrophenols	0.626149	0.0828519	0.171989	0.182505	1.13485	996.093	877.729	1218.68	766.014	1083.98	1213.36	719.882	1167.61	720.395	1270.05	859.836	1009.45	838.371	410.438	1301.33	1067.09	893.275	573.747	1140.54	1122.53	872.853	784.889	1451.05	767.85	815.2	881.468	1006.52	1760.94
251	NO	14.044	470013	144.082	Erythritol	83.4	HMDB0002994	140		222285	C00503	149-32-6	UNXHWFMMPAWVPI-ZXZARUISSA-N	Organic oxygen compounds	Organooxygen compounds	Carbohydrates and carbohydrate conjugates	0.0733078	0.350119	0.482005	-0.127997	0.915101	839.904	917.826	1000.25	496.904	1019.36	1051.08	553.735	772.029	740.319	1037.92	699.137	774.327	817.546	374.395	1167.53	1265.09	957.173	687.787	735.959	940.577	581.213	648.769	1056.41	721.976	545.555	984.857	422.466	1154.65
252	NO	14.107	472080	174.08	Octylamine	83.5	HMDB0255916	65641		8143	C01740	111-86-4	IOQPZZOEVPZRBK-UHFFFAOYSA-N	Organic nitrogen compounds	Organonitrogen compounds	Amines	0.0205241	0.963083	0.977375	0.000800064	1.00055	1008.35	1007.79	1049.52	913.921	1007.65	1046.17	966.961	1038.33	1008.72	959.089	967.895	999.014	1054.31	943.937	999.949	983.427	1032.66	1007.47	999.546	962.529	1073.01	1084.1	1061.13	1050.01	1036.51	953.268	973.228	1024.07
254	NO	14.172	474213	217.1	L-Threitol	98.6				445969			UNXHWFMMPAWVPI-IMJSIDKUSA-N	Unclassified	Unclassified	Unclassified	1.02699	0.167357	0.29877	-1.03485	0.488068	737.788	1511.65	774.548	698.223	667.276	461.505	620.225	648.809	778.552	840.941	589.87	568.479	1229.74	481.582	1214.02	596.502	975.48	655.694	684.245	541.655	443.724	855.714	747.255	1343.13	664.61	355.934	1558.99	758.759
260	YES	14.379	481006	176.061	L-Methionine	98.3	HMDB0000696	26		6137	C00073	63-68-3	FFEARJCKVFRZRR-BYPYZUCNSA-N	Organic acids and derivatives	Carboxylic acids and derivatives	Amino acids, peptides, and analogues	1.53957	3.9281e-06	3.11147e-05	-0.68069	0.623867	805.542	1291.21	812.274	963.143	709.012	740.8	924.938	650.673	839.048	871.178	626.595	825.717	1036.61	1083.11	547.632	825.661	1013.06	1035.19	741.27	775.455	420.904	807.771	807.354	1004.82	778.908	373.537	603.107	376.62
264	NO	14.417	482253	156.049	Pyroglutamic Acid	98	HMDB0000267	3251		7405	C01879	98-79-3	ODHCTXKNWHHXJC-VKHMYHEASA-N	Organic acids and derivatives	Carboxylic acids and derivatives	Amino acids, peptides, and analogues	0.943292	0.00166349	0.00667614	0.306716	1.23689	973.329	786.917	717.971	930.949	1003.18	853.721	936.35	1319.8	1342.94	900.74	974.119	822.539	1098.78	1012.07	1036.63	988.688	963.333	932.082	905.459	1077.31	501.75	1302.78	971.875	732.871	1007.78	631.592	886.129	725.201
266	NO	14.486	484517	230.128	4-Hydroxyproline	96.6	HMDB0000725	257		5810	C01157	51-35-4	PMMYEEVYMWASQN-DMTCNVIQSA-N	Organic acids and derivatives	Carboxylic acids and derivatives	Amino acids, peptides, and analogues	0.981972	0.282546	0.440654	-0.292813	0.816309	1077.83	1320.38	719.126	2203.11	1038.68	1022.42	590.056	1110.05	23.1053	466.898	1841.13	1349.77	654.256	1108.08	459.621	1515.37	603.669	467.171	754.161	564.512	146.441	1490.51	1526.08	766.405	996.614	23.2787	617.958	479.814
269	NO	14.553	486722	232.112	L-Aspartic Acid	91.5	HMDB0000191	15		5960	C00049	56-84-8	CKLJMWTZIZZHCS-REOHCLBHSA-N	Organic acids and derivatives	Carboxylic acids and derivatives	Amino acids, peptides, and analogues	0.706618	0.00599533	0.0184142	-0.176331	0.884951	873.917	987.532	1022.55	738.136	752.14	887.609	1058.84	904.302	734.5	812.596	1072.48	1005.56	965.663	924.235	783.388	875.816	1064.24	938.806	1090.68	725.182	664.817	959.011	768.595	859.502	768.301	765.952	889.73	625.258
273	YES	14.704	491725	147.03	D-Threonic Acid	85.8		35473		151152			JPIJQSOTBSSVTP-GBXIJSLDSA-N	Organic oxygen compounds	Organooxygen compounds	Carbohydrates and carbohydrate conjugates	1.30098	0.000316327	0.00156089	-0.343127	0.788331	1054.6	1337.76	1308.86	849.499	1060.31	1598.48	947.388	1077.83	726.021	1254.98	981.171	1072.88	939.069	535.54	1371.79	838.872	1322.24	758.126	836.425	1177.99	770.691	997.698	1347.61	586.767	1127.78	689.355	2475.44	1450.69
274	NO	14.71	491924	263.176	Erythronic Acid	79.8	HMDB0000613	45855		2781043		13752-84-6	JPIJQSOTBSSVTP-PWNYCUMCSA-N	Organic oxygen compounds	Organooxygen compounds	Carbohydrates and carbohydrate conjugates	0.150173	0.22948	0.368171	-0.0146859	0.989872	1002	1012.25	1001.95	923.941	987.421	1037.03	986.097	1059.09	979.02	1010.71	993.724	1016	984.516	912.735	1029	977.101	996.69	998.467	994.403	979.967	1009.46	1074.75	1086.63	1046.55	989.774	941.617	983.983	1014.25
275	NO	14.725	492421	155.061	Glutamine	73.5							ZDXPYRJPNDTMRX-UHFFFAOYSA-N	Organic acids and derivatives	Carboxylic acids and derivatives	Amino acids, peptides, and analogues	0.96855	0.000377586	0.00183312	-1.12876	0.457307	771.645	1687.37	637.135	1273.97	648.033	206.349	838.486	1056.02	692.23	628.817	724.835	718.838	1244.13	1247.9	733.091	667.813	968.087	820.468	760.539	735.108	495.446	1158.38	44.2493	861.13	956.132	692.077	643.581	7.70099
276	NO	14.727	492487	268.189	3-Hydroxypicolinic Acid	80.8	HMDB0013188	64950		13401	C18620	874-24-8	BRARRAHGNDUELT-UHFFFAOYSA-N	Organoheterocyclic compounds	Pyridines and derivatives	Pyridinecarboxylic acids and derivatives	0.507507	0.215571	0.352646	0.136902	1.09954	1240.83	1128.49	1759.94	1168.24	1317.68	1119.06	904.76	1118.56	1064.35	1343.32	985.99	1127.16	1152.63	611.182	1701.63	1182.23	856.26	717.252	1159.42	1760.49	1383.47	1064.45	1791.12	932.543	1374.22	1307.07	784.793	2506.83
277	YES	14.748	493183	155.06	L-Threonic Acid	77.4	HMDB0000943	4244		5460407	C01620	7306-96-9	JPIJQSOTBSSVTP-STHAYSLISA-N	Organic oxygen compounds	Organooxygen compounds	Carbohydrates and carbohydrate conjugates	1.75631	3.82453e-06	3.11131e-05	-1.00359	0.498756	833.78	1671.72	860.975	701.767	740.794	601.027	511.613	1210.3	710.387	774.555	940.998	1001.39	881.013	1589.66	1064.59	657.035	1093.52	878.532	569.115	531.714	568.594	1255.35	733.014	968.296	1115.15	433.606	427.519	367.377
280	NO	14.802	494973	260.139	Diethylmalonic Acid	70.6	HMDB0251250	337812		68185			LTMRRSWNXVJMBA-UHFFFAOYSA-N	Lipids and lipid-like molecules	Fatty Acyls	Fatty acids and conjugates	0.211348	0.203029	0.341558	-0.188856	0.877301	1046.66	1193.04	1419.97	754.839	1211.77	962.774	664.761	715.801	1082.98	1088.03	790.37	837.015	1090.83	614.715	1553.35	1422.68	904.485	859.239	744.116	1498.95	923.731	873.451	1287.76	888.608	919.973	1450.29	326.832	1697.1
283	YES	14.892	497955	115.042	Creatinine	98.4	HMDB0000562	8		588	C00791	60-27-5	DDRJAANPRJIHGJ-UHFFFAOYSA-N	Organic acids and derivatives	Carboxylic acids and derivatives	Amino acids, peptides, and analogues	1.42713	1.14607e-06	1.07802e-05	-0.452703	0.730673	993.967	1360.34	1608.75	702.889	1041.52	1056.7	1215.13	854.643	849.35	1019.86	654.589	854.57	1028.77	680.528	843.595	885.036	941.676	733.999	1329.89	923.175	573.85	813.884	1149.65	787.531	826.719	846.876	1028.76	1040.02
284	YES	14.924	499015	220.094	L-Cysteine	94.8	HMDB0000574	63299		5862	C00097	52-90-4	XUJNEKJLAYXESH-REOHCLBHSA-N	Organic acids and derivatives	Carboxylic acids and derivatives	Amino acids, peptides, and analogues	1.99675	2.88065e-10	9.31006e-09	-0.752851	0.593429	793.05	1336.39	786.206	872.106	722.714	948.462	912.135	504.828	518.937	737.766	879.828	711.663	1253.42	1010.21	781.153	760.791	899.431	994.073	746.149	469.391	705.04	912.373	658.595	655.981	812.587	645.542	852.378	476.751
286	NO	14.96	500208	292.124	2,3,4-Trihydroxybutanoic Acid	92.7	HMDB0245425			439535	C01620		JPIJQSOTBSSVTP-UHFFFAOYSA-N	Organic oxygen compounds	Organooxygen compounds	Carbohydrates and carbohydrate conjugates	0.888243	0.0216903	0.0548637	-0.374081	0.771597	746.612	967.62	459.211	421.065	1172.45	1255.7	790.612	426.828	391.483	1457.96	953.433	1715.93	759.514	429.298	736.351	541.194	629.085	685.9	1316.37	790.44	786.678	1434.64	158.621	1252.5	372.029	558.987	245.344	325.441
288	NO	15.024	502329	168.041	D-Phenylalanine	78.7	HMDB0250791	65707		994	C02057	150-30-1	COLNVLDHVKWLRT-UHFFFAOYSA-N	Organic acids and derivatives	Carboxylic acids and derivatives	Amino acids, peptides, and analogues	0.0220521	0.614682	0.749065	-0.0285859	0.980381	987.491	1007.25	957.342	923.086	910.219	954.207	848.36	937.81	817.485	933.732	1132.57	1034.95	1043.5	903.884	922.688	934.384	1007.27	1305.09	1002.11	740.788	825.993	1039.86	1001.88	967.591	1028.97	802.588	1460.92	937.258
289	NO	15.033	502627	292.12	Meso-Tartrate	86.2		319344		201434			FEWJPZIEWOKRBE-XIXRPRMCSA-L	Organic acids and derivatives	Hydroxy acids and derivatives	Beta hydroxy acids and derivatives	0.672748	0.0192593	0.0506199	-0.620332	0.650521	635.297	976.597	462.556	425.405	1162.57	587.235	789.505	13.6254	13.6254	1445.2	947.572	1696.43	764.624	428.913	745.183	539.998	635.573	686.542	1305.48	791.472	783.25	1424.47	13.7327	1235.55	13.7306	554.399	32.8195	13.7213
291	NO	15.181	507532	202.103	Dodecanol	92.9	HMDB0011626	34482	LMFA05000001	8193	C02277	112-53-8	LQZZUXJYWNFBMV-UHFFFAOYSA-N	Lipids and lipid-like molecules	Fatty Acyls	Fatty alcohols	0.477302	0.97315	0.977375	-0.00544593	0.996232	885.705	889.055	959.236	531.491	947.449	919.911	629.72	746.268	709.732	1037.18	688.542	818.528	898.733	393.767	1180.03	1151.48	1053.57	715.703	719.88	883.922	731.681	654.625	1348.89	580.67	785.28	836.267	250.4	1322.78
293	NO	15.226	509023	192.031	2-Hydroxyglutaric Acid	91.2	HMDB0059655	63268	LMFA01050483	43	C02630	2889-31-8	HWXBTNAVRSUOJR-UHFFFAOYSA-N	Organic acids and derivatives	Hydroxy acids and derivatives	Short-chain hydroxy acids and derivatives	1.19163	0.613548	0.749065	-0.145918	0.903804	699.953	774.452	257.485	759.783	315.787	1032.75	1048.64	1301.55	33.7348	626.929	719.462	570.71	1064.98	513.614	1180.04	32.2824	562.535	735.288	542.62	474.381	1238.3	688.151	863.966	407.839	855.165	747.345	661.366	585.38
296	NO	15.337	512701	186.068	Prolin	94.9	HMDB0251528			614	C16435		ONIBWKKTOPOVIA-UHFFFAOYSA-N	Organic acids and derivatives	Carboxylic acids and derivatives	Amino acids, peptides, and analogues	0.662866	0.0841589	0.173506	0.28934	1.22208	1179.76	965.366	1106.91	583.082	740.946	843.353	614.412	1747.38	1199.4	1482.08	751.58	1018.05	818.937	522.838	1844.77	1574.86	1198.64	1199.68	1114.91	1314.24	434.135	988.938	1809.86	638.222	995.158	494.089	1172.84	1259.84
297	NO	15.352	513198	193.058	Phenyllactic Acid	80.4	HMDB0000779	34529		3848	C01479	828-01-3	VOXXWSYKYCBWHO-UHFFFAOYSA-N	Phenylpropanoids and polyketides	Phenylpropanoic acids	Unclassified	0.745606	0.098525	0.199034	0.321252	1.24941	1178.1	942.924	2222.09	1292.05	1068.26	1695.52	293.168	691.383	1245.32	1292.57	1153.09	1271.31	1519.69	940.979	1237.35	1435.35	1363.81	833.215	956.178	1199.83	959.298	1005.55	670.206	782.667	1101.68	789.126	4894.53	585.006
299	NO	15.526	518964	357.065	Phosphoglycolic Acid	87.7	HMDB0000816	5780		529	C00988	13147-57-4	ASCFNMCAHFUBCO-UHFFFAOYSA-N	Organic acids and derivatives	Organic phosphoric acids and derivatives	Phosphate esters	0.524797	0.00378885	0.012814	-0.106113	0.929088	1022.44	1100.48	1084.71	1011.85	1061.96	1168.07	886.249	1093.8	1045.86	947.161	956.186	1100.34	1137.72	1115.62	1056.3	975.124	982.56	908.663	1046.52	950.5	892.352	946.559	1000.53	921.931	1081.56	998.357	1043.3	1090.64
300	YES	15.534	519229	331.117	L-(+)-Tartaric Acid	73.7	HMDB0000956	4197		444305	C00898	87-69-4	FEWJPZIEWOKRBE-JCYAYHJZSA-N	Organic oxygen compounds	Organooxygen compounds	Carbohydrates and carbohydrate conjugates	2.18883	0.00130683	0.00538845	-1.6175	0.325901	778.199	2387.84	916.048	309.553	1030.19	1399.99	627.561	241.549	241.549	692.851	861.094	879.212	704.844	493.034	977.696	1359.85	1146.56	1112.87	673.425	1131.11	437.25	636.046	950.206	648.256	191.55	804.105	635.555	756.871
301	NO	15.591	521118	83.0252	1,8-Octanediol	75		69885	LMFA05000683	69420	C14218	629-41-4	OEIJHBUUFURJLI-UHFFFAOYSA-N	Lipids and lipid-like molecules	Fatty Acyls	Fatty alcohols	0.161245	0.32347	0.465337	-0.0373135	0.974468	1015.5	1042.1	1110.93	894.097	1006.82	1017.52	905.768	931.221	997.167	1041.43	928.275	1001.68	1022.5	830.294	1196.24	1131.18	945.344	975.828	978.779	1119.5	994.256	959.415	1158.62	982.121	969.193	958.719	761.203	1228.21
302	NO	15.606	521615	147.04	2,4-Diamino-4-Oxobutanoic Acid	74.2	HMDB0251512				C16438		DCXYFEDJOCDNAF-UHFFFAOYSA-N	Organic acids and derivatives	Carboxylic acids and derivatives	Amino acids, peptides, and analogues	0.29383	0.761525	0.858498	0.0292118	1.02045	1047.67	1026.67	1205.82	879.996	981.986	922.549	741.928	861.478	1200.88	1124.87	860.968	975.98	1090.33	618.682	1348.64	1351.02	966.207	854.463	1010.74	1343.85	1024.35	838.864	1244.34	913.797	997.049	938.9	589.846	1410.43
303	NO	15.606	521615	274.153	3-Hydroxymethylglutaric Acid	73.5	HMDB0000355	3793		1662	C03761	503-49-1	NPOAOTPXWNWTSH-UHFFFAOYSA-N	Lipids and lipid-like molecules	Fatty Acyls	Fatty acids and conjugates	0.464467	0.473358	0.6168	0.0909682	1.06508	1042.71	978.992	1350.23	777.654	999.282	981.282	635.91	689.065	1123.49	1172.4	745.082	865.15	1070.74	544.628	1422.87	1463.82	960.472	782.929	936.403	1470.12	974.175	739.774	1343.94	838.431	994.694	923.124	398.329	1727.78
304	NO	15.617	521979	210.988	Glycerol 1-Phosphate	82.1					C00623	5746-57-6	AWUCVROLDVIAJX-VKHMYHEASA-N	Lipids and lipid-like molecules	Glycerophospholipids	Glycerophosphates	0.141275	0.316964	0.465337	-0.0600965	0.9592	1014.4	1057.55	1040.93	1050.54	1055.87	1259.59	638.881	1025.95	984.874	965.565	981.769	1040	1098.44	926.644	967.347	899.159	918.077	844.777	1133.19	884.096	765.988	935.464	1097.35	981.846	1123.03	973.469	1083.7	1165.06
306	NO	15.709	525028	274.151	Oxoglutaric Acid	92.6	HMDB0000208	119		51	C00026	328-50-7	KPGXRSRHYNQIFN-UHFFFAOYSA-N	Organic acids and derivatives	Keto acids and derivatives	Gamma-keto acids and derivatives	0.148678	0.667532	0.79733	-0.0743194	0.94979	1114.48	1173.39	1491.7	822.652	1143.29	852.644	768.329	672.44	988.176	1031.16	752.296	813.842	1178.17	606.035	1498.27	1256.07	935.248	859.822	736.788	1462.13	1180.28	895.018	1724.91	728.444	1377.9	1248.09	239.206	1969.69
310	YES	15.883	530794	246.124	L-Glutamic Acid	98.3	HMDB0000148	19		33032	C00025	56-86-0	WHUUTDBJXJRKMK-VKHMYHEASA-N	Organic acids and derivatives	Carboxylic acids and derivatives	Amino acids, peptides, and analogues	1.1967	0.00269061	0.00987651	-0.475219	0.719358	927.584	1289.46	1073.5	454.891	838.082	669.488	1025.58	775.821	623.423	789.81	1181.65	523.194	1195.68	1349.2	757.444	1072.64	1456.79	1310.35	565.987	992.067	416.491	1251.67	893.77	582.23	1448.53	498.02	942.549	774.575
312	NO	15.943	532782	329.089	Isobarbituric Acid	82.8	HMDB0303045	450832		73268			OFJNVANOCZHTMW-UHFFFAOYSA-N	Organoheterocyclic compounds	Diazines	Pyrimidines and pyrimidine derivatives	1.17412	0.00717037	0.0213691	-0.229291	0.853054	853.054	1000	1000	1000	1000	1000	1000	1000	1000	1000	1000	986.859	986.859	1900.66	950.329	932.944	1470.44	1071.86	447.254	392.677	387.638	387.638	922.923	369.946	366.906	800.235	363.548	356.01
313	YES	15.983	534107	218.097	L-Phenylalanine	99.8	HMDB0000159	28		6140	C00079	63-91-2	COLNVLDHVKWLRT-QMMMGPOBSA-N	Organic acids and derivatives	Carboxylic acids and derivatives	Amino acids, peptides, and analogues	1.15343	0.000237746	0.00121291	-0.440831	0.73671	895.465	1215.49	1120.78	1481.4	902.251	844.351	877.556	865.427	737.058	849.282	775.218	720.17	1046.06	1023.24	794.396	891.95	990.471	1052.07	980.031	884.913	460.009	881.227	792.145	963.551	999.329	439.379	1108.05	686.75
314	NO	16.021	535367	248.099	Dimethylolpropionic Acid	71.3				78501			PTBDIHRZYDMNKB-UHFFFAOYSA-N	Unclassified	Unclassified	Unclassified	0.5922	0.105073	0.208953	0.205882	1.15339	957.543	830.198	1021.08	703.275	719.655	1224.31	800.977	1560.45	1090.38	1411.37	725.391	986.797	604.426	358.021	1384.21	753.413	793.972	483.083	1107.57	1021.11	636.213	928.305	1559.84	858.734	627.461	733.521	706.255	1075.73
315	NO	16.033	535764	200.082	L-Pipecolic Acid	86	HMDB0000716	63100		439227	C00408	3105-95-1	HXEACLLIILLPRG-YFKPBYRVSA-N	Organic acids and derivatives	Carboxylic acids and derivatives	Amino acids, peptides, and analogues	0.467239	0.227375	0.367956	0.41782	1.33591	969.879	726.007	207.149	595.843	787.975	874.443	679.724	2437.51	687.012	1047.71	1281.15	784.029	194.482	185.261	437.088	1021.11	653.255	786.943	930.897	436.138	4957.81	633.835	1083.22	571.083	589.879	757.301	5562.58	487.337
316	NO	16.058	536593	333.125	Acetaminophen	77.2	HMDB0001859	6353		1983	C06804	103-90-2	RZVAJINKPMORJF-UHFFFAOYSA-N	Benzenoids	Phenols	1-hydroxy-2-unsubstituted benzenoids	0.80439	0.0660871	0.14311	0.36366	1.28669	830.041	645.1	697.514	702.568	902.697	1264.44	677.385	454.993	347.398	1949.09	1263.99	1991.06	716.292	340.538	634.13	385.209	393.318	980.903	2211.4	880.596	1525.32	1560.81	108.424	1000.79	427.654	636.842	791.84	389.032
319	NO	16.096	537852	174.075	5-Amino-Pentanoic Acid	80.6	HMDB0003355	6902	LMFA01100040	138	C00431	660-88-8	JJMDCOVWQOJGCB-UHFFFAOYSA-N	Organic acids and derivatives	Carboxylic acids and derivatives	Amino acids, peptides, and analogues	0.453755	0.000743398	0.00333974	-0.0612805	0.958413	980.088	1022.62	1018.24	971.085	947.695	1032.4	966.861	930.184	983.486	948.917	968.747	985.981	993.745	957.48	991.171	983.331	1041.41	974.527	951.419	908.057	1137.86	1046.32	1004.01	967.641	1007.63	917.697	964.83	936.356
320	NO	16.111	538349	86.03	2,4-Diaminobutanoic Acid	78.5	HMDB0002362	6646	LMFA01100052	470		305-62-4	OGNSCSPNOLGXSM-UHFFFAOYSA-N	Organic acids and derivatives	Carboxylic acids and derivatives	Amino acids, peptides, and analogues	0.533961	0.049516	0.111226	-0.351351	0.78385	938.092	1196.78	732.492	1001.12	855.047	1014.6	767.034	769.98	585.666	852.344	1375.21	1353.9	907.282	848.748	615.17	602.156	871.078	1518.46	933.68	489.615	791.753	911.163	658.385	851.601	919.092	1036.66	1697.04	877.309
321	NO	16.125	538813	230.1	Hexanoylglycine	71	HMDB0000701	5669		99463		24003-67-6	UPCKIPHSXMXJOX-UHFFFAOYSA-N	Organic acids and derivatives	Carboxylic acids and derivatives	Amino acids, peptides, and analogues	0.197361	0.30121	0.455599	1.21188	2.3164	5625.13	2428.39	1000	2084.03	1000	1000	2336.65	3092.83	2416.77	2709.66	2777.79	3553.61	1000	1000	3733.89	3567.34	2906.59	2470.61	1000	3372.13	1000	2859.78	4396.93	2354.48	1000	1000	1000	4006.73
325	NO	16.209	541596	179.021	P-Hydroxyphenylacetic Acid	88.8	HMDB0000020	130		127	C00642	156-38-7	XQXPVVBIMDBYFF-UHFFFAOYSA-N	Benzenoids	Phenols	1-hydroxy-2-unsubstituted benzenoids	0.0850847	0.728433	0.833682	0.115094	1.08305	1015.14	937.301	419.286	412.694	412.654	1051.34	1658.97	410.154	6436.75	410.154	383.18	1699.32	872.038	382.344	382.344	985.617	904.132	371.36	3016.3	369.074	369.074	369.074	368.577	1002.77	368.577	368.577	1286.69	957.848
329	NO	16.352	546335	307.135	Dl-Xylose	95.4	HMDB0242608			854			PYMYPHUHKUWMLA-UHFFFAOYSA-N	Organic oxygen compounds	Organooxygen compounds	Carbohydrates and carbohydrate conjugates	0.427647	0.835599	0.901488	0.052245	1.03688	916.82	884.213	947.205	789.539	961.772	389.987	391.053	1147.31	898.966	389.987	384.842	384.842	933.814	383.044	1653.39	383.114	813.138	1029.85	979.834	408.31	408.31	1082.48	408.665	408.665	1117.21	408.665	3509.94	402.438
332	NO	16.415	548423	257.168	Lauric Acid	93.8	HMDB0000638	357	LMFA01010012	3893	C02679	143-07-7	POULHZVOKOAJMA-UHFFFAOYSA-N	Lipids and lipid-like molecules	Fatty Acyls	Fatty acids and conjugates	0.371868	0.211465	0.349731	0.0811568	1.05787	908.021	858.352	810.649	872.143	703.722	1328.16	677.056	795.573	918.176	909.989	800.021	1147.08	1080.05	914.797	927.275	779.518	754.288	696.684	938.179	895.464	1244.65	706.953	1045.41	1018.2	758.602	938.976	876.597	1033.6
333	NO	16.43	548920	451.079	Pyrophosphate(4-)	97.9	HMDB0304340						XPPKVPWEQAFLFU-UHFFFAOYSA-J	Homogeneous non-metal compounds	Non-metal oxoanionic compounds	Non-metal pyrophosphates	1.0304	1.14133e-05	8.37901e-05	-0.244761	0.843956	843.518	999.482	969.123	887.398	944.918	1136.42	596.364	966.016	978.604	824.95	900.505	1116.44	1105.59	880.878	815.396	838.36	1087.45	627.084	926.316	788.066	662.357	735.79	832.261	670.802	875.826	623.409	684.264	871.593
337	NO	16.514	551703	147.02	D-Xylose	77.1	HMDB0000098	314		135191	C00181	58-86-6	SRBFZHDQGSBBOR-IOVATXLUSA-N	Organic oxygen compounds	Organooxygen compounds	Carbohydrates and carbohydrate conjugates	0.0400705	0.715304	0.824929	0.0525037	1.03706	1041.75	1004.52	890.532	1191.06	1269.44	1538.75	690.643	1120.55	1194.2	1126.61	794.71	1077.2	1105.1	640.913	1316.9	597.898	876.195	776.005	580.177	1118.45	3870.4	1286.73	1280.54	685.327	1066.17	1001.36	884.285	1358.73
339	YES	16.575	553725	326.089	Taurine	97.3	HMDB0000251	31		1123	C00245	107-35-7	XOAAWQZATWQOTB-UHFFFAOYSA-N	Organic acids and derivatives	Organic sulfonic acids and derivatives	Organosulfonic acids and derivatives	2.16366	5.02857e-09	9.11862e-08	-0.966473	0.511755	754.258	1473.86	851.344	917.443	635.461	771.144	1144.83	565.855	402.604	721.467	1097.3	608.636	726.471	825.293	1081.97	735.202	543.495	1034.19	1044.4	820.894	638.229	796.258	495.971	883.747	931.715	648.656	831.488	355.299
340	YES	16.593	554321	116.042	L-Asparagine	96.5	HMDB0000168	14		6267	C00152	70-47-3	DCXYFEDJOCDNAF-REOHCLBHSA-N	Organic acids and derivatives	Carboxylic acids and derivatives	Amino acids, peptides, and analogues	1.7777	6.94112e-05	0.000417628	-0.89175	0.53896	831.901	1543.53	895.133	992.986	614.266	670.587	819.809	946.983	1284.81	828.38	659.639	809.048	956.894	1648.96	748.816	1028.8	847.462	846.766	817.726	634.943	349.621	960.031	758.773	1115.9	716.949	540.874	510.425	489.296
341	NO	16.616	555083	144.017	Ribonolactone	80.4	HMDB0001900	6380		111064	C02674	5336-08-3	CUOKHACJLGPRHD-BXXZVTAOSA-N	Organic oxygen compounds	Organooxygen compounds	Carbohydrates and carbohydrate conjugates	0.00449125	0.882465	0.924184	-0.00614016	0.995753	992.472	996.705	1267.68	852.15	808.383	902.861	869.321	930.543	955.755	922.949	1040.34	989.889	1080.47	1020.05	991.288	1038.41	994.201	990.57	953.564	887.879	1029.57	980.283	1003.76	945.011	995.012	916.812	1045.58	927.756
343	NO	16.642	555945	263.103	Ribulose	82.2		312		151261	C00309	488-84-6	ZAQJHHRNXZUBTE-NQXXGFSBSA-N	Organic oxygen compounds	Organooxygen compounds	Carbohydrates and carbohydrate conjugates	0.440835	0.185646	0.32488	-0.180895	0.882155	874.001	990.756	353.727	1378.61	846.614	910.662	401.281	933.984	875.65	1108.97	399.78	862.652	1297.1	1589.2	943.306	1347.78	875.376	1350.33	957.563	366.892	1125.28	1145.89	383.498	868.133	382.403	1178.18	1183.57	370.657
347	NO	16.952	566217	282.093	2,4-Dihydroxyacetophenone	74	HMDB0029659	66018		6990	C03663	89-84-9	SULYEHHGGXARJS-UHFFFAOYSA-N	Organic oxygen compounds	Organooxygen compounds	Carbonyl compounds	0.119062	0.723227	0.830883	-0.0518397	0.964705	820.168	850.175	570.138	856.342	555.441	1052.06	1097.31	1238.43	752.467	752.225	745.011	600.932	1021.11	630.303	1084.12	346.104	669.367	860.234	718.988	689.599	1007.99	904.37	944.345	470.791	866.538	622.461	743.755	669.797
351	NO	17.038	569067	276.102	Methyl Pentopyranoside	79.4				99057			ZBDGHWFPLXXWRD-UHFFFAOYSA-N	Unclassified	Unclassified	Unclassified	0.131968	0.21346	0.351101	-0.158921	0.895695	911.658	1017.82	733.93	846.503	828.143	1115.5	1336.39	694.113	628.893	696.45	1037.11	920.956	1206.92	607.176	1198.02	686.797	635.962	1139.58	969.201	960.794	1025.31	909.388	949.992	645.915	719.723	724.797	982.2	846.773
352	NO	17.054	569597	217.095	D-Arabitol	96.8	HMDB0000568	63139		94154	C01904	488-82-4	HEBKCHPVOIAQTA-QWWZWVQMSA-N	Organic oxygen compounds	Organooxygen compounds	Carbohydrates and carbohydrate conjugates	0.247936	0.31153	0.459659	0.286737	1.21988	1137.02	932.079	687.946	952.31	731.968	905.786	858.08	973.483	843.591	1020.17	764.796	712.995	859.538	727.061	696.056	785.36	834.895	797.082	1131.36	853.892	1497.55	1175.65	876.125	627.939	1118.52	8245.37	944	925.382
354	YES	17.114	571585	218.057	N-Acetyl-Cysteine	79.9	HMDB0001890	784		12035	C06809	616-91-1	PWKSKIMOESPYIA-BYPYZUCNSA-N	Organic acids and derivatives	Carboxylic acids and derivatives	Amino acids, peptides, and analogues	1.7586	2.83872e-07	3.28637e-06	-0.688417	0.620534	974.012	1569.63	1328.85	874.57	1016.59	1015.39	974.711	716.487	767.726	913.398	927.243	1227.83	1747.39	1103.7	1153.38	1301.17	1456.07	901.586	710.448	830.634	55.925	1160.35	980.403	720.767	927.121	477.753	472.109	1066.14
355	NO	17.131	572149	304.126	Glyceraldehyde	75	HMDB0001051	4176		751	C02154	56-82-6	MNQZXJOMYWMBOU-UHFFFAOYSA-N	Organic oxygen compounds	Organooxygen compounds	Carbohydrates and carbohydrate conjugates	0.0149695	0.944011	0.973107	0.0195656	1.01365	1420.01	1400.88	1198.57	535.5	1922.72	697.512	1840.35	1017.49	1532.27	333.23	2053.68	1036.74	3755.97	2297.18	853.076	2308.78	2931.81	1242.85	756.849	732.83	191.955	1568.41	511.331	831.487	4877.35	202.98	3565.55	310.038
358	NO	17.215	574932	117.032	Alanylthreonine	78.3	HMDB0028697	458634		6427004		24032-50-6	BUQICHWNXBIBOG-LMVFSUKVSA-N	Organic acids and derivatives	Carboxylic acids and derivatives	Amino acids, peptides, and analogues	0.206959	0.485512	0.624091	0.0966455	1.06928	1155.99	1081.08	1284.66	797.83	918.801	916.965	645.494	1346.29	1375.97	1532.56	979.287	1341.91	900.109	726.592	2219.34	1629.71	1117.21	749.869	1031.66	1920.46	619.012	1097.33	2295.89	1010.32	833.712	688.843	471.911	1552.75
360	NO	17.241	575794	154.001	2-Aminohexanedioic Acid	77.7	HMDB0302754	324	LMFA01170098	469	C00956	542-32-5	OYIFNHCXNCRBQI-UHFFFAOYSA-N	Organic acids and derivatives	Carboxylic acids and derivatives	Amino acids, peptides, and analogues	0.919309	3.04138e-05	0.00019072	-0.236831	0.848607	948.616	1117.85	951.062	992.622	884.649	902.469	1076.96	912.952	833.765	883.963	1013.44	853.383	957.168	1082.52	907.479	828.333	887.835	1013.12	900.608	825.247	1084.6	1118.02	900.964	905.993	991.539	960.236	959.166	641.985
361	NO	17.251	576125	217.099	Xylitol	97.5	HMDB0242149	316		6912	C00379	488-81-3	HEBKCHPVOIAQTA-NGQZWQHPSA-N	Organic oxygen compounds	Organooxygen compounds	Carbohydrates and carbohydrate conjugates	0.453004	0.969236	0.977375	0.00559222	1.00388	1027.74	1023.77	981.292	1022.45	838.485	710.257	616.523	886.778	830.155	882.49	3012.75	685.254	1608.66	684.292	1573.23	920.434	3359.15	860.832	1053.65	798.622	500.139	1051.68	1082.62	861.222	924.414	481.223	1206.53	909.546
362	NO	17.329	578710	318.05	L-(-)-Fucose	82.9				3034656			PNNNRSAQSRJVSB-KCDKBNATSA-N	Unclassified	Unclassified	Unclassified	0.126437	0.70353	0.820785	0.0251557	1.01759	933.712	917.573	798.524	907.404	796.991	1008.6	1042.38	1145.19	777.223	880.886	868.33	728.509	1007.11	740.434	1072.03	661.765	799.293	989.001	894.108	844.017	994.607	935.712	1039.1	789.712	1026.3	802.605	1026.35	869.275
364	YES	17.35	579406	218.059	Beta-Glycerophosphoric Acid	85.7	HMDB0002520	44760		2526	C02979	17181-54-3	DHCLVCXQIBBOPH-UHFFFAOYSA-N	Lipids and lipid-like molecules	Glycerophospholipids	Glycerophosphates	1.69249	3.46594e-07	3.86388e-06	-0.644301	0.639803	948.55	1482.57	1228.26	846.853	998.511	1019.06	802.12	881.604	845.413	949.927	936.932	1233.62	1629.65	910.042	1122.09	1286.19	1454.98	898.004	677.351	725.413	71.3783	1085.75	959.834	653.016	842.916	464.388	497.854	1133.92
372	NO	17.699	590981	229.094	Cis-Aconitic Acid	94.7	HMDB0000072	3300		643757	C00417	585-84-2	GTZCVFVGUGFEME-IWQZZHSRSA-N	Organic acids and derivatives	Carboxylic acids and derivatives	Tricarboxylic acids and derivatives	0.370837	0.204855	0.342564	-0.0881153	0.940751	1177.92	1252.1	1156.74	1278.2	1270.41	1005.62	995.039	1462.28	1324.91	1439.07	1181.6	1305.14	1116.77	806.268	1189.23	928.211	931.875	847.455	1202.9	1046.03	1263.57	1156.22	1476.69	1177.21	885.506	1055.13	2025.09	1263.54
375	NO	17.789	593967	297.086	Methyl 2,4-Dihydroxybenzoate	88.8				16523			IIFCLXHRIYTHPV-UHFFFAOYSA-N	Unclassified	Unclassified	Unclassified	0.113999	0.624175	0.754525	-0.340428	0.789807	606.608	768.046	927.304	43.8621	43.8038	43.8038	893.48	43.745	43.745	3903.09	1623.12	1909.81	639.685	463.375	642.192	740.743	913.505	36.6076	36.6076	36.6076	36.3985	36.3985	36.6275	708.035	1033.67	36.59	36.4643	36.4643
376	NO	17.812	594730	276.119	N-Acetyl-L-Glutamic Acid	75.5	HMDB0001138	3325		70914	C00624	1188-37-0	RFMMMVDNIPUKGG-YFKPBYRVSA-N	Organic acids and derivatives	Carboxylic acids and derivatives	Amino acids, peptides, and analogues	0.0330937	0.105518	0.208953	-0.179664	0.882909	986.838	1117.71	1013.06	959.854	903.556	977.648	948.999	953.076	931.825	931.978	938.582	1065.66	1085.57	1016.94	1042.98	931.259	917.157	1008.39	900.751	924.658	942.958	933.505	1071.72	985.058	1030.82	965.814	1177.23	941.941
377	YES	17.835	595494	174.064	Glycyl-Glycine	86.2	HMDB0011733	62458		11163	C02037	556-50-3	YMAWOPBAYDPSLA-UHFFFAOYSA-N	Organic acids and derivatives	Carboxylic acids and derivatives	Amino acids, peptides, and analogues	1.45201	1.38505e-06	1.26333e-05	-0.55106	0.682519	853.281	1250.19	864.743	729.889	503.628	910.381	326.026	969.869	930.541	780.259	1172.19	1246.46	991.205	892.63	783.094	1106.55	1110.81	1055.63	303.429	922.822	600.939	918.825	957.889	909.201	851.162	951.078	830.736	377.886
378	NO	17.842	595726	299.06	Glycerol 3-Phosphate	97.6	HMDB0000126	5161		439162	C00093	57-03-4	AWUCVROLDVIAJX-GSVOUGTGSA-N	Lipids and lipid-like molecules	Glycerophospholipids	Glycerophosphates	0.0257081	0.760834	0.858498	0.0225558	1.01576	933.867	919.38	825.084	869.564	925.215	884.32	1015.51	1090.9	743.281	986.461	948.179	884.155	842.351	722.578	1250.15	909.951	714.442	1017.62	1009.07	610.692	567.18	1266.72	934.52	854.225	1501.64	821.527	696.271	840.381
379	YES	17.905	597816	217.1	D-Ribofuranose	91.4	HMDB0000283	313		5779	C00121	613-83-2	HMFHBZSHGGEWLO-SOOFDHNKSA-N	Organic oxygen compounds	Organooxygen compounds	Carbohydrates and carbohydrate conjugates	2.06597	5.15005e-09	9.11862e-08	-0.854533	0.553044	803.261	1452.43	1332.41	1002.85	678.433	991.23	964.499	659.121	822.459	1277.06	748.152	463.553	886.576	1128.42	756.573	252.148	279.746	1076.5	922.571	598.99	922.363	1022.89	704.437	761.717	739.35	731.701	323.972	422.3
383	NO	17.984	600437	292.111	L-Fucitol	84.1	HMDB0304954			445724			SKCKOFZKJLZSFA-KCDKBNATSA-N	Organic oxygen compounds	Organooxygen compounds	Carbohydrates and carbohydrate conjugates	0.461323	0.0782286	0.164663	-0.409584	0.75284	642.336	853.217	644.803	639.315	929.851	808.066	1032.47	685.275	722.51	996.443	989.979	1010.96	813.16	545.134	708.013	630.244	765.822	953.711	1038.76	895.051	54.2712	966.669	55.3716	1152.76	55.3596	55.3596	55.2456	55.149
386	YES	18.035	602129	156.049	L-Glutamine	98.4	HMDB0000641	18		5961	C00064	56-85-9	ZDXPYRJPNDTMRX-VKHMYHEASA-N	Organic acids and derivatives	Carboxylic acids and derivatives	Amino acids, peptides, and analogues	2.50789	1.18425e-10	6.4028e-09	-1.19755	0.436015	937.901	2151.07	939.287	1228.81	852.146	799.14	894.733	852.047	1004.14	876.85	888.906	1146.54	1234.73	1528.99	574.141	1018.07	1032.95	938.422	1032.04	984.16	391.546	1239.14	782.485	1168.45	743.436	991.062	561.714	528.914
388	NO	18.095	604120	217.098	1,2,4,5-Cyclohexanetetrol	91							RDIDGZFQASQXBU-UHFFFAOYSA-N	Organic oxygen compounds	Organooxygen compounds	Alcohols and polyols	0.291947	0.146911	0.272964	-0.197393	0.872125	1056.13	1210.99	1144.36	1192.6	921.054	1211.33	914.138	846.93	1225.48	1656.1	736.43	707.027	1086.39	904.048	782.842	946.802	1119.86	1142.45	1142.73	887.837	1140.3	1229.04	1244.35	872.824	817.598	995.562	1015.79	790.204
389	NO	18.129	605248	299.057	O-Phosphoethanolamine	94.1	HMDB0000224	54		1015	C00346	1071-23-4	SUHOOTKUPISOBE-UHFFFAOYSA-N	Organic acids and derivatives	Organic phosphoric acids and derivatives	Phosphate esters	0.288566	0.970024	0.977375	0.00363449	1.00252	844.319	842.195	588.358	771.18	746.487	1153.59	1392.33	1267.23	771.644	996.481	981.142	837.642	832.036	674.156	932.995	765.495	769.32	1022.54	893.412	519.83	551.567	1037.11	607.653	686.553	1093.53	622.014	910.979	640.711
391	NO	18.164	606409	276.064	Shikimic Acid	75.5	HMDB0003070	338		8742	C00493	138-59-0	JXOHGGNKMLTUBP-HSUXUTPPSA-N	Organic oxygen compounds	Organooxygen compounds	Alcohols and polyols	0.376327	0.192037	0.334122	-0.64103	0.641255	379.129	591.23	72.4137	1106.26	75.0338	75.0481	70.6569	69.4603	69.4603	69.4603	932.019	1074.39	902.381	69.746	69.746	69.7334	72.5441	72.2443	782.601	72.1491	72.1905	72.1905	72.1649	72.1649	72.1649	802.925	72.1652	1143.53
395	YES	18.231	608632	263.166	P-Methacryloyloxybenzoic Acid	71.6		434880		139969			DNCFPDURLPJGKX-UHFFFAOYSA-N	Benzenoids	Phenol esters	Unclassified	2.84602	1.11592e-05	8.37901e-05	-3.98197	0.0632859	1000	15801.3	1000	1000	1000	1000	1000	1000	1000	1000	1000	1000	1000	1000	1000	1000	1000	1000	1000	1000	1000	1000	1000	1000	1000	1000	1000	1000
397	NO	18.292	610656	295.066	Terephthalic Acid	93.2	HMDB0002428	6676		7489	C06337	100-21-0	KKEYFWRCBNTPAC-UHFFFAOYSA-N	Benzenoids	Benzene and substituted derivatives	Benzoic acids and derivatives	0.34489	0.0238487	0.0593262	-0.0560788	0.961875	1028.02	1068.76	1110.76	903.03	983.057	1038.89	1003.64	941.129	914.048	1046.62	1112.94	1000.57	1083.14	1035.06	1067.64	1034.03	990.501	928.698	948.867	1016.38	1005.47	1022.69	1051.44	1040.44	1032.31	936.269	1173.06	1050.41
399	NO	18.335	612083	359.12	Udp-N-Acetylglucosamine	81.5	HMDB0000290	5281	LMSL01010002	445675	C00043	528-04-1	LFTYTUAZOPRMMI-CFRASDGPSA-N	Nucleosides, nucleotides, and analogues	Pyrimidine nucleotides	Pyrimidine nucleotide sugars	0.265639	0.167748	0.29877	-0.20662	0.866565	997.536	1151.14	1147.63	899.603	873.308	985.228	717.314	833.764	1116.98	1555.65	708.525	1194.64	887.663	564.723	1537.11	1206.33	833.819	774.193	1203.29	984.105	622.98	826.362	1502.71	1135.37	796.514	585.446	794.808	1307.29
400	NO	18.337	612149	359.12	1-Deoxy-D-Glucitol	78	HMDB0041500	95885	LMFA05000598	3429		18545-96-5	SKCKOFZKJLZSFA-UHFFFAOYSA-N	Organic oxygen compounds	Organooxygen compounds	Carbohydrates and carbohydrate conjugates	0.226238	0.196843	0.339538	-0.191901	0.875451	997.677	1139.61	1140.21	921.008	855.585	979.139	706.182	827.315	1098.97	1552.84	715.843	1180.29	874.82	553.611	1512.04	1197.74	838.095	774.151	1209.14	984.683	631.082	833.288	1511.1	1166.58	793.847	585.408	805.092	1316.8
403	NO	18.418	614837	204.08	D-(+)-Mannose	84.8		136		18950	C00159	3458-28-4	WQZGKKKJIJFFOK-QTVWNMPRSA-N	Organic oxygen compounds	Organooxygen compounds	Carbohydrates and carbohydrate conjugates	0.425132	0.573789	0.704941	-0.132101	0.912502	978.63	1072.47	1035.77	789.595	644.715	1119.66	874.939	869.623	645.012	1419.49	1283.74	833.08	493.041	395.139	972.237	947.163	997.407	604.889	722.914	1368.21	1590.21	822.75	1462.98	551.636	535.946	806.284	1276.67	1795.17
404	NO	18.446	615766	299.051	3-Phosphoglyceric Acid	94.2	HMDB0000807	150		724	C00597	820-11-1	OSJPPGNTCRNQQC-UHFFFAOYSA-N	Organic oxygen compounds	Organooxygen compounds	Carbohydrates and carbohydrate conjugates	0.957339	0.00342287	0.0118423	-0.445609	0.734275	760.282	1035.42	694.167	493.651	579.327	616.009	527.714	704.93	742.826	951.919	1431.35	1181.88	798.146	605.685	943.119	598.906	1525.21	901.74	776.029	785.718	48.1988	837.662	677.737	514.352	1261.04	546.344	1067.14	760.223
406	YES	18.499	617525	217.099	3-O-Methyl-Beta-D-Glucopyranose	83.2				83246			SCBBSJMAPKXHAH-OVHBTUCOSA-N	Unclassified	Unclassified	Unclassified	3.76527	1.67942e-11	1.68502e-09	2.17394	4.51253	918.679	203.584	964.1	1606.18	892.367	1065.38	367.887	545.606	684.368	1753.51	434.941	374.25	369.993	204.716	1856.23	617.204	643.87	342.925	1023.97	1321.52	274.121	1228.88	2033.28	303.479	825.626	280.278	578.891	1517.2
408	YES	18.553	619316	204.077	Methyl-Beta-Galactopyranoside	86.4							HOVAGTYPODGVJG-VOQCIKJUSA-N	Organic oxygen compounds	Organooxygen compounds	Carbohydrates and carbohydrate conjugates	3.21601	2.52508e-09	5.84653e-08	1.81189	3.51103	830.043	236.41	1043.47	1447.94	1003.45	1029.77	222.27	483.526	939.393	1789.17	392.416	314.079	259.001	162.075	1435.34	729.602	647.114	193.917	1166.25	1074.77	133.479	1099.53	1780.08	242.724	681.299	175.806	409.67	1282.88
409	YES	18.595	620710	142.064	Ornithine	97.3	HMDB0000214	45121		6262	C00077	3184-13-2	AHLPHDHHMVZTML-BYPYZUCNSA-N	Organic acids and derivatives	Carboxylic acids and derivatives	Amino acids, peptides, and analogues	2.19465	4.40369e-08	6.62755e-07	-0.941235	0.520787	915.798	1758.49	990.546	1207.67	946.911	1234.35	994.015	954.24	812.872	380.882	976.06	714.807	914.348	1678.37	591.361	1244.56	850.804	1168.38	978.949	942.605	222.699	1592.7	853.285	1217.83	791.812	737.639	364.012	298.507
410	NO	18.61	621207	273.089	Citric Acid	96.8	HMDB0000094	124		311	C00158	77-92-9	KRKNYBCHXYNGOX-UHFFFAOYSA-N	Organic acids and derivatives	Carboxylic acids and derivatives	Tricarboxylic acids and derivatives	0.798877	0.00394097	0.0130355	-0.206551	0.866606	998.576	1152.28	686.207	1067.4	879.948	803.904	610.566	1051.94	1561.11	1441.49	1130.4	1225.59	1110.42	758.397	904.418	785.53	1021.19	996.527	931.28	823.352	987.185	1282.77	967.005	1043.81	567.723	1327.34	1490.44	838.017
411	NO	18.612	621274	147.02	1,5-Anhydrosorbitol	88.7	HMDB0002712	3775		64960	C07326	154-58-5	MPCAJMNYNOGXPB-SLPGGIOYSA-N	Organic oxygen compounds	Organooxygen compounds	Carbohydrates and carbohydrate conjugates	0.0366012	0.140844	0.263317	-0.113405	0.924404	989.391	1070.3	732.656	1095.42	901.171	841.439	626.86	1050.85	1498.3	1402.56	1096.11	1132.99	1061.83	771.017	920.96	807.239	990.617	958.831	942.148	841.689	911.762	1274.46	1000.59	1009.73	600.128	1219.12	1392.94	838.554
413	NO	18.635	622037	245.093	Isocitric Acid	82.5	HMDB0000193	3328		1198	C00311	320-77-4	ODBLHEXUDAPZAU-UHFFFAOYSA-N	Organic acids and derivatives	Carboxylic acids and derivatives	Tricarboxylic acids and derivatives	0.73287	0.0254087	0.0626888	-0.197336	0.872159	1062.23	1217.93	913.469	1236.87	1038.05	1008.93	700.83	1113.55	1291.38	1385.31	1392.98	1166.32	1186.32	694.544	987.609	746.652	1036.56	1008.14	796.062	805.09	964.737	1064.58	1263.86	848.61	718.584	946.269	2397.11	1093.65
414	NO	18.672	623265	229.122	6-Pentadecanol	74.9				98974			RNZYPFVHWLRVPJ-UHFFFAOYSA-N	Unclassified	Unclassified	Unclassified	0.262073	0.263726	0.415611	-0.0740096	0.949994	951.744	1001.84	940.168	880.798	1080.75	1089.26	655.038	947.596	748.048	933.645	1278.78	1217.52	1143.71	820.16	833.154	943.104	985.338	1218.55	767.557	761.934	589.177	1012.33	888.555	850.035	934.52	728.836	1496.74	931.516
416	NO	18.731	625222	290.11	Quebrachitol	81.9		44659		151108		642-38-6	DSCFFEYYQKSRSV-MBXCVVGISA-N	Organic oxygen compounds	Organooxygen compounds	Alcohols and polyols	0.495691	0.00386436	0.0129241	-0.0933468	0.937346	995.19	1061.71	1098	947.164	1013.56	1031.66	880.681	987.493	883.153	944.144	1025.87	1121.65	1133.58	953.887	999.378	938.2	1040	1042.71	966.715	921.934	930.949	944.211	1005.25	926.597	1008.99	845.779	1093.61	995.62
422	NO	18.907	631062	217.101	Allose	97.3	HMDB0001151	348		439507	C01582	6038-51-3	WQZGKKKJIJFFOK-IVMDWMLBSA-N	Organic oxygen compounds	Organooxygen compounds	Carbohydrates and carbohydrate conjugates	0.651691	0.559064	0.695321	0.0979042	1.07022	907.897	848.33	782.658	715.074	698.511	903.955	674.085	1423.96	1018.79	1295.48	878.719	838.898	736.554	501.216	1080.14	825.985	881.896	984.341	736.297	999.714	861.054	784.583	1193.43	830.225	560.146	684.817	867.475	1191.62
425	NO	18.95	632488	204.08	5-Dehydro-D-Fructose	72.4		65512		99513	C00273		AWQIYVPBMVSGCL-PHDIDXHHSA-N	Organic oxygen compounds	Organooxygen compounds	Carbohydrates and carbohydrate conjugates	0.753213	0.0502444	0.112026	-0.868704	0.547639	922.061	1683.7	815.59	638.363	672.299	673.492	1606.11	692.73	472.297	340.421	559.8	853.511	984.919	427.875	1100.65	832.994	608.557	1103.2	859.77	1067.09	2662.94	686.779	1237.41	985.619	707.305	759.179	844.349	1233.53
428	NO	19.034	635275	221.078	Gluconolactone	82.5	HMDB0000150	353		7027	C00198	90-80-2	PHOQVHQSTUBQQK-SQOUGZDYSA-N	Organic oxygen compounds	Organooxygen compounds	Carbohydrates and carbohydrate conjugates	0.214421	0.158342	0.288854	-0.120971	0.919568	864.412	940.019	914.83	903.721	815.673	897.255	661.227	948.505	688.811	637.15	790.152	872.728	908.897	930.637	882.111	1004.78	772.801	765.482	849.065	1031.6	971.708	877.496	832.912	908.1	1293.03	655.562	695.247	993.332
429	NO	19.041	635508	217.103	1,5-Anhydrohexitol	95.8	HMDB0244228			219984			MPCAJMNYNOGXPB-UHFFFAOYSA-N	Organic oxygen compounds	Organooxygen compounds	Carbohydrates and carbohydrate conjugates	0.620753	0.028538	0.0676372	-0.401211	0.757223	809.761	1069.38	930.819	1130.63	790.755	914.116	289.767	857.169	442.577	258.383	602.19	964.44	943.836	1149.24	818.514	1098.7	736.639	501.16	778.575	1301.49	1015.98	811.983	677.674	903.503	2081.58	419.803	423.668	664.242
430	NO	19.048	635740	217.09	Fructose	86.1	HMDB0000660	135		439709	C02336	53188-23-1	RFSUNEUAIZKAJO-ARQDHWQXSA-N	Organic oxygen compounds	Organooxygen compounds	Carbohydrates and carbohydrate conjugates	0.217586	0.29395	0.449132	-0.176951	0.88457	949.693	1073.62	946.177	1221.58	967.075	1124.88	762.162	2079.88	1071.51	592.142	766.37	1212.12	1190.04	1238.53	916.551	1204.64	764.197	524.63	809.263	1342.88	1071.62	837.598	729.231	942.769	2106.1	440.791	447.806	700.792
431	NO	19.084	636934	285.212	Myristic Acid	96	HMDB0000806	196	LMFA01010014	11005	C06424	544-63-8	TUNFSRHWOTWDNC-UHFFFAOYSA-N	Lipids and lipid-like molecules	Fatty Acyls	Fatty acids and conjugates	0.275427	0.978539	0.978539	-0.00297981	0.997937	931.338	933.264	609.961	1030.08	595.397	833.181	584.715	801.886	1147.55	1230.71	742.069	996.569	835.379	882.282	975.16	936.897	769.887	877.583	861.578	856.406	1418.42	584.177	1257.29	796.438	744.25	1111.55	1235.33	1174.39
432	YES	19.095	637299	174.078	Putrescine	87.9	HMDB0001414	3226		1045	C00134	110-60-1	KIDHWZJUCRJVML-UHFFFAOYSA-N	Organic nitrogen compounds	Organonitrogen compounds	Amines	2.26353	1.50504e-10	6.4028e-09	-0.91632	0.529859	789.556	1490.12	822.017	692.929	836.947	1005.94	990.308	659.42	636.878	731.228	727.05	832.032	868.627	1334.33	479.853	881.961	838.059	1087.29	761.011	486.783	418.379	875.753	802.456	792.417	871.398	653.263	504.653	326.691
434	NO	19.147	639025	245.098	4-Hydroxy-3-Methylnaphthalene-1,2-Dione	74.9				10221			BGVCGTNXEKDVCB-UHFFFAOYSA-N	Unclassified	Unclassified	Unclassified	0.0527472	0.825881	0.898724	0.0525772	1.03712	777.077	749.267	881.123	1091.62	452.637	467.263	679.725	1097.82	976.22	40.8993	526.572	43.1401	934.5	43.9947	944.377	43.8865	1039.29	40.7806	867.273	2238.1	39.4647	1193.37	771.519	37.9314	893.946	2097.26	585.818	1036.03
435	YES	19.268	643039	217.101	D-Fructose	98.8				2723872			LKDRXBCSQODPBY-VRPWFDPXSA-N	Unclassified	Unclassified	Unclassified	1.41571	0.000104207	0.000570299	0.460851	1.37635	836.6	607.838	757.758	874.936	870.295	905.337	1146.62	788.039	843.257	906.885	724.491	422.658	698.114	684.279	842.603	715.059	740.979	797.418	1099.49	704.236	598.977	1008.5	848.288	725.337	836.299	569.712	802.706	453.137
439	NO	19.431	648448	217.099	D-Altrose	93.1				441032			WQZGKKKJIJFFOK-RSVSWTKNSA-N	Unclassified	Unclassified	Unclassified	0.569493	0.0363507	0.0846494	-0.18894	0.87725	955.578	1089.29	900.943	891.683	781.581	1013.71	1144.98	1138.44	1072.3	1199.92	1043.26	693.855	711.163	709.055	888.59	820.418	885.616	923.342	882.866	923.651	1130.36	957.311	1031.7	731.341	707.394	794.15	1057.28	846.682
440	NO	19.434	648547	217.096	Glucose	91.4	HMDB0304632			5793	C00031		WQZGKKKJIJFFOK-GASJEMHNSA-N	Organic oxygen compounds	Organooxygen compounds	Carbohydrates and carbohydrate conjugates	0.540369	0.0447053	0.101175	-0.183959	0.880284	953.826	1083.54	895.489	887.841	775.322	972.344	1141.81	1136.15	1072.05	1194.99	1039.11	691.935	710.529	706.499	883.323	819.839	884.317	923.313	881.114	921.135	1131.46	953.949	1029.08	731.734	707.054	794.434	1063.31	852.026
442	NO	19.456	649277	319.154	D-Glucose	97.3	HMDB0000122			64689	C00221	492-61-5	WQZGKKKJIJFFOK-VFUOTHLCSA-N	Organic oxygen compounds	Organooxygen compounds	Carbohydrates and carbohydrate conjugates	0.574224	0.0310053	0.0729108	-0.236278	0.848933	1012.36	1192.51	989.937	1126.99	737.017	1096.6	1419.39	989.921	996.654	1239.82	1098.43	537.766	701.663	925.936	823.354	749.752	727.112	881.682	914.585	1003.26	1516.15	1222.22	1123.35	695.869	848.801	963.629	1282.39	756.184
444	YES	19.494	650538	306.143	D-Psicose	75.1				441036	C06468	551-68-8	LKDRXBCSQODPBY-JDJSBBGDSA-N	Organic oxygen compounds	Organooxygen compounds	Carbohydrates and carbohydrate conjugates	2.77011	5.76983e-07	5.98869e-06	1.4778	2.78524	1799.25	645.994	1099.05	1331.32	1095.53	1217.93	1012.27	1238.61	1038.49	1454.54	1191.72	4601.93	3371.18	634.842	1656.7	759.118	732.522	4762.87	1188.52	1327.06	1123.52	1149.77	2150.38	3922.34	848.588	897.853	1092.82	1732.57
447	NO	19.551	652429	204.13	Talose	97.5				441035			WQZGKKKJIJFFOK-WHZQZERISA-N	Unclassified	Unclassified	Unclassified	0.326447	0.11257	0.220023	-0.0780132	0.947361	983.196	1037.83	1018.37	873.08	923.579	1036.04	942.101	1126.06	1013.9	1107.27	1029.08	945.677	821.738	746.33	1013.19	949.096	991.562	1007.86	936.395	964.293	977.476	969.702	1064.46	888.716	788.816	879.548	948.217	1000.67
448	NO	19.564	652860	205.12	D-Galactose	86.1	HMDB0000143	134		6036	C00124	59-23-4	WQZGKKKJIJFFOK-SVZMEOIVSA-N	Organic oxygen compounds	Organooxygen compounds	Carbohydrates and carbohydrate conjugates	0.744996	0.000731048	0.00333402	-0.338996	0.790592	848.118	1072.76	983.034	941.504	300.765	988.787	1007.05	908.523	913.258	1092.49	954.911	754.648	227.127	905.984	887.202	841.74	895.397	1090.02	921.5	817.56	915.239	306.183	918.372	837.237	791.472	822.62	309.014	671.061
449	YES	19.587	653623	216.168	Methyl Alpha-D-Galactopyranoside	73.6	HMDB0246173	86622		2108		709-50-2	HOVAGTYPODGVJG-UHFFFAOYSA-N	Organic oxygen compounds	Organooxygen compounds	Carbohydrates and carbohydrate conjugates	1.07538	0.000132278	0.000710992	0.413506	1.33192	1148.75	862.477	1372.41	963.271	1763.14	1234.18	1062.16	1445.53	1304.61	830.102	1467.01	1958.59	1395.75	1218.33	863.608	1509.7	1291.57	392.307	636.907	829.851	1280.4	728.247	839.059	908.267	1179.24	950.345	670.527	1161.28
452	YES	19.61	654387	319.17	(6e)-6-Hydroxyiminohexane-1,2,3,4,5-Pentol	92.7				5366876			FQDOAQMGAIINEJ-LREOWRDNSA-N	Unclassified	Unclassified	Unclassified	1.42797	3.40235e-10	9.31006e-09	-0.385563	0.76548	930.599	1215.71	1006.12	993.473	900.498	985.883	1061.32	830.606	868.335	1048.35	935.044	724.09	871.4	1018.03	866.289	826.407	863.314	1150.87	954.889	782.151	921.495	1085.6	869.859	858.659	867.046	844.824	907.27	574.194
454	YES	19.635	655216	204.115	L-Altrose	96.2		447902		10219674			WQZGKKKJIJFFOK-VSOAQEOCSA-N	Organic oxygen compounds	Organooxygen compounds	Carbohydrates and carbohydrate conjugates	1.58883	0.00420464	0.0134638	0.641582	1.56004	1532.67	982.453	1406.86	1702.07	1077.23	2277.7	2015.83	1830.05	1313.64	3008.46	2415.32	1373.08	775.98	435.723	1720.26	1520.66	2051.62	807.692	517.174	2138.93	3098.95	853.039	1856.3	620.576	685.095	349.497	2092.35	2282.9
456	NO	19.687	656941	191.077	D-Gulose	95.1	HMDB0250761			206	C00738		WQZGKKKJIJFFOK-UHFFFAOYSA-N	Organic oxygen compounds	Organooxygen compounds	Carbohydrates and carbohydrate conjugates	1.05421	0.838962	0.901884	0.0779244	1.0555	1445.7	1369.68	1400.29	1037.65	1246.73	1326.51	728.486	834.421	553.602	1410.16	1481.11	957.516	809.016	934.247	1341.2	1223.56	1069.02	7061.11	896.331	1991.06	1839.99	850.688	2167.56	1010.26	659.139	1072.49	1677.24	3040.25
458	YES	19.736	658567	204.093	Methyl Beta-D-Glucopyranoside	93.4	HMDB0029965			445238		709-50-2	HOVAGTYPODGVJG-XUUWZHRGSA-N	Organic oxygen compounds	Organooxygen compounds	Carbohydrates and carbohydrate conjugates	1.43661	0.00289786	0.0105082	-1.48976	0.356072	971.211	2727.57	888.455	660.321	644.346	598.445	1717.74	513.476	371.689	1558.88	459.801	851.155	995.51	412.255	1133.39	730.866	548.473	1054.59	978.949	1183.81	2473.96	639.002	1348.57	1023.7	727.13	921.568	701.702	809.578
459	YES	19.819	661321	147.04	Sorbitol	83.3	HMDB0000247	143		5780	C00794	50-70-4	FBPFZTCFMRRESA-JGWLITMVSA-N	Organic oxygen compounds	Organooxygen compounds	Carbohydrates and carbohydrate conjugates	1.62013	2.7414e-09	5.89402e-08	-0.518398	0.698147	888.982	1273.35	942.478	1011.42	846.167	950.983	1064.61	796.429	904.345	1087.73	906.111	616.84	818.742	1025.31	786.822	773.047	816.23	1172.23	907.587	690.941	869.458	1072.73	791.514	785.312	758.569	769.086	870.891	439.002
461	YES	19.925	664838	174.093	L-Lysine	94.5	HMDB0000182	25		5962	C00047	56-87-1	KDXKERNSBIXSRK-YFKPBYRVSA-N	Organic acids and derivatives	Carboxylic acids and derivatives	Amino acids, peptides, and analogues	2.4887	3.61683e-11	2.72166e-09	-1.04834	0.483524	764.821	1581.77	785.29	683.202	780.48	1016.97	913.216	608.431	627.043	727.324	695.465	699.516	925.615	1413.24	455.828	1065.14	861.2	1103.24	799.503	537.054	293.658	887.159	802.807	768.113	761.572	565.608	438.559	304.48
462	NO	19.946	665535	319.16	Galactitol	84.4	HMDB0000107	4179		11850	C01697	608-66-2	FBPFZTCFMRRESA-GUCUJZIJSA-N	Organic oxygen compounds	Organooxygen compounds	Carbohydrates and carbohydrate conjugates	2.39061	0.0224813	0.0563906	-1.90124	0.267714	681.888	2547.08	269.311	883.111	702.196	673.93	129.315	205.568	731.803	335.168	776.426	459.377	1692.82	743.025	575.532	651.973	626.59	653.891	249.209	308.437	53.0648	617.922	526.854	507.265	896.378	375.569	1711.5	254.87
463	NO	19.946	665535	362.164	L-Iditol	82.5	HMDB0011632	62390		5460044	C01507	488-45-9	FBPFZTCFMRRESA-UNTFVMJOSA-N	Organic oxygen compounds	Organooxygen compounds	Carbohydrates and carbohydrate conjugates	0.48116	0.487247	0.624091	0.124407	1.09006	1141.6	1047.28	1835.66	456.035	1244.39	863.412	1003.33	780.102	552.145	1269.88	1143.52	585.851	1175.96	569.05	1584.76	1402.32	1170.19	828.736	761.911	1819.65	562.959	1071.32	1705.09	599.378	1682.96	535.429	907.855	2800.1
466	NO	19.957	665900	319.158	Mannitol	96.8	HMDB0000765	142		6251	C00392	69-65-8	FBPFZTCFMRRESA-KVTDHHQDSA-N	Organic oxygen compounds	Organooxygen compounds	Carbohydrates and carbohydrate conjugates	0.768379	0.140543	0.263317	-1.11509	0.461662	1055.42	2286.14	961.197	687.39	1334.77	1015.21	240.139	407.052	773.117	668.764	1016.98	989.094	2947.08	1592.44	906.591	1386.12	510.108	1254.88	439.032	573.236	98.3637	1147.07	983.895	1161.5	846.292	915.87	3230.04	473.619
473	YES	20.115	671726	218.108	L-Tyrosine	98.9	HMDB0000158	34		6057	C00082	60-18-4	OUYCCCASQSFEME-QMMMGPOBSA-N	Organic acids and derivatives	Carboxylic acids and derivatives	Amino acids, peptides, and analogues	1.19027	8.28797e-05	0.000467828	-0.542204	0.686721	899.184	1309.39	974.482	919.823	854.878	1023.12	954.725	1252.5	926.734	729.514	644.735	841.956	924.275	1173.96	543.147	1036.15	1072.66	1131.28	904.236	848.155	441.31	916.383	993.345	1013.76	1214.27	335.227	883.791	521.451
474	NO	20.146	673003	319.123	1h-Indole-2-Acetic Acid	73.1	HMDB0253468			4371752			QOPBEBWGSGFROG-UHFFFAOYSA-N	Unclassified	Unclassified	Unclassified	0.750403	0.0104309	0.0301894	-0.227774	0.853952	824.237	965.203	739.094	703.44	791.342	1102.99	1002.1	1135.55	769.123	877.939	889.766	879.189	920.598	684.253	981.972	701.36	834.123	888.871	903.416	821.681	491.909	830.181	932.054	701.659	672.344	567.194	687.181	658.294
478	NO	20.248	677204	318.147	Pentadecylic Acid	82.7	HMDB0000826	4205	LMFA01010015	13849	C16537	1002-84-2	WQEPLUUGTLDZJY-UHFFFAOYSA-N	Lipids and lipid-like molecules	Fatty Acyls	Fatty acids and conjugates	1.11891	0.375193	0.513332	0.604288	1.52023	1234.46	812.02	342.284	336.109	451.322	395.959	372.358	559.748	1053.11	927.669	368.616	2021.01	527.681	226.32	1018.81	291.03	307.041	241.947	211.504	235.639	305.551	365.275	429.255	3895.65	806.719	318.338	626.876	1451.86
482	NO	20.38	682640	147.04	L-Gulonic Acid	87.2				6857417			RGHNJXZEOKUKBD-QTBDOELSSA-N	Unclassified	Unclassified	Unclassified	0.599001	0.109009	0.214455	-0.212992	0.862746	1132.07	1312.17	816.699	1680.02	1163.2	1397.7	1462.38	566.179	532.224	1083.65	1360.87	1288.04	1084.66	1381.36	1465.91	1228.48	1522.57	1655.42	1155.9	1266.35	1145.3	1531.86	1128.8	1189.96	1232.01	1421.94	1388.48	431.007
483	YES	20.385	682846	361.16	Galactonic Acid	85.9	HMDB0000565	3336		128869	C00880	13382-27-9	RGHNJXZEOKUKBD-MGCNEYSASA-N	Organic acids and derivatives	Hydroxy acids and derivatives	Medium-chain hydroxy acids and derivatives	2.02712	1.71044e-08	2.86023e-07	-0.828394	0.563156	914.607	1624.08	1045.93	1276.27	741.744	1025.92	1099.83	587.952	568.345	1113.52	919.137	637.81	886.461	1150.42	749.888	832.759	964.993	1419.58	816.015	760.095	903.021	1191.61	784.729	775.517	713.371	828.272	1109.01	401.142
484	NO	20.399	683422	202.088	Indoleacetic Acid	93.6	HMDB0000197	70		802	C00954	87-51-4	SEOVTRFCIGRIMH-UHFFFAOYSA-N	Organoheterocyclic compounds	Indoles and derivatives	Indolyl carboxylic acids and derivatives	0.306583	0.185372	0.32488	0.419016	1.33702	1085.29	811.724	534.871	506.091	775.566	368.308	1027.79	920.505	7446.9	849.882	611.165	732.604	558.339	1150.49	992.114	3145.91	816.559	908.149	1630.66	587.274	285.193	453.501	449.345	732.337	888.938	582.201	680.431	1044.55
487	YES	20.49	687170	132.05	Normeperidine	71.6	HMDB0041958	1132		32414		77-17-8	QKHMFBKXTNQCTM-UHFFFAOYSA-N	Organoheterocyclic compounds	Piperidines	Phenylpiperidines	1.34671	2.57037e-05	0.00017581	-0.545344	0.685228	916.674	1337.77	1111.89	1074.14	809.924	1123.13	1068.04	544.579	1037.56	1014.85	516.156	1086.47	819.711	968.825	517.388	550.081	572.449	983.573	718.808	785.614	1435.65	995.172	1259.65	622.48	1344.22	800.99	1311.44	501.162
488	NO	20.505	687788	204.13	2-Phenazinamine	77.1				76139			RHQTYDDJBYBCQV-UHFFFAOYSA-N	Unclassified	Unclassified	Unclassified	0.294757	0.15247	0.279838	-0.0679672	0.953981	998.104	1046.25	1061.68	867.153	950.756	1041.92	935.278	1099.83	1036.74	1125.03	1042.31	955.047	856.612	766.302	1038.81	957.798	1011.75	1001.75	959.872	989.013	964.45	962.389	1082.84	894.56	844.326	875.621	941.599	1022.22
489	NO	20.506	687829	204.15	Alpha-L-Idopyranuronic Acid	80.6				446102			AEMOLEFTQBMNLQ-VCSGLWQLSA-N	Unclassified	Unclassified	Unclassified	0.299759	0.148821	0.274816	-0.0687368	0.953472	995.948	1044.55	1056.89	863.89	946.924	1042.39	932.104	1095.75	1032.04	1127.58	1041.61	952.784	852.909	762.64	1037.39	957.016	1016.45	1002.64	958.521	985.531	965.455	962.031	1082.73	891.266	833.763	872.489	944.062	1023.12
490	NO	20.507	687870	191.118	Beta-D-Glucopyranuronic Acid	89.6				441478			AEMOLEFTQBMNLQ-QIUUJYRFSA-N	Unclassified	Unclassified	Unclassified	0.212412	0.30735	0.459193	-0.0594759	0.959613	984.632	1026.07	1043.84	851.201	924.402	1049.64	914.178	1111.16	1043.85	1156.13	1045.13	937.469	814.872	704.922	1038.41	951.501	1013.85	982.335	942.393	988.683	946.961	936.279	1090.08	860.351	762.174	849.532	929.536	1024.9
491	NO	20.51	687993	205.12	L-Gluconic Acid	84.9	HMDB0253886			604	C15930		RGHNJXZEOKUKBD-UHFFFAOYSA-N	Organic acids and derivatives	Hydroxy acids and derivatives	Medium-chain hydroxy acids and derivatives	0.195709	0.290163	0.446605	-0.088699	0.94037	958.405	1019.18	1011.93	807.797	872.23	1038.61	875.207	1139.37	1061.22	1202.54	1041.61	905.219	729.904	608.051	1014.08	920.251	1016.57	939.727	901.602	976.74	915.414	865.936	1089.56	801.927	666.033	801.967	917.892	1045.53
492	YES	20.554	689806	266.134	D-Iditol	76.8	HMDB0250766			453			FBPFZTCFMRRESA-UHFFFAOYSA-N	Organic oxygen compounds	Organooxygen compounds	Carbohydrates and carbohydrate conjugates	1.4017	0.0173849	0.0463085	-0.895917	0.537406	752.691	1400.6	1105.96	131.219	814.172	1167.64	373.211	313.769	949.8	2801.88	1144.5	184.905	1669.96	1441.6	1131.42	509.77	568.283	432.798	1061.63	804.553	486.334	658.648	361.039	306.301	564.534	636.373	567.234	1206.75
493	YES	20.64	693347	217.11	Ethyl Beta-D-Galactofuranoside	90.8				11401514			RBAXYQNPTNUFEZ-UIAUGNHASA-N	Unclassified	Unclassified	Unclassified	1.52544	0.00243666	0.00905476	0.756677	1.68959	864.961	511.934	718.009	922.485	352.243	934.849	944.97	787.497	941.677	1207.96	816.828	596.396	793.377	578.419	823.117	818.517	872.697	552.837	452.661	678.741	3650.4	535.171	332.454	735.904	651.146	390.35	444.171	605.766
495	NO	20.707	696106	147.03	Gluconic Acid	96.2	HMDB0000625	345		10690	C00257	526-95-4	RGHNJXZEOKUKBD-SQOUGZDYSA-N	Organic oxygen compounds	Organooxygen compounds	Carbohydrates and carbohydrate conjugates	0.340581	0.330743	0.471818	-0.471292	0.721318	841.596	1166.75	785.564	905.853	831.405	805.709	805.003	1016.37	929.802	956.171	869.259	733.728	859.652	671.578	1328.13	753.237	838.312	685.237	958.751	847.698	620.649	1038.37	836.815	782.498	775.606	646.224	715.286	1032.3
498	NO	20.786	699360	159.055	Glycylglutamic Acid	72.4	HMDB0028840			306108			IEFJWDNGDZAYNZ-UHFFFAOYSA-N	Organic acids and derivatives	Carboxylic acids and derivatives	Amino acids, peptides, and analogues	0.590453	0.00129884	0.00538845	-0.131979	0.912579	1023.9	1121.98	1150.64	943.331	1017.77	1002.76	1041.79	1037.22	900.378	1055.88	981.698	967.223	1079.54	863.35	1021.58	969.063	977.751	1162.69	1048.8	973.813	1044.93	1045.86	1070.14	1071.66	992.13	853.754	1024.3	973.61
499	NO	20.795	699731	293.189	Pterin	75.3	HMDB0000802	5766		73000	C00715	2236-60-4	HNXQXTQTPAJEJL-UHFFFAOYSA-N	Organoheterocyclic compounds	Pteridines and derivatives	Pterins and derivatives	0.221068	0.309688	0.459193	0.0513705	1.03625	1168.03	1127.17	806.461	919.971	1237.66	1347.2	1257.75	1105.2	916.288	907.36	992.557	1296.17	1258.72	1027.78	1349.67	1177.81	1176.27	1266.07	1233.15	1136.05	1129.38	1314.07	1096.75	1260.41	1424.29	942.115	1157.64	1367.26
500	YES	20.799	699895	290.14	2-(5-Hydroxypentyl)Isoindole-1,3-Dione	80				594844			AEQXSCZKSNBLQW-UHFFFAOYSA-N	Unclassified	Unclassified	Unclassified	1.25178	0.00169537	0.00671457	-0.495648	0.709243	705.14	994.214	824.332	597.845	505.679	651.779	789.342	611.416	577.591	668.378	959.409	746.834	747.681	513.561	607.418	590.776	825.028	678.717	1127.42	564.388	795.937	696.144	707.167	48.2151	665.481	655.842	662.185	774.415
501	NO	20.817	700637	333.13	Galactaric Acid	80.4	HMDB0000639	4227	LMFA01170107	3037582	C00879	526-99-8	DSLZVSRJTYRBFB-DUHBMQHGSA-N	Organic oxygen compounds	Organooxygen compounds	Carbohydrates and carbohydrate conjugates	0.452091	0.129899	0.245909	-0.101974	0.931757	1048.62	1125.42	874.4	1134.7	1012.55	1101.93	956.579	1118.99	1069.18	1086.36	953.551	1068.67	1355.06	821.876	1699.2	960.316	1171.11	979.878	1138.37	903.307	662.552	1082.09	927.266	955.066	1092.72	609.536	1078.75	997.087
502	NO	20.852	702078	174.089	3-Methoxytyramine	84.9	HMDB0000022	67		1669	C05587	554-52-9	DIVQKHQLANKJQO-UHFFFAOYSA-N	Benzenoids	Phenols	Methoxyphenols	0.926644	0.116421	0.224633	-0.296219	0.814384	733.579	900.778	727.171	496.318	409.913	613.831	1756.4	400.611	385.403	471.402	1460.54	642.398	1408.06	612.867	420.798	556.182	626.402	726.344	2116.6	396.285	439.668	668.84	417.097	478.425	1098.11	506.623	534.394	563.785
503	NO	20.898	703972	229.093	D-Ribulose 5-Phosphate	75.6	HMDB0000618			439184	C00199	4151-19-3	FNZLKVNUWIIPSJ-UHNVWZDZSA-N	Organic oxygen compounds	Organooxygen compounds	Carbohydrates and carbohydrate conjugates	0.239535	0.209977	0.349188	-0.0525065	0.96426	937.821	972.582	972.238	912.872	885.65	1096.13	1018.01	903.28	915.706	891.078	911.947	907.936	1033.99	895.913	956.715	757.899	899.832	808.708	887.376	876.239	1117.85	954.521	982.27	781.693	949.588	866.01	871.738	987.214
504	NO	20.91	704467	217.104	Glucuronic Acid	97.1							AEMOLEFTQBMNLQ-AQKNRBDQSA-N	Organic oxygen compounds	Organooxygen compounds	Carbohydrates and carbohydrate conjugates	0.90245	0.883845	0.924184	-0.0547749	0.962745	1333.42	1385.02	942.472	1106.03	892.936	910.206	1199.14	818.279	717.468	1331.91	849.639	779.537	1037.35	574.679	1154.69	744.587	854.659	881.451	1055	857.152	747.485	951.714	916.683	707.282	619.355	614.452	13740.6	1504.79
510	NO	21.04	709820	117.012	Cis-9-Palmitoleic Acid	98.2	HMDB0003229	188	LMFA01030056	445638	C08362	373-49-9	SECPZKHBENQXJG-FPLPWBNLSA-N	Lipids and lipid-like molecules	Fatty Acyls	Fatty acids and conjugates	0.0871209	0.965857	0.977375	-0.00969792	0.9933	1077.54	1084.81	613.804	1776.12	454.301	636.491	332.095	601.126	1588.55	1610.74	631.462	1124.77	599.946	621.829	1405.63	700.044	574.923	677.354	1258.8	1174.52	1816.26	492.451	2089.14	611.141	716.915	1789.82	2471.84	755.226
514	NO	21.23	717645	117.014	Palmitic Acid	98.7	HMDB0000220	187	LMFA01010001	985	C00249	57-10-3	IPCSVZSSVZVIGE-UHFFFAOYSA-N	Lipids and lipid-like molecules	Fatty Acyls	Fatty acids and conjugates	0.386723	0.229954	0.368171	0.111737	1.08053	915.421	847.198	576.176	977.267	604.438	805.206	498.476	656.126	1137.86	1227.69	751.768	848.187	738.865	797.461	1066.95	816.538	786.584	906.753	878.626	735.061	1229.74	634.868	1337.08	810.556	817.788	1201.76	1337.66	1086.31
517	NO	21.324	721516	257.115	Dodecanedioic Acid	76.6	HMDB0000623	5596	LMFA01170009	12736	C02678	693-23-2	TVIDDXQYHWJXFK-UHFFFAOYSA-N	Lipids and lipid-like molecules	Fatty Acyls	Fatty acids and conjugates	0.251749	0.342041	0.480347	-0.174431	0.886117	1007.96	1137.5	1239.07	696.006	947.551	66.5543	752.736	1562.38	1389.97	1708.19	1027.69	1150.4	1014.79	703.224	823.846	1928.1	1649.5	1240.44	804.763	962.892	66.9403	1188.86	933.227	828.802	961.187	60.8153	867.753	1099.79
519	NO	21.384	723987	217.11	D-(-)-Ribofuranose	82.9	HMDB0001548	159		439167	C00117	4300-28-1	KTVPXOYAKDPRHY-SOOFDHNKSA-N	Organic oxygen compounds	Organooxygen compounds	Carbohydrates and carbohydrate conjugates	0.297465	0.0281545	0.0672579	-0.960231	0.513975	758.73	1476.2	946.714	573.883	58.1962	938.828	890.943	779.293	62.1503	1172.83	61.4897	782.891	804.906	61.6341	994.629	738.926	64.3652	868.305	943.568	1351.37	1901.72	732.643	1307.74	1010.97	64.5315	731.111	64.5315	1047.76
521	NO	21.427	725758	147.03	2-Aminobutanedioate	81.4				4519554			CKLJMWTZIZZHCS-UHFFFAOYSA-L	Unclassified	Unclassified	Unclassified	0.618872	0.70637	0.820917	-0.107482	0.928207	1876.45	2021.59	1522.47	1245.05	1337.07	1147.98	912.064	548.604	701.767	1738.61	1520.08	2378.02	2041.09	1137.84	3344.71	2713.07	2069.61	232.37	3060.12	4558.25	2007.47	2224.25	3743.59	2305.24	1842.01	2374.65	1336.65	1926.73
522	NO	21.438	726211	156.054	N-Acetyl-D-Glucosamine	82.2	HMDB0000215	3356		439174	C00140	7512-17-6	OVRNDRQMDRJTHS-RTRLPJTCSA-N	Organic oxygen compounds	Organooxygen compounds	Carbohydrates and carbohydrate conjugates	0.533309	0.0116577	0.0334187	-0.770635	0.586159	1119.73	1910.28	1782.49	1074.49	1250.44	1112.24	762.222	422.002	564.199	1392.58	855.268	1332.13	1140.97	495.166	1585.09	1347.12	881.945	484.469	1299.33	1978.11	763.481	944.385	1612.27	1064.6	819.819	1025.46	522.512	2249.32
525	NO	21.553	730947	202.094	Indole-3-Propionic Acid	94.8	HMDB0002302	6602		3744		830-96-6	GOLXRNDWAUTYKT-UHFFFAOYSA-N	Organoheterocyclic compounds	Indoles and derivatives	Indolyl carboxylic acids and derivatives	0.149771	0.201062	0.341558	-1.94017	0.260587	455.866	1749.39	637.821	243.816	341.015	2821.22	156.455	647.017	40.1701	185.971	367.259	46.3628	332.509	71.3368	126.987	237.029	348.615	44.1637	240.005	277.649	3.83547	441.203	49.2868	56.2374	3.86574	57.3699	273.543	379.753
527	YES	21.557	731112	217.107	Myo-Inositol	97.3		144		892	C00137	87-9-8	CDAISMWEOUEBRE-UHFFFAOYSA-N	Organic oxygen compounds	Organooxygen compounds	Alcohols and polyols	1.04435	0.0010117	0.00447828	-0.379299	0.768811	854.001	1110.81	995.872	1249.47	769.871	809.747	630.512	917.048	922.511	802.436	788.36	850.779	809.4	525.353	1001.36	790.636	826.612	899.17	1002.6	912.2	796.168	889.365	781.545	810.187	672.967	680.577	1127.37	878.175
528	NO	21.58	732059	174.086	N-Alpha-Acetyl-L-Lysine	83.7	HMDB0000446	63102		192590	C12989	1946-82-3	VEYYWZRYIYDQJM-UHFFFAOYSA-N	Organic acids and derivatives	Carboxylic acids and derivatives	Amino acids, peptides, and analogues	0.375615	0.418159	0.564622	0.126483	1.09163	982.637	900.157	696.982	808.48	638.211	1698.66	1116.19	2439.9	1910.24	459.266	948.359	1185.33	937.93	778.139	636.882	1533	1094.9	1239.85	799.249	1132.42	455.444	1050.68	1172.18	988.747	621.673	638.306	505.229	643.35
532	YES	21.652	735024	441.177	Uric Acid	92.4	HMDB0000289	88		1175	C00366	69-93-2	LEHOTFFKMJEONL-UHFFFAOYSA-N	Organoheterocyclic compounds	Imidazopyrimidines	Purines and purine derivatives	1.13903	0.00241523	0.00905476	-0.4047	0.755394	935.782	1238.8	1133.73	938.186	1133.25	989.313	915.282	503.793	840.658	1115.39	838.061	592.274	1644.88	764.296	1286.38	1030.36	874.267	614.194	584.082	1035.11	402.493	883.643	1350.58	679.568	1543.01	270.155	903.462	960.728
537	NO	21.863	743714	174.085	Norepinephrine	89.6	HMDB0000216	5226		439260	C00547	51-41-2	SFLSHLFXELFNJZ-QMMMGPOBSA-N	Benzenoids	Phenols	Benzenediols	0.327979	0.49517	0.628887	0.0828896	1.05914	1105.71	1043.97	863.126	916.089	869.274	1595.06	1344.27	1874.9	1577.04	454.634	1118.36	1296.87	1187.35	915.021	915.095	1730.26	1003.95	1381.39	952.291	1508.84	623.478	1185.43	1254.27	1156.63	783.908	828.821	455.231	781.741
544	YES	22.04	751681	294.158	3-Hydroxyhippuric Acid	75.6	HMDB0006116	58359		450268		1637-75-8	XDOFWFNMYJRHEW-UHFFFAOYSA-N	Benzenoids	Benzene and substituted derivatives	Benzoic acids and derivatives	1.38857	0.00347166	0.0118746	-0.669759	0.628612	639.875	1017.92	1069.11	397.366	596.499	1109.83	524.425	524.749	1166.92	1265.95	1005.34	467.277	770.83	1068.01	655.225	912.281	470.522	756.365	732.247	990.561	205.896	746.338	471.438	847.125	263.645	237.611	230.132	474.465
545	NO	22.076	753445	327.261	Margaric Acid	88	HMDB0002259	4206	LMFA01010017	10465		506-12-7	KEMQGTRYUADPNZ-UHFFFAOYSA-N	Lipids and lipid-like molecules	Fatty Acyls	Fatty acids and conjugates	0.0706501	0.800248	0.879104	0.022841	1.01596	928.928	914.337	583.33	862.974	649.789	776.582	544.362	816.099	1098.25	1407.96	854.583	874.932	676.403	873.916	967.872	1145.38	803.605	771.263	958.299	705.336	1295.35	729.269	1126.11	837.298	794.188	1211.95	1394.09	1090.64
546	NO	22.105	754865	243.118	6-Hydroxy-Alpha-Methylnaphthaleneacetic Acid	85.6				18938768			XNGLJXULNXDTSD-UHFFFAOYSA-N	Unclassified	Unclassified	Unclassified	0.535978	0.0193398	0.0506199	-0.130178	0.913718	854.456	935.141	896.737	691.852	703.502	844.744	913.618	794.179	770.71	912.116	1045.54	1093	933.703	863.294	774.073	815.285	1045.88	957.006	976.726	756.902	802.291	874.974	793.432	742.35	809.79	751.847	936.787	790.001
547	NO	22.109	755061	75	2-Octyldecanol	71.1				21414			LEACJMVNYZDSKR-UHFFFAOYSA-N	Unclassified	Unclassified	Unclassified	0.294229	0.0274509	0.066635	-0.1635	0.892856	858.882	961.949	863.671	749.395	734.325	884.175	889.552	882.715	724.058	803.555	978.936	1125.37	952.617	869.714	857.154	856.543	858.453	974.36	969.215	823.228	781.09	913.598	773.88	766.279	821.639	779.145	929.529	816.727
552	NO	22.268	762849	202.091	Indolelactic Acid	83.2	HMDB0000671	71		92904	C02043	1821-52-9	XGILAAMKEQUXLS-UHFFFAOYSA-N	Organoheterocyclic compounds	Indoles and derivatives	Indolyl carboxylic acids and derivatives	0.0444139	0.68938	0.813738	0.0547762	1.0387	970.379	934.226	1630.43	896.163	687.457	819.113	512.991	874.382	1168.95	855.987	892.053	827.848	1507.16	727.962	1375.45	971.909	1136.04	1268.94	723.718	884.683	596.491	578.872	872.159	547.614	1136.29	350.702	2896.34	807.833
554	NO	22.294	764123	232.115	5-Methoxyindoleacetate	83.7	HMDB0004096	7016		18986	C05660	3471-31-6	COCNDHOPIHDTHK-UHFFFAOYSA-N	Organoheterocyclic compounds	Indoles and derivatives	Indolyl carboxylic acids and derivatives	0.606084	0.350695	0.482005	-0.145938	0.903792	748.047	827.677	738.492	637.885	566.094	691.345	952.069	495.941	625.513	658.659	1162.94	1434.59	931.555	868.662	507.521	875.787	1090.81	1022.62	986.736	648.285	702.137	778.839	516.482	620.959	390.418	653.95	631.799	628.907
558	NO	22.419	770246	174.085	Tryptamine	89.1	HMDB0000303	325		1150	C00398	61-54-1	APJYDQYYACXCRM-UHFFFAOYSA-N	Organoheterocyclic compounds	Indoles and derivatives	Tryptamines and derivatives	0.440417	0.279721	0.438521	0.149026	1.10882	873.71	787.964	632.156	483.998	664.481	1243.05	1070.32	1394.28	1173.16	927.915	756.94	1063.1	949.429	638.317	581.796	1278.24	1104.71	1099.76	701.218	672.67	653.947	626.572	1097.98	705.131	668.214	566.918	640.04	722.547
560	NO	22.492	773821	97.0661	Dihydrophytol	70.7		53575	LMPR0104010026	102459			AJAKLDUGVSKVDG-UHFFFAOYSA-N	Lipids and lipid-like molecules	Prenol lipids	Diterpenoids	0.493822	0.00553485	0.0171752	-0.0858753	0.942213	971.819	1031.42	990.416	824.123	905.658	933.41	908.134	1023.31	857.853	1045.25	1038.17	920.263	934.514	699.716	1070.17	995.936	957.272	923.542	844.224	870.431	865.194	1060.65	1007.49	912.08	933.113	853.768	1089.25	1006.28
566	NO	22.59	778622	337.259	Linoleic Acid	98	HMDB0000673	191	LMFA01030120	5280450	C01595	60-33-3	OYHQOLUKZRVURQ-HZJYTTRNSA-N	Lipids and lipid-like molecules	Fatty Acyls	Lineolic acids and derivatives	0.00443388	0.832396	0.901263	0.0280617	1.01964	978.659	959.807	560.901	1203.38	441.355	648.932	443.224	721.885	1459.32	1861.7	756.502	1063.8	561.643	823.157	1132.79	696.591	801.105	1205.62	965.268	744.362	1647.72	632.319	1254.47	836.909	752.063	1417.3	1755.81	1146.46
567	NO	22.598	779014	314.284	Bisphenol A Monomethyl Ether	74.8				614942			WPVCFEULGFXPJD-UHFFFAOYSA-N	Unclassified	Unclassified	Unclassified	0.77183	1.02288e-07	1.39948e-06	0.275302	1.21025	620.418	512.637	554.31	520.228	597.805	75.4372	642.153	660.341	563.581	715.755	690.464	752.096	675.016	714.136	689.798	563.365	629.277	554.764	660.908	517.616	627.379	598.863	643.398	634.427	661.078	631.562	614.702	723.947
569	NO	22.632	780679	75.0037	Trans-Vaccenic Acid	99.3	HMDB0003231	3407	LMFA01030077	5281127	C08367	693-72-1	UWHZIFQPPBDJPM-BQYQJAHWSA-N	Lipids and lipid-like molecules	Fatty Acyls	Fatty acids and conjugates	0.00663415	0.865296	0.920333	0.0248656	1.01738	1004.18	987.017	481.79	1257.12	549.632	828.962	412.108	558.014	1476.57	1467.21	690.058	955.605	540.713	819.969	1356.76	789.293	781.069	666.247	1058.94	760.17	1700.4	644.256	1640.44	803.856	767.382	1779.63	1745.84	1069.55
573	NO	22.697	783863	186.071	Fructose 1-Phosphate	76.5					C01094	15978-08-2	RHKKZBWRNHGJEZ-VRPWFDPXSA-N	Organic oxygen compounds	Organooxygen compounds	Carbohydrates and carbohydrate conjugates	0.0742003	0.447762	0.591125	0.268895	1.20488	1284.37	1065.97	999.305	839.378	1100.95	1037.16	708.857	839.134	1089.83	1076.2	1105.44	1520.23	1153.21	1054.83	770.926	943.793	964.742	932.005	971.235	761.96	789.461	687.716	956.602	764.058	951.769	1046.45	1339.86	1082.5
577	NO	22.822	789986	117.009	Stearic Acid	98.7	HMDB0000827	189	LMFA01010018	5281	C01530	57-11-4	QIQXTHQIDYTFRH-UHFFFAOYSA-N	Lipids and lipid-like molecules	Fatty Acyls	Fatty acids and conjugates	0.865048	0.000404832	0.0019342	0.215957	1.16147	863.867	743.768	602.761	834.754	727.456	890.506	546.58	893.606	920.825	1009.25	779.066	788.348	727.184	748.536	978.997	764.124	784.151	805.288	932.971	708.612	1038.25	723.733	1112.47	805.272	829.169	1008.14	1073.03	993.62
579	NO	22.825	790133	117.03	17-Octadecynoic Acid	77.5	HMDB0244776	35229	LMFA01030575	1449		34450-18-5	DZIILFGADWDKMF-UHFFFAOYSA-N	Lipids and lipid-like molecules	Fatty Acyls	Fatty acids and conjugates	0.443327	0.971382	0.977375	0.00433556	1.00301	864.126	861.533	608.3	836.082	729.22	893.317	544.622	892.33	917.335	1007.19	780.555	791.373	729.131	747.22	977.012	764.75	790.067	807.764	931.064	711.302	1033.69	728.02	1113.43	805.266	829.415	1003.88	1070.99	991.206
582	NO	22.934	795472	308.122	Pentazocine	73.1	HMDB0014790	1751		441278	C07421	359-83-1	VOKSWYLNZZRQPF-GDIGMMSISA-N	Alkaloids and derivatives	6,7-benzomorphans	2,6-dimethyl-3-benzazocines	0.956427	0.0795226	0.166224	0.257589	1.19548	1086.63	908.947	1390.67	816.476	1162.58	1232.34	825.933	1633.01	1007.97	1068.33	755.385	1145.9	865.629	527.886	1068.17	1350.3	1017.92	700.389	1168.15	1519.29	650.12	779.631	1743.59	1003.1	1218.41	454.379	866.781	1797.06
584	NO	22.975	797480	232.112	Melatonin	83.3	HMDB0001389	73		896	C01598	73-31-4	DRLFMBDRBRZALE-UHFFFAOYSA-N	Organoheterocyclic compounds	Indoles and derivatives	Indoles	0.188188	0.47716	0.619074	0.170307	1.1253	1036.56	921.146	851.779	650.421	1125.72	893.495	726.952	2089.09	5869.62	605.546	644.316	763.319	916.182	860.301	853.801	960.209	870.029	599.663	803.236	660.508	14.6198	1208.12	576.15	479.353	657.167	618.891	965.443	748.292
586	NO	22.994	798411	257.12	(+)-Pimaric Acid	72.1		67473		220338	C09159	127-27-5	MHVJRKBZMUDEEV-APQLOABGSA-N	Lipids and lipid-like molecules	Prenol lipids	Diterpenoids	0.60831	0.0921551	0.187424	0.135688	1.09862	998.983	909.31	1010.3	781.674	812.771	948.227	916.25	1187.73	1300.13	947.492	912.944	1007.45	939.517	811.545	912.9	941.911	1080.85	1097.71	989.166	941.078	993.059	1091.68	1018.38	882.761	957.191	860.334	1059.95	1054.38
590	NO	23.14	805562	246.126	L-Cystine	81.7	HMDB0000192	17		67678	C00491	56-89-3	LEVWYRKDKASIDU-IMJSIDKUSA-N	Organic acids and derivatives	Carboxylic acids and derivatives	Amino acids, peptides, and analogues	0.319915	0.34778	0.482005	0.24241	1.18297	829.425	701.139	413.545	635.749	582.198	598.412	615.304	2188.24	4625.57	850.565	845.457	817.549	651.767	588.286	455.11	885.637	1300.05	990.495	518.204	377.377	261.479	1050.5	564.779	453.489	452.736	342.953	823.228	500.079
600	NO	23.36	816338	361.16	Mannose 1-Phosphate	78.2	HMDB0001436	6245		644175	C01002		HXXFSFRBOHSIMQ-QTVWNMPRSA-N	Organic oxygen compounds	Organooxygen compounds	Carbohydrates and carbohydrate conjugates	0.977464	0.530103	0.667619	-0.199733	0.870711	726.348	834.201	805.248	560.687	459.159	889.664	303.84	987.687	1054.08	1094.83	619.894	911.506	325.408	404.675	914.244	911.865	1127.99	676.737	581.747	802.491	207.846	936.421	1253.93	532.273	220.277	357.706	456.907	687.868
602	NO	23.375	817073	217.104	Pseudouridine	92.6	HMDB0000767	5734		15047	C02067	1445-07-4	PTJWIQPHWPFNBW-GBNDHIKLSA-N	Nucleosides, nucleotides, and analogues	Nucleoside and nucleotide analogues	Unclassified	0.867603	0.0119754	0.0340057	-0.248923	0.841524	926.893	1101.45	1150.37	970.059	773.737	914.365	584.667	896.669	886.059	1045.65	733.417	824.895	895.294	601.734	1423.95	865.784	1168.98	750.26	768.006	922.337	514.792	1083.67	1283.02	639.375	808.5	565.346	1683.35	1152.7
603	NO	23.41	818787	290.118	Bis-Tris Propane	74.2				125132			HHKZCCWKTZRCCL-UHFFFAOYSA-N	Unclassified	Unclassified	Unclassified	0.120084	0.472704	0.6168	-0.0447533	0.969456	893.177	921.318	883.716	776.383	885.74	989.239	920.347	857.206	786.763	902.587	1084.41	1167.11	1064.59	773.54	750.289	831.074	1058.68	994.041	726.871	705.004	875.752	856.929	800.464	741.068	866.23	720.19	1475.39	879.593
609	NO	23.545	826389	449.195	N-Acetylmannosamine	77.8	HMDB0001129	3357		439281	C00645	3615-17-6	OVRNDRQMDRJTHS-ZTVVOAFPSA-N	Organic oxygen compounds	Organooxygen compounds	Carbohydrates and carbohydrate conjugates	0.00149073	0.324654	0.465337	-0.100878	0.932465	885.527	949.662	1795.31	784.828	755.368	950.827	784.831	825.15	854.974	994.091	1140.42	1286.06	1066.65	621.758	815.539	857.779	1096.42	887.497	1652.27	730.666	624.196	748.743	754.643	721.962	684.304	651.804	840.399	981.828
613	NO	23.603	829716	290.12	N-Acetylserotonin	93.9	HMDB0001238	366		903	C00978	1210-83-9	MVAWJSIDNICKHF-UHFFFAOYSA-N	Organoheterocyclic compounds	Indoles and derivatives	Hydroxyindoles	0.034513	0.43467	0.578919	-0.0743582	0.949765	907.248	955.234	2059.03	1055.28	1007.2	1068.97	872.4	995.335	907.172	999.098	1124.55	1150.82	942.409	760.453	789.741	838.514	1008.46	1037.73	822.983	686.683	700.985	953.389	848.799	773.361	811.293	711.103	1151.29	748.768
614	NO	23.643	832010	204.09	Sphingosine	84.2	HMDB0000252		LMSP01010001	5280335	C00319	123-78-4	WWUZIQQURGPMPG-KRWOKUGFSA-N	Organic nitrogen compounds	Organonitrogen compounds	Amines	0.0495106	0.861864	0.919933	0.0327483	1.02296	904.395	884.097	906.762	605.892	859.15	1492.51	378.337	1491.68	2269.07	1250.66	770.505	1059.45	464.728	345.21	758.161	1369.08	1185.98	634.488	876.652	749.821	183.586	1131.58	1294.39	461.877	285.427	380.264	312.559	710.786
615	NO	23.667	833387	79.0244	Arachidonic Acid	95.5	HMDB0001043	193	LMFA01030001	444899	C00219	506-32-1	YZXBAPSDXZZRGB-DOFZRALJSA-N	Lipids and lipid-like molecules	Fatty Acyls	Fatty acids and conjugates	0.32839	0.421363	0.566145	-0.0698244	0.952754	907.986	953.012	804.932	1197.55	686.607	1262.11	1015.94	1293.96	595.295	672.365	1305.09	909.039	1143.36	775.715	712.806	597.012	1266.95	1116.43	796.538	741.632	525.696	1126.2	849.743	1173.99	628.25	573.767	1332.96	957.187
616	NO	23.712	835968	313.14	Cis-Resveratrol	74.6	HMDB0034118	44878		1548910		61434-67-1	LUKBXSAWLPMMSZ-UPHRSURJSA-N	Phenylpropanoids and polyketides	Stilbenes	Unclassified	0.641535	0.00419341	0.0134638	-0.288944	0.818501	1068.56	1305.51	1204.74	870.747	1023.58	919.475	1052.05	755.449	1015.25	888.174	1214.43	1226.23	1100.25	1117.91	1143.94	1235.62	1024.29	1001.14	980.954	1276.54	1022.7	1110.32	1041.41	999.114	1002.43	1022.36	840.659	1148.93
618	NO	23.737	837403	319.15	D-Myoinositol 4-Phosphate	74.4	HMDB0001313	6151		440043	C03546	142760-33-6	INAPMGSXUVUWAF-GFWFORPUSA-N	Organic oxygen compounds	Organooxygen compounds	Alcohols and polyols	0.985014	0.309342	0.459193	0.457499	1.37316	1357.95	988.924	436.917	583.846	670.769	940.335	396.723	3763.45	10941.4	1292.71	878.347	1007.96	496.456	426.82	894.831	2049.29	1512.65	1252.51	747.163	1003.43	537.128	955.099	1173.95	497.197	408.747	373.179	569.812	686.938
622	NO	23.798	840902	343.256	Glycerol 1-Myristate	95.6	HMDB0304951			79050			DCBSHORRWZKAKO-UHFFFAOYSA-N	Lipids and lipid-like molecules	Glycerolipids	Monoradylglycerols	0.667384	4.0386e-08	6.39799e-07	-0.095139	0.936182	572.645	611.681	599.017	507.014	564.289	590.284	530.839	592.214	600.988	582.375	574.892	574.876	555.125	511.64	577.241	559.564	577.107	570.941	559.536	505.838	604.996	608.576	604.554	576.146	599.208	532.042	568.351	587.194
627	NO	23.882	845720	318.144	Myo-Inositol 1-Phosphate	88.5	HMDB0000213	5223		107737	C01177		INAPMGSXUVUWAF-GCVPSNMTSA-N	Organic oxygen compounds	Organooxygen compounds	Alcohols and polyols	0.519355	0.0758097	0.160695	0.145144	1.10584	1145.79	1036.13	938.42	1091.91	1418.57	1262.76	872.025	1381.97	973.036	950.032	1255.98	1437.9	1414.91	687.231	1123.62	1246.82	1356.72	1956.59	965.917	948.511	1208.66	1719.29	1107.57	1215.36	1215.11	880.944	1374.2	768.792
631	NO	23.938	848932	290.13	5-Hydroxy-L-Tryptophan	88.1	HMDB0000472	364		144	C00643	4350-09-8	LDCYZAJDBXYCGN-UHFFFAOYSA-N	Organoheterocyclic compounds	Indoles and derivatives	Tryptamines and derivatives	0.312747	0.00293251	0.0105082	-0.207704	0.865914	900.093	1039.47	1075.76	827.472	877.242	973.535	827.226	916.95	993.428	936.559	1061.6	1156.09	959.848	925.065	858.779	966.244	1154.83	825.356	791.986	901.461	935.335	873.801	886	772.881	817.946	793.02	18.387	829.046
635	YES	23.952	849736	103.03	3,6,9,12,15,18,21-Heptaoxadocosan-1-Ol	73.8		345327		526555			AGWKUHGLWHMYTG-UHFFFAOYSA-N	Organic oxygen compounds	Organooxygen compounds	Ethers	1.16612	2.43307e-06	2.09244e-05	-0.291739	0.816917	872.666	1068.24	1044.8	780.875	823.148	927.932	768.048	860.687	986.113	905.954	1056.95	1233.55	952.413	925.06	771.123	945.497	1213.61	730.781	715.93	843.401	871.808	807.689	796.642	703.143	735.252	707.34	718.083	767.865
636	NO	23.954	849850	291.168	3,5-Diphenylpyrazole	80.9		342905		70840			JXHKUYQCEJILEI-UHFFFAOYSA-N	Organoheterocyclic compounds	Azoles	Pyrazoles	1.07337	1.94192e-06	1.71917e-05	-0.248869	0.841556	895.348	1063.92	1047.85	795.917	848.584	949.944	796.448	888.447	995.411	925.295	1054.02	1186.37	960.709	923.259	809.273	958.311	1176.15	767.429	745.994	866.56	901.683	839.732	835.997	731.489	769.599	742.913	754.959	792.64
640	NO	24.055	855644	319.161	Sorbitol-6-Phosphate	72.7	HMDB0005831	58327		152306	C01096	20479-58-7	GACTWZZMVMUKNG-SLPGGIOYSA-N	Organic oxygen compounds	Organooxygen compounds	Carbohydrates and carbohydrate conjugates	0.560396	0.808195	0.884606	0.102976	1.07399	930.965	866.83	456.666	354.984	361.921	780.385	363.775	1987.67	7055.5	943.661	657.749	623.203	426.473	322.616	757.107	1752.97	1307.59	823.669	453.574	627.76	361.166	702.06	870.611	367.334	27.456	27.456	27.4605	513.811
645	NO	24.151	861151	217.11	Uridine	94.2	HMDB0000296	90		6029	C00299	58-96-8	DRTQHJPVMGBUCF-XVFCMESISA-N	Nucleosides, nucleotides, and analogues	Pyrimidine nucleosides	Unclassified	0.498865	0.0442602	0.100927	-0.190444	0.876336	969.952	1106.83	1320.01	916.239	893.133	994.945	1229.34	726.599	737.277	1190.64	844.785	901.934	1089.79	888.128	1188.97	1103.64	977.702	1008.65	823.66	986.234	1142.57	765.838	963.91	1066.66	1497.04	973.776	1149.06	650.802
652	NO	24.271	868034	204.1	Leucrose	80.8		44768		165577		7158-70-5	DXALOGXSFLZLLN-WTZPKTTFSA-N	Lipids and lipid-like molecules	Fatty Acyls	Fatty acyl glycosides	0.871473	0.00679952	0.0204666	-0.485533	0.714233	834.394	1168.24	628.701	526.872	494.673	782.762	837.523	1041	1095.05	946.539	721.648	866.434	852.67	552.693	1105.02	1063.04	1003.49	680.537	645.979	707.747	746.424	1033.16	1063.47	475.688	708.246	706.95	844.983	768.904
657	YES	24.395	875147	364.144	1-Hydroxypyrene	74.9	HMDB0013139	64943		21387	C14519	5315-79-7	BIJNHUAPTJVVNQ-UHFFFAOYSA-N	Benzenoids	Pyrenes	Unclassified	1.11684	2.99308e-05	0.00019072	-0.294229	0.815508	789.533	968.149	879.062	690.185	663.825	897.852	722.01	877.864	1053.25	815.974	940.293	1160.99	964.593	849.876	719.933	784.514	1117.86	622.677	550.099	749.171	890.563	728.449	685.534	520.244	631.695	594.561	619.845	703.774
660	NO	24.441	877786	202.093	L-Tryptophan	89.6	HMDB0000929	33		6305	C00078	73-22-3	QIVBCDIJIAJPQS-VIFPVBQESA-N	Organoheterocyclic compounds	Indoles and derivatives	Indolyl carboxylic acids and derivatives	0.414679	0.547864	0.684262	0.0819952	1.05848	904.9	854.904	1212.51	842.553	1037.35	1067.45	677.815	1359.49	967.226	1147.86	844.328	1470.07	809.804	420.752	1264.04	1128.05	886.691	571.076	931.21	1262.29	492.065	646.997	1128.62	807.958	735.198	542.473	564.282	1028.42
661	NO	24.453	878474	97.0614	2-Cyclohexyl-4-(Hydroxymethyl)-1-Oxa-2-Azaspiro[5.5]Undecane-3-Carbonitrile	74.8				578845			GYFXQFVXWCGKEC-UHFFFAOYSA-N	Unclassified	Unclassified	Unclassified	0.596261	0.0149618	0.0413165	-0.15791	0.896323	970.628	1082.9	1145.5	700.118	785.313	935.516	938.164	619.015	852.296	969.829	1014.61	1096.86	1082.86	995.628	1019.83	1014.85	923.453	734.743	697.949	778.745	739.965	1284.77	1075.95	1011.08	1388.11	1002.82	1185.46	1352.67
664	YES	24.53	882891	299.071	Normorphine	70.1	HMDB0041959	1355		5462508	C11785	466-97-7	ONBWJWYUHXVEJS-ZTYRTETDSA-N	Alkaloids and derivatives	Morphinans	Unclassified	1.25476	3.15046e-06	2.63413e-05	-0.342331	0.788766	772.562	979.456	873.601	936.484	900.902	1026.51	476.79	796.817	900.649	858.69	1046.21	1167.76	1147.33	871.252	710.828	699.736	1045.18	787.602	859.324	634.039	597.131	571.886	720.9	505.991	716.411	593.104	784.258	774.386
670	NO	24.634	889048	318.117	Naptalam	73.6		72631		8594	C18869	132-66-1	JXTHEWSKYLZVJC-UHFFFAOYSA-N	Benzenoids	Naphthalenes	Unclassified	0.579184	0.0548895	0.120597	-0.57116	0.673075	904.757	1344.21	713.493	532.831	568.147	910.57	419.318	1406.52	1119.39	1458.6	650.097	989.201	438.807	528.618	1169.31	1927.09	1247.45	881.134	646.218	1044.55	276.298	1055.83	1858.68	493.086	383.986	316.896	384.617	799.26
672	NO	24.667	891103	129.04	Mg(0:0/16:0/0:0)	97.3	HMDB0011533	62317	LMGL01010025	123409			BBNYCLAREVXOSG-UHFFFAOYSA-N	Lipids and lipid-like molecules	Glycerolipids	Monoradylglycerols	0.496306	0.286963	0.445237	0.181659	1.13419	118.136	104.159	34.8318	108.559	122.466	129.376	136.019	115.068	129.068	120.288	134.705	136.711	118.494	120.931	115.695	123.189	2.54081	118.34	108.845	44.7919	178.149	119.938	120.81	118.857	103.29	404.328	35.0337	108.975
674	NO	24.732	895150	108.048	Docosahexaenoic Acid	95.1	HMDB0002183	3457	LMFA01030185	445580	C06429	6217-54-5	MBMBGCFOFBJSGT-KUBAVDMBSA-N	Lipids and lipid-like molecules	Fatty Acyls	Fatty acids and conjugates	0.152211	0.767482	0.858781	-0.0415378	0.971619	814.2	837.983	643.785	720.656	710.062	855.133	592.744	627.077	893.979	1387.32	779.82	785.823	628.37	619.743	573.616	712.154	803.763	499.483	882.306	45.3697	619.933	1056.94	1025.84	1253.22	875.054	1268.81	1186.38	1370.61
675	NO	24.769	897454	207.065	Deoxyadenosine	70.9	HMDB0000101	3382		13730	C00559	958-09-8	OLXZPDWKRNYJJZ-RRKCRQDMSA-N	Nucleosides, nucleotides, and analogues	Purine nucleosides	Purine 2'-deoxyribonucleosides	0.42098	0.0265205	0.0648997	-0.0826732	0.944306	955.451	1011.8	873.966	829.33	970.663	970.898	860.441	1172.95	1053.63	920.057	1061.87	1021.18	1028.86	967.042	871.17	996.581	996.649	865.487	899.364	872.048	984.278	1034.42	880.805	932.516	807.007	1014.65	975.285	839.834
677	NO	24.841	901937	371.31	11-Hydroxytetrahydrocannabinol	87.8	HMDB0062581			644022		36557-05-8	YCBKSSAWEUDACY-IAGOWNOFSA-N	Organoheterocyclic compounds	Benzopyrans	1-benzopyrans	0.823748	2.45165e-12	3.68974e-10	-0.118178	0.921351	373.564	405.453	387.002	339.041	373.494	399.102	353.964	384.434	363.671	378.498	363.131	375.159	368.099	328.778	385.528	359.375	370.839	371.975	368.142	360.428	386.408	392.493	401.706	374.362	379.106	361.188	367.149	371.841
678	NO	24.841	901937	371.308	Mg(16:0/0:0/0:0)	99.6	HMDB0011564	3855	LMGL01010009	3084463		32899-41-5	QHZLMUACJMDIAE-SFHVURJKSA-N	Lipids and lipid-like molecules	Glycerolipids	Monoradylglycerols	0.825199	2.10379e-12	3.68974e-10	-0.118107	0.921396	373.35	405.201	386.445	339.153	373.671	400.018	354.377	383.775	362.991	378.863	362.649	374.561	367.529	328.535	385.574	359.232	370.252	372.118	368.505	360.733	386.133	392.759	401.699	373.894	379.1	360.902	366.679	371.771
680	YES	24.855	902808	289.187	Alternariol	77.8	HMDB0030831	71377		5359485	C16838	641-38-3	CEBXXEKPIIDJHL-UHFFFAOYSA-N	Phenylpropanoids and polyketides	Coumarins and derivatives	Unclassified	1.31933	0.00928914	0.0271459	-0.453269	0.730386	605.613	829.169	51.4192	476.024	551.971	663.601	63.0727	940.1	979.846	952.613	811.511	979.507	893.729	648.81	891.254	1054.8	959.758	854.964	60.1536	60.172	60.172	60.172	818.923	60.0681	60.0681	691.244	1027.59	954.127
689	NO	25.038	914202	361.169	Sucrose	97.3	HMDB0000258	137		5988	C00089	57-50-1	CZMRCDWAGMRECN-UGDNZRGBSA-N	Organic oxygen compounds	Organooxygen compounds	Carbohydrates and carbohydrate conjugates	0.900544	0.290812	0.446605	0.432498	1.34957	1164.08	862.556	987.897	4070.19	299.38	490.7	379.855	379.336	3159.62	1529.9	1625.92	982.003	662.484	1421.44	1429.41	560.037	354.765	297.94	935.871	2979.21	261.619	1033.72	467.03	378.587	2236.51	1127.74	761.941	797.668
691	NO	25.102	918187	75.01	Behenic Acid	76.3	HMDB0000944	260	LMFA01010022	8215	C08281	112-85-6	UKMSUNONTOPOIO-UHFFFAOYSA-N	Lipids and lipid-like molecules	Fatty Acyls	Fatty acids and conjugates	0.408127	0.113962	0.221306	-0.0968909	0.935046	961.407	1028.19	839.141	774.282	1129.18	1069.9	723.456	1049.44	763.818	1104.18	1290.48	1340.07	1086.58	766.548	902.708	910.9	1045.29	1202.37	749.999	654.87	1047.75	1021.11	852.165	912.772	977.541	737.827	1565.44	765.8
692	NO	25.104	918311	290.126	2-Hydroxyethylflurazepam	73.5	HMDB0245160	451779		30401			FOCBRQQHNOKOJQ-UHFFFAOYSA-N	Organoheterocyclic compounds	Benzodiazepines	1,4-benzodiazepines	0.593012	0.0395583	0.0908935	-0.148701	0.902062	891.303	988.073	786.41	706.458	947.236	1017.41	603.793	1038.19	717.703	997.411	1265.85	1218.83	1026.24	660.128	712.829	792.627	1070.64	1234.23	714.874	557.222	970.878	972.526	790.984	768.171	817.227	670.185	1666.84	772.438
693	NO	25.119	919245	204.093	Beta-Lactose	95.6	HMDB0041627	267		6134	C01970	5965-66-2	GUBGYTABKSRVRQ-DCSYEGIMSA-N	Organic oxygen compounds	Organooxygen compounds	Carbohydrates and carbohydrate conjugates	1.24545	0.0211162	0.0538641	-0.620333	0.650521	751.686	1155.51	863.419	740.82	10.767	926.55	635.534	874.542	427.694	925.278	1140.6	961.171	576.707	397.745	343.075	976.406	1126.28	1180.36	714.4	575.829	592.028	1024.35	916.261	793.015	341.765	1119.52	14.6327	198.867
697	YES	25.257	927838	221.085	Lysergic Acid	71.1		66676		6717	C07541	82-58-6	ZAGRKAFMISFKIO-QMTHXVAHSA-N	Alkaloids and derivatives	Ergoline and derivatives	Lysergic acids and derivatives	2.23877	1.36587e-10	6.4028e-09	0.844539	1.79569	585.433	326.021	710.571	395.624	545.1	640.976	628.147	660.002	589.971	532.617	682.96	538.987	679.334	968.089	645.973	660.286	506.167	523.688	620.044	706.453	600.16	546.923	723.61	511.166	441.05	453.631	504.008	1423.86
704	NO	25.403	936928	204.09	Maltose	99.2	HMDB0000163	413		6255	C00208	69-79-4	GUBGYTABKSRVRQ-QUYVBRFLSA-N	Organic oxygen compounds	Organooxygen compounds	Carbohydrates and carbohydrate conjugates	0.564167	0.0365595	0.0846494	-0.790626	0.578093	844.261	1460.42	716.774	739.248	750.429	703.468	539.905	568.355	844.193	941.365	506.549	943.58	721.858	411.489	734.536	858.852	1077.15	1043.63	603.685	840.279	233.117	1328.88	431.054	609.598	300.829	3282.38	408.375	1403.79
707	NO	25.476	941473	265.06	Pgf2alpha	75.5	HMDB01139	36085	LMFA03010002	5280363	C00639	551-11-1	PXGPLTODNUVGFL-YNNPMVKQSA-N	Lipids and lipid-like molecules	Fatty Acyls	Eicosanoids	0.46491	0.342718	0.480347	0.290153	1.22277	987.617	807.688	516.327	656.722	942.125	1003.8	366.881	578.786	309.343	1222.47	1675.22	1408.18	1153.33	401.77	541.377	658.01	878.851	3056.95	573.043	252.715	145.393	910.421	648.394	789.086	767.418	637.446	6532.45	753.934
708	NO	25.494	942594	290.113	Lactobionic Acid	71.6		44767		7314		96-82-2	JYTUSYBCFIZPBE-AMTLMPIISA-N	Lipids and lipid-like molecules	Fatty Acyls	Fatty acyl glycosides	0.875574	0.00895933	0.0264388	0.263024	1.19999	978.825	815.694	1419.86	865.715	787.387	1105.1	961.527	956.796	783.803	1269.25	954.143	918.546	863.303	1115.23	730.796	630.978	1279.16	1248.48	1076.38	573.48	1067.73	1042	923.544	1059.5	1136.52	906.712	1407.48	638.182
711	NO	25.589	948509	75.02	Aucubin	72.7		41151	LMPR0102070006	91458	C09771		RJWJHRPNHPHBRN-FKVJWERZSA-N	Lipids and lipid-like molecules	Prenol lipids	Terpene glycosides	0.169435	0.12766	0.2432	0.0167038	1.01165	990.782	979.377	986.844	987.844	996.632	991.305	977.14	986.562	997.657	977.514	977.426	985.886	987.548	989.842	983.177	984.449	998.171	989.271	990.478	988.629	974.087	990.591	986.702	996.821	985.212	967.487	990.794	991.932
716	NO	25.681	954237	361.162	Isomaltose	92.3	HMDB0002923	412		439193	C00252	499-40-1	DLRVVLDZNNYCBX-RTPHMHGBSA-N	Organic oxygen compounds	Organooxygen compounds	Carbohydrates and carbohydrate conjugates	0.376769	0.677034	0.805004	0.328704	1.25589	1110.76	884.447	36.1042	2361.35	37.9911	554.35	927.593	480.667	1040.45	587.236	665.448	549.358	37.8391	749.737	462.685	383.956	486.127	609.293	541.406	559.26	443.33	39.1502	479.504	565.749	906.608	17525.8	870.508	37.9659
722	NO	25.795	961335	399.334	Mg(18:0/0:0/0:0)	99.4	HMDB0011131	61993		15560610		22610-61-3	VBICKXHEKHSIBG-FQEVSTJZSA-N	Lipids and lipid-like molecules	Glycerolipids	Monoradylglycerols	0.702438	5.35801e-10	1.34397e-08	-0.100783	0.932527	285.109	305.739	289.742	276.025	275.968	298.419	281.816	303.346	286.687	304.282	281.743	307.912	304.802	291.935	280.798	281.309	296.611	286.516	288.202	279.695	280.916	291.479	280.026	290.075	284.474	272.758	299.911	305.795
728	YES	26.026	975717	290.113	Nervonic Acid	85.2	HMDB0002368	262	LMFA01030092	5281120	C08323	506-37-6	GWHCXVQVJPWHRF-KTKRTIGZSA-N	Lipids and lipid-like molecules	Fatty Acyls	Fatty acids and conjugates	1.19606	0.0165478	0.0452807	-0.438884	0.737705	695.647	942.988	745.323	344.458	357.037	547.65	27.2417	666.647	333.493	633.892	608.175	879.282	1241.13	845.745	597.506	593.083	1026.35	1093.47	650.188	830.02	845.837	1314.42	622.169	525.916	612.666	37.1954	1119.45	564.234
731	NO	26.094	979951	131.03	Norgestrel	71.6	HMDB0014511	977	LMST02030119	13109	C08149	797-63-7	WWYNJERNGUHSAO-XUDSTZEESA-N	Lipids and lipid-like molecules	Steroids and steroid derivatives	Estrane steroids	0.976227	0.00104909	0.00451108	-0.276577	0.825548	723.715	876.648	958.417	527.276	436.588	800.511	676.095	531.652	804.314	609.496	824.225	1063.13	826.076	817.641	659.032	969.141	1093.91	540.245	621.036	497.518	601.882	992.216	843.57	639.735	924.363	527.341	1051.08	828.394
735	YES	26.169	984621	283.224	Medroxyprogesterone	72.1	HMDB0001939	1094	LMST02030176	10631	C07119	520-85-4	FRQMUZJSZHZSGN-HBNHAYAOSA-N	Lipids and lipid-like molecules	Steroids and steroid derivatives	Pregnane steroids	1.26018	0.00104553	0.00451108	-0.474862	0.719536	801.308	1113.65	859.915	1001.28	550.584	1641.18	192.532	1011.6	647.721	570.257	978.858	962.072	894.501	947.719	966.628	561.095	1029.04	545.051	833.578	952.365	560.643	1519.72	507.444	462.447	775.309	391.887	605.415	935.001
736	YES	26.171	984745	283.218	Estriol	72.2	HMDB0000153	41814	LMST02010003	5756	C05141	50-27-1	PROQIPRRNZUXQM-ZXXIGWHRSA-N	Lipids and lipid-like molecules	Steroids and steroid derivatives	Estrane steroids	1.22008	0.00177699	0.00694643	-0.444416	0.734882	788.852	1073.44	892.899	898.715	554.024	1634.63	217.78	945.435	740.712	623.017	954.845	1012.16	867.762	851.683	974.828	549.476	1282.55	633.573	811.458	842.564	512.592	1447.96	463.481	363.723	776.094	412.002	532.324	913.15
737	NO	26.173	984870	221.088	Alpha-Tocopherol	71.6	HMDB0001893	225	LMPR02020001	14985	C02477	59-02-9	GVJHHUAWPYXKBD-IEOSBIPESA-N	Lipids and lipid-like molecules	Prenol lipids	Quinone and hydroquinone lipids	0.779823	0.0281028	0.0672579	0.382084	1.30322	307.994	236.332	207.882	311.499	310.775	421.702	297.99	413.396	432.51	359.525	503.296	372.571	300.523	250.75	333.777	312.459	239.901	235.576	355.534	321.999	309.965	193.569	444.933	166.488	175.737	248.286	202.247	1253.76
739	NO	26.243	989228	309.216	Arbutin	79.5	HMDB0029943	43989		440936	C06186	497-76-7	BJRNKVDFDLYUGJ-RMPHRYRLSA-N	Organic oxygen compounds	Organooxygen compounds	Carbohydrates and carbohydrate conjugates	0.164709	0.348174	0.482005	-0.116531	0.922403	870.61	943.85	609.488	783.842	420.385	1094.17	607.42	1109.47	695.285	878.62	662.329	970.4	783.306	916.756	1207.26	878.438	1023.88	1174.48	1176.25	874.032	47.5032	1004.9	1125.57	667.409	827.863	544.915	568.603	1465.77
744	NO	26.499	1.00517e+06	210.04	Galactinol	79.6				11727586			VCWMRQDBPZKXKG-ZNVDUFQESA-N	Unclassified	Unclassified	Unclassified	0.0119328	0.105193	0.208953	-0.474765	0.719584	908.57	1262.63	980.538	1245.87	947.584	970.829	64.9249	1473.66	1179.44	750.797	890.044	1311.83	1319.73	1578.66	1170.54	805.601	1001.98	1033.8	747.878	737.124	609.336	778.257	545.681	672.938	1110.27	791.717	943.628	656.555
754	YES	26.913	1.03094e+06	355.065	Mg(20:0/0:0/0:0)	81		4253	LMGL01010007	3246944			UMEKPPOFCOUEDT-UHFFFAOYSA-N	Lipids and lipid-like molecules	Glycerolipids	Monoradylglycerols	2.06907	0.00495035	0.0155214	1.167	2.24544	222.071	98.8985	23.8244	38.4547	38.4362	441.282	40.2413	39.426	456.341	39.426	512.062	36.0353	377.909	32.392	32.392	32.224	317.754	273.279	332.82	286.066	335.793	21.4348	452.327	254.959	250.602	243.091	242.706	1303.1
756	NO	27.063	1.04028e+06	488.397	Gamma-Tocopherol	95.5	HMDB0001492	102919	LMPR02020065	92729	C02483	54-28-4	QUEDXNHFTDJVIY-DQCZWYHMSA-N	Lipids and lipid-like molecules	Prenol lipids	Quinone and hydroquinone lipids	0.715297	0.423198	0.566145	0.176368	1.13004	920.813	814.853	768.215	721.269	856.033	856.434	689.461	1214.29	683.075	730.773	1114.23	793.677	955.085	818.6	1118.34	781.065	809.317	1910.54	61.9875	763.896	678.17	3752.03	61.8329	1219.85	1238.06	61.8329	1536.29	847.983
769	NO	28.188	1.11033e+06	202.081	Ginkgolide B	75.5		41245		6324617	C07602		SQOJOAFXDQDRGF-MMQTXUMRSA-N	Lipids and lipid-like molecules	Prenol lipids	Terpene lactones	1.15863	0.221655	0.360638	-0.363826	0.777101	644.475	829.333	755.377	609.411	755.621	863.6	532.469	681.616	922.898	1036.35	827.359	1011.25	539.516	466.356	637.2	975.862	1026.11	940.327	697.621	794.554	246.457	712.279	699.824	507.729	318.97	255.282	528.037	524.224
771	NO	28.236	1.11332e+06	237.124	(-)-Alpha-Tocopherol	80.6	HMDB0242201	84993		2116		10191-41-0	GVJHHUAWPYXKBD-UHFFFAOYSA-N	Lipids and lipid-like molecules	Prenol lipids	Quinone and hydroquinone lipids	0.0485107	0.966588	0.977375	-0.00318468	0.997795	902.522	904.516	838.047	813.386	895.409	1075.66	1457.69	1059.71	750.658	937.989	1263.79	965.4	835.798	750.8	579.677	745.42	938.764	1226.89	1028.91	573.004	1041.13	1039.45	766.629	1349.27	803.311	806.041	1212.75	1088.66
773	NO	28.44	1.12602e+06	129.04	Cholest-4-En-3beta-Ol	97.5		70810	LMST01010352	11452005	C15337	517-10-2	UIMGHSAOLFTOBF-DPAQBDIFSA-N	Lipids and lipid-like molecules	Steroids and steroid derivatives	Cholestane steroids	0.689587	0.00191885	0.00740479	0.16488	1.12107	1011.97	902.68	1046.71	989.528	951.186	1050.29	1092.17	1094.83	1026.04	1085.58	1306.8	1132.47	1022.74	950.455	955.948	899.205	1090.34	1151.7	854.199	710.8	1057.46	1108.55	742.221	919.538	1096.81	948.922	1232.6	1132.55
775	NO	28.443	1.12621e+06	75	Epicholesterol	81.3			LMST01010081	5283629			HVYWMOMLDIMFJA-VEIPTCAHSA-N	Lipids and lipid-like molecules	Steroids and steroid derivatives	Cholestane steroids	0.672599	0.001348	0.00548307	0.154187	1.11279	1005.7	903.761	977.118	920.091	955.646	1134.15	1066.81	1010.72	1004.63	1130.04	1212	1268.09	1154.19	989.479	955.783	901.967	1085.38	1143.41	906.563	767.901	917.847	1083.65	740.999	913.985	1154.13	916.929	1245.16	1156.67
776	YES	28.538	1.13212e+06	215.165	Dihydrocholesterol	85.6	HMDB0000908	3903	LMST01010077	6665		80-97-7	QYIXCDOBOSTCEI-QCYZZNICSA-N	Lipids and lipid-like molecules	Steroids and steroid derivatives	Cholestane steroids	1.71944	5.33829e-05	0.000327923	0.752825	1.68509	1238.16	734.774	2159.94	1004.43	725.126	1048.63	1414.02	1204.98	1307.37	1224.53	739.624	1405.58	868.852	656.203	1187.82	880.515	1654.14	983.97	774.343	685.324	1670.74	840.439	728.464	1051.5	1219.98	710.885	4536.28	1242.04
778	NO	28.712	1.14295e+06	299.063	Alpha-Cortolone	74.3	HMDB0003128	63340	LMST02030227	160499	C05481	516-42-7	JXCOSKURGJMQSG-AZQJGLEESA-N	Lipids and lipid-like molecules	Steroids and steroid derivatives	Hydroxysteroids	0.517523	0.0699387	0.150072	-0.301247	0.811551	737.332	908.547	551.033	1584.01	702.798	281.286	898.019	1239.84	808.27	1022.38	734.13	1127.45	705.358	767.686	950.56	764.388	545.417	1219.93	544.496	184.159	371.403	648.721	644.516	845.666	744.164	451.727	427.128	419.113
779	NO	28.717	1.14327e+06	357.1	7b-Hydroxycholesterol	73.5				59966826			OYXZMSRRJOYLLO-ZUNFEJMISA-N	Unclassified	Unclassified	Unclassified	0.34751	0.202533	0.341558	-0.193813	0.874292	748.606	856.242	560.611	1883.53	853.636	677.892	823.353	1222.69	895.332	1010.86	852.794	1112.35	769.113	567.034	949.002	680.629	540.267	1103.13	739.324	330.144	401.201	728.945	639.721	834.632	689.616	307.736	480.734	373.925
783	NO	28.988	1.16014e+06	255.193	Lathosterol	92.7	HMDB0001170	166	LMST01010089	65728	C01189	80-99-9	IZVFFXVYBHFIHY-SKCNUYALSA-N	Lipids and lipid-like molecules	Steroids and steroid derivatives	Cholestane steroids	0.605177	0.492206	0.627772	-0.140448	0.907237	933.686	1029.15	320.205	559.011	800.236	845.012	673.249	754.128	353.065	338.65	1764.21	1062.97	1279.63	1717.28	892.387	698.027	1027.79	1654.45	1143.75	351.36	20.6273	1316.53	3148.18	792.967	1902.03	509.105	715.841	1316.58
787	NO	29.643	1.20092e+06	255.2	Deoxycholic Acid	94.4	HMDB0000626	265	LMST04010040	222528	C04483	83-44-3	KXGVEGMKQFWNSR-LLQZFEROSA-N	Lipids and lipid-like molecules	Steroids and steroid derivatives	Bile acids, alcohols and derivatives	0.707873	0.418308	0.564622	-1.04156	0.485801	659.453	1357.45	34.1561	545.024	1039.25	380.486	1194.72	2483.53	32.8651	1538.94	2030.01	34.7669	34.7669	34.4917	34.4917	34.4917	2024.43	33.045	33.045	1751.16	33.132	1235.35	32.9322	32.9322	32.9322	32.9322	516.29	633.823
788	NO	29.734	1.20659e+06	257.209	Chenodeoxycholic Acid	81.1	HMDB0000518	207	LMST04010032	10133	C02528	474-25-9	RUDATBOHQWOJDD-BSWAIDMHSA-N	Lipids and lipid-like molecules	Steroids and steroid derivatives	Bile acids, alcohols and derivatives	0.758243	7.12214e-07	7.14588e-06	-0.130291	0.913647	838.886	918.172	820.816	831.03	835.19	877.994	854.955	943.79	875.35	883.939	856.335	958.522	891.955	815.943	838.259	868.449	924.82	868.422	836.324	796.886	765.619	902.041	803.13	672.527	819.56	811.361	937.036	947.588
789	NO	29.745	1.20727e+06	253.17	Allocholic Acid	87.6	HMDB0000505	5404	LMST04010092	160636	C17737	2464-18-8	BHQCQFFYRZLCQQ-PGHAKIONSA-N	Lipids and lipid-like molecules	Steroids and steroid derivatives	Bile acids, alcohols and derivatives	0.161779	0.777018	0.863035	0.0820531	1.05852	1017.96	961.677	543.311	590.32	1761.65	869.503	797.047	1885.45	720.819	488.232	1000.78	536.297	2881.33	609.7	584.901	668.008	1688.85	714.824	510.362	1200.65	462.685	1041.43	551.357	541.612	601.125	488.094	684.733	688.282
793	NO	29.949	1.21997e+06	255.19	Ursodeoxycholic Acid	92.2	HMDB0000946	2982	LMST04010033	31401	C07880	128-13-2	RUDATBOHQWOJDD-UZVSRGJWSA-N	Lipids and lipid-like molecules	Steroids and steroid derivatives	Bile acids, alcohols and derivatives	1.32968	0.877844	0.924184	0.0907549	1.06493	1148.67	1078.64	605.133	42.3376	683.783	42.4497	608.003	1517.97	461.784	41.8712	42.4813	515.291	2690.54	478.184	444.575	548.975	2774.72	898.09	42.5103	539.996	2831.31	42.9605	44.3504	1235.59	524.807	5654.95	43.9371	788.727
[truncated: 50 more columns]

## Sheet: CRC-m_HC
Alignment ID	Retained as differential metabolite	Average Rt(min)	Average RI	Quant mass	Metabolites	Total score	HMDB	METLIN	Lipidmaps	PubChem	kegg	CAS	inchikey	Super Class	Class	Sub Class	VIP	P-value	BH-adjusted P-value	log2(FC)	FC	average(CRC-m)	average(HC)	CRC-m-1	CRC-m-3	CRC-m-9	CRC-m-13	CRC-m-34	CRC-m-12	CRC-m-6	CRC-m-18	CRC-m-31	CRC-m-22	CRC-m-33	CRC-m-24	CRC-m-23	CRC-m-7	CRC-m-25	CRC-m-4	CRC-m-19	CRC-m-5	CRC-m-17	CRC-m-16	CRC-m-14	CRC-m-10	CRC-m-27	CRC-m-20	CRC-m-2	CRC-m-32
2	NO	6.478	210379	117.01	L-Lactic Acid	75.5	HMDB0000190	45858		107689	C00186	79-33-4	JVTAAEKCZFNVCJ-REOHCLBHSA-N	Organic acids and derivatives	Hydroxy acids and derivatives	Alpha hydroxy acids and derivatives	0.17866	0.440228	0.559232	-0.138828	0.908257	1043.81	1149.25	690.365	794.992	934.06	837.413	1440.38	1605.28	1138.02	825.52	1100.68	784.804	1097.28	1297.14	975.84	1394.17	701.381	1112.35	684.558	848.125	772.122	1064.48	1136.24	683.814	993.332	601.336	1331.31	1419.88
3	NO	6.488	210736	99.9737	2,3-Butanediol	72.5	HMDB0003156	104		262	C03044	513-85-9	OWBTYPJTUOEWEK-UHFFFAOYSA-N	Organic oxygen compounds	Organooxygen compounds	Alcohols and polyols	0.713226	0.256816	0.382681	0.183483	1.13562	1142.22	1005.81	1264.48	1009.59	1437.25	897.887	1014.76	1032.09	1577.06	1741.27	1017.8	1151.16	1113.91	610.9	1222.71	1199.7	973.414	1166.6	1318.08	1134.52	290.445	1333.88	1296.79	875.361	1135.76	598.073	748.678	1527.33
7	NO	6.616	215309	174.016	Ethylamine	80.4	HMDB0013231	65533		6341	C00797	75-04-7	QUSNBJAOOMFDIB-UHFFFAOYSA-N	Organic nitrogen compounds	Organonitrogen compounds	Amines	0.760877	0.0198345	0.0557963	0.359565	1.28304	1058.75	825.191	836.069	742.849	1299.54	852.044	948.575	1861.27	2133.35	665.041	1037.36	801.144	1672.96	1262.88	1010.64	1692.54	1368.53	875.637	835.315	687.53	318.317	1305.6	717.113	729.549	1563.16	386.337	1052.92	635.393
8	NO	6.645	216345	147.02	Formamide	81.7	HMDB0001536	4182		713	C00488	75-12-7	ZHNUHDYFZUAESO-UHFFFAOYSA-N	Organic acids and derivatives	Carboximidic acids and derivatives	Carboximidic acids	0.42971	0.252907	0.380763	-0.190614	0.876233	950.925	1085.24	1255.04	782.682	559.155	1039.74	895.922	2538.48	829.291	845.854	753.528	1781.16	781.069	598.024	1297.21	1768.62	965.812	1020.58	793.263	653.645	1088.99	838.65	787.784	1561.93	543.297	541.933	730.883	745.811
9	NO	6.657	216774	207.01	2-Mercaptoethanol	83.6	HMDB0245190	65543		1567	C00928	60-24-2	DGVVWUTYPXICAM-UHFFFAOYSA-N	Organosulfur compounds	Thiols	Alkylthiols	0.215189	0.146707	0.258238	0.0384713	1.02703	1092.62	1063.87	1036.83	966.017	1056.92	1089.97	1088.82	1088.13	1009.28	1030.9	1167.54	986.516	1149.37	1059.08	1116.84	1117.17	891.511	1051.77	1115.27	1053.38	1104.55	1076.51	1143.49	1206.08	1092.33	1091.12	977.024	1073.35
13	NO	6.739	219703	76.981	D-Lactic Acid	92.4	HMDB0001311	63094		61503	C00256	10326-41-7	JVTAAEKCZFNVCJ-UWTATZPHSA-N	Organic acids and derivatives	Hydroxy acids and derivatives	Alpha hydroxy acids and derivatives	0.699918	0.126007	0.229867	-0.286781	0.819729	1037.46	1265.61	712.776	1955.64	678.29	1721.27	753.619	1010.41	1075.49	2964.43	1005.81	922.057	909.98	688.562	742.692	1063.78	1042.81	928.981	798.963	492.831	2710.52	833.121	1665.94	645.579	709.187	559.212	791.469	1527.59
14	YES	6.762	220524	151.004	Phenol	85.1	HMDB0000228	128		996	C15584	108-95-2	ISWSIDIOOBJBQZ-UHFFFAOYSA-N	Benzenoids	Phenols	1-hydroxy-4-unsubstituted benzenoids	1.49296	4.24748e-05	0.000434851	0.731869	1.66079	945.871	569.531	712.871	622.608	567.807	385.88	1198.39	508.08	610.482	1534.82	1476.89	1552.47	1299.19	1118.33	1421.47	997.799	1353.1	497.616	1143.85	435.282	1010.54	501.993	392.882	334.298	1276.84	1090.86	664.326	868.386
16	NO	6.774	220953	117.054	Lactic Acid	99.7		116		612	C01432	50-21-5	JVTAAEKCZFNVCJ-UHFFFAOYSA-N	Organic acids and derivatives	Hydroxy acids and derivatives	Alpha hydroxy acids and derivatives	0.522946	0.0119031	0.0354736	0.162288	1.11906	1007.58	900.383	1102.21	832.588	1113.65	866.443	1027.3	1000.76	1155.15	1043.18	1033.4	1038.69	1113.8	920.804	966.969	1108.21	1148.08	1033.75	954.135	928.452	506.447	994.942	945.413	781.989	1398.96	835.656	1271.6	871.965
25	NO	7.04	230455	147.018	Glycolic Acid	98	HMDB0000115	3219		757	C03547	79-14-1	AEMRFAOFKBGASW-UHFFFAOYSA-N	Organic acids and derivatives	Hydroxy acids and derivatives	Alpha hydroxy acids and derivatives	0.723924	0.0439624	0.10338	-0.239015	0.847324	1148.62	1355.58	893.788	1002.04	847.293	1026.67	917.913	1007.46	652.849	925.828	1030.41	1128.17	982.927	901.946	602.295	953.384	858.113	664.85	1066.84	953.858	1041.32	1150.41	1546.5	1312.25	1215.06	1059.78	1286.96	1427.71
27	NO	7.083	231991	258.038	Ethylene Glycol	78.7	HMDB0037790	3209		174	C15588	25322-68-3	LYCAIKOWRPUZTN-UHFFFAOYSA-N	Organic oxygen compounds	Organooxygen compounds	Alcohols and polyols	0.0246861	0.994573	0.994573	-0.000684789	0.999525	1009.63	1010.11	885.874	1439.9	852.736	1261.99	754.459	1104.46	574.118	546.119	1048.09	951.981	1078.91	774.855	1010.29	743.622	1126.41	648.089	1026.3	697.072	1192.06	1253.11	1585.06	1325.21	1406.51	944.397	940.871	1518.88
30	NO	7.231	237278	217.052	Pyruvic Acid	96.6	HMDB0000243	117	LMFA01060077	1060	C00022	127-17-3	LCTONWCANYUPML-UHFFFAOYSA-N	Organic acids and derivatives	Keto acids and derivatives	Alpha-keto acids and derivatives	0.252537	0.420019	0.547297	0.124041	1.08978	1027.82	943.142	937.002	1065.9	1713.58	1033.64	852.766	285.15	315.238	846.871	1483.4	1346.87	1242.7	794.447	1102.53	1694.57	1986.97	1120.65	838.264	1245.88	504.005	1302.4	817.205	846.586	1128.22	322.552	1807.59	701.39
36	NO	7.466	245673	188.057	2-Octanol	81.7	HMDB0034261	89811	LMFA05000620	20083		4128-31-8	SJWFXCIHNDVPSH-UHFFFAOYSA-N	Lipids and lipid-like molecules	Fatty Acyls	Fatty alcohols	0.775213	0.0266288	0.0709316	-0.272405	0.827938	850.696	1027.49	837.545	891.016	751.224	1711.83	507.686	1439.04	1229.94	1362.26	379.949	552.604	782.885	694.203	804.352	785.811	931.691	600.127	578.317	806.499	1044.51	865.438	1234.35	1130.6	696.112	634.436	1273.31	533.643
38	YES	7.484	246316	116.054	L-Alanine	95.9	HMDB0000161	11		5950	C00041	56-41-7	QNAYBMKLOCPYGJ-REOHCLBHSA-N	Organic acids and derivatives	Carboxylic acids and derivatives	Amino acids, peptides, and analogues	1.17016	0.000714655	0.00358519	-0.379289	0.768817	845.383	1099.59	822.257	869.24	948.805	526.483	1066.95	858.596	1325.95	1017.92	1024.3	1014.43	1088.58	1155.65	450.441	988.716	1229.01	1376.17	668.318	480.34	173.51	1390.76	550.057	783.478	838.486	344.204	547.672	434.525
40	NO	7.584	249889	88.9937	3-Methyl-2-Oxo-Butanoic Acid	89.1	HMDB0000019	120	LMFA01020274	49	C00141	759-05-7	QHKABHOOEWYVLI-UHFFFAOYSA-N	Organic acids and derivatives	Keto acids and derivatives	Short-chain keto acids and derivatives	0.868317	0.00881139	0.0281386	-0.276969	0.825323	948.055	1148.71	799.541	618.488	998.143	770.044	741.588	935.671	1168.2	836.655	959.189	699.671	1331.59	1056.26	757.667	1352.7	989.039	1803.93	554.888	662.111	1702.91	831.627	685.798	860.725	933.368	1178.8	773.899	1162.27
52	NO	7.877	260355	131.041	2-Hydroxybutyric Acid	98.7	HMDB0000008		LMFA01050004	11266	C05984		AFENDNXGAFYKQO-UHFFFAOYSA-N	Organic acids and derivatives	Hydroxy acids and derivatives	Alpha hydroxy acids and derivatives	0.0879411	0.978104	0.984647	-0.00517433	0.99642	903.831	907.078	568.567	554.697	830.671	1067.92	884.385	477.025	961.102	1159.79	921.048	589.563	724.745	463.219	673.204	545.911	699.1	1133.4	657.626	527.864	3078.66	477.362	993.158	684.341	573.279	1395.72	2460.93	783.504
55	NO	7.931	262284	75.01	3-Methylcyclohexanol	80.9	HMDB0031538	87747		11566		591-23-1	HTSABYAWKQAHBT-UHFFFAOYSA-N	Organic oxygen compounds	Organooxygen compounds	Alcohols and polyols	0.0538772	0.557378	0.660515	0.00507969	1.00353	1006.93	1003.39	977.466	986.765	995.236	1045.24	993.972	1011.79	1017.27	1003.55	995.324	1002.98	992.883	1000.08	997.742	994.168	1000.48	1002.66	998.503	997.349	1124.27	993.784	1002.29	985.116	981.671	974.804	981.894	998.773
59	NO	7.963	263427	147.026	Oxalic Acid	94.9	HMDB0002329	113		971	C00209	144-62-7	MUBZPKHOEPUJKR-UHFFFAOYSA-N	Organic acids and derivatives	Carboxylic acids and derivatives	Dicarboxylic acids and derivatives	0.366521	0.394883	0.523611	0.215281	1.16093	1284.03	1106.04	1399.8	906.986	1033.89	1236.64	916.851	4412.01	2817.35	1998	729.896	1508.41	669.589	674.918	725.731	768.201	856.092	1383.84	1485.26	1791.96	722.205	694.356	1820.92	673.252	419.058	1009.6	1263.26	461.975
60	NO	7.979	263999	146.049	2-Pyrrolidinone	74	HMDB0002039	6452		12025	C11118	616-45-5	HNJBEVLQSNELDL-UHFFFAOYSA-N	Organoheterocyclic compounds	Pyrrolidines	Pyrrolidones	0.889776	0.0233995	0.0640035	0.636663	1.55473	644.656	414.642	16.4936	754.691	91.8053	1056.09	194.859	838.173	843.397	311.384	968.197	309.589	78.5719	73.4563	1111.58	1023.45	949.243	1028.25	989.826	1064.61	578.773	1108.68	1085.72	1028.33	9.87123	231.58	341.883	1027.39
63	NO	8.058	266821	157.022	3-Cyclohexene-1-Methanol	70.7				15512			VEIYJWQZNGASMA-UHFFFAOYSA-N	Unclassified	Unclassified	Unclassified	0.150792	0.668952	0.743006	0.0207142	1.01446	1083.06	1067.62	971.957	950.189	1137.52	1155.61	1200.88	1240.22	1002.85	1100.66	1006.52	1012.61	1052.67	910.639	1159.42	842.925	1003.31	1047.38	1007.46	1060.24	1073.15	1222.65	1127.42	1041.25	1043.73	1029.48	1085.38	1040.16
64	YES	8.071	267285	116.042	Sarcosine	91	HMDB0000271	51		1088	C00213	107-97-1	FSYKKLYZXJSNPZ-UHFFFAOYSA-N	Organic acids and derivatives	Carboxylic acids and derivatives	Amino acids, peptides, and analogues	1.83704	0.000220306	0.00135331	-1.01199	0.495863	743.329	1499.06	748.779	596.701	541.783	629.336	1008.06	703.506	587.923	647.556	953.511	877.203	827.034	870.159	641.13	649.731	960.293	866.092	845.155	566.216	707.14	758.689	616.044	676.051	819.593	791.076	779.382	503.967
67	NO	8.122	269107	84.97	Benzyl Alcohol	74.7	HMDB0003119	1299		244	C03485	100-51-6	WVDDGKGOMKODPV-UHFFFAOYSA-N	Benzenoids	Benzene and substituted derivatives	Benzyl alcohols	0.168299	0.552136	0.656889	0.0655459	1.04648	1046.78	1000.29	1157.94	1664.19	889.23	1117.94	757.203	1034.1	869.216	789.016	919.834	380.557	760.779	1277.16	989.145	1023.62	690.24	807.226	1788.51	1414.2	960.013	983.884	733.969	799.314	1172	1547.84	596.68	1165.2
77	NO	8.238	273251	156.045	5-Methylpyrrolidin-2-One	86.6				66055			YVIVRJLWYJGJTJ-UHFFFAOYSA-N	Unclassified	Unclassified	Unclassified	0.482518	0.462624	0.5778	0.214069	1.15996	980.401	845.206	581.293	2171.08	1766.75	796.798	3185.29	761.188	1747.57	844.674	636.738	873.779	1446.54	831.126	924.265	151.335	582.314	167.113	940.394	165.837	166.448	829.795	757.003	624.28	1035.16	166.482	1231.92	849.905
81	NO	8.404	279181	165.032	P-Cresol	95.4	HMDB0001858	4236		2879	C01468	106-44-5	IWDCLRJOBJJRNH-UHFFFAOYSA-N	Benzenoids	Phenols	Cresols	0.301343	0.162791	0.276836	0.398799	1.31841	1218.22	924.006	1299.29	1655.55	1673.23	1061.76	3135.61	1315.09	886.607	1295.25	933.7	298.217	2676.25	1429.98	357.014	2507.03	2788.28	251.517	207.386	3396.22	262.366	2159.85	289.862	316.399	125.822	742.876	283.967	2818.51
83	NO	8.444	280610	86.0332	1,3-Butanediol	74.6	HMDB0031320	87583		7896	C20335	107-88-0	PUPZLCDOIYMWBV-UHFFFAOYSA-N	Organic oxygen compounds	Organooxygen compounds	Alcohols and polyols	0.859262	0.000485636	0.00270697	-0.264266	0.832622	1014.52	1218.46	1079.39	718.723	826.501	888.484	902.703	801.11	1092.9	1024.51	916.664	1002.58	1145.09	1205.55	706.701	1366.64	1105.8	1216.86	903.607	1276.45	1343.77	814.688	773.99	1205.09	833.402	940.278	642.406	1104.65
84	NO	8.458	281110	147.04	3r-Hydroxy-Butanoic Acid	98.8	HMDB0000011	35598	LMFA01050243	92135	C01089	625-72-9	WHBMMWSBFZVSSR-GSVOUGTGSA-N	Organic acids and derivatives	Hydroxy acids and derivatives	Beta hydroxy acids and derivatives	0.642778	0.137357	0.24471	0.957853	1.94242	1166.84	600.715	323.585	675.707	228.791	606.625	386.802	470.765	1284.57	920.319	398.635	474.329	443.47	491.602	1036.67	518.217	479.211	549.956	484.064	391.017	10287.4	470.531	712.384	362.545	345.245	8062.24	1707.21	736.677
86	NO	8.505	282789	145.062	2-Hydroxy-3-Methylbutyric Acid	96.8	HMDB0000407	5396	LMFA01050478	99823		4026-18-0	NGEWQZIDQIYUNV-UHFFFAOYSA-N	Lipids and lipid-like molecules	Fatty Acyls	Fatty acids and conjugates	0.00341189	0.579089	0.678357	0.146156	1.10662	1020.94	922.575	817.412	698.186	771.808	507.355	372.104	633.083	987.074	1145.66	622.798	1143.02	1118.51	1011.71	583.825	1511.13	1002.17	1873.17	301.452	891.48	1704.58	621.792	716.527	336.177	879.797	1017.75	5798.19	571.648
87	NO	8.516	283182	152	4-Pyridinol	77.1		3232		12290		626-64-2	GCNTZFIIOFTKIY-UHFFFAOYSA-N	Organoheterocyclic compounds	Pyridines and derivatives	Hydropyridines	0.079554	0.603961	0.696522	-0.0180457	0.98757	977.585	989.89	895.893	986.89	948.49	1083.78	1040.8	1088.92	904.437	961.728	956.969	905.5	1030.09	873.351	1054.37	847.832	873.431	1032.81	901.657	923.29	1092.43	1074	1052.96	935.039	1003.18	877.081	943.052	947.877
92	YES	8.659	288290	147.02	1,4-Butanediol	81.6	HMDB0244201						WERYXYBDKMZEQL-UHFFFAOYSA-N	Organic oxygen compounds	Organooxygen compounds	Alcohols and polyols	1.70064	1.75885e-07	4.41178e-06	-0.717933	0.607968	801.149	1317.75	609.256	785.064	590.784	1351.75	1018.54	567.763	1164.56	736.15	788.985	708.642	465.845	937.962	464.978	685.92	780.586	885.138	1133.42	555.36	1119.13	721.613	621.079	825.747	499.436	1075.88	863.536	386.146
93	YES	8.66	288326	130.06	2-Methylalanine	96.2	HMDB0001906	37	LMFA01100053	6119	C03665	62-57-7	FUOOLUPWFVMBKG-UHFFFAOYSA-N	Organic acids and derivatives	Carboxylic acids and derivatives	Amino acids, peptides, and analogues	1.87947	1.62804e-07	4.41178e-06	-0.87149	0.546582	746.066	1364.97	471.413	640.39	560.627	1104.3	1206	345.529	1028.34	798.141	741.573	611.043	431.207	695.888	501.317	488.779	719.156	998.816	1030.48	417.861	1027.62	707.17	614.535	875.125	358.86	910.76	977.722	340.897
97	NO	8.755	291720	241.036	Methylphosphate	91.4	HMDB0061711			13130		812-00-0	CAAULPUQFIIOTL-UHFFFAOYSA-N	Organic acids and derivatives	Organic phosphoric acids and derivatives	Phosphate esters	0.479249	0.00984861	0.0302493	0.145374	1.10602	908.824	821.708	758.827	872.707	920.483	1053.44	711.15	888.429	920.888	1060.33	1092.09	1178.28	1043.26	816.88	873.027	847.355	984.918	978.724	932.258	705.736	681.424	870.567	898.249	768.97	934.092	809.45	1477.64	897.115
105	YES	8.931	298007	210.989	T-Butylphosphonic Acid	76.7				312546			OGDSVONAYZTTDA-UHFFFAOYSA-N	Unclassified	Unclassified	Unclassified	1.03841	1.29625e-06	2.16763e-05	0.295509	1.22732	979.484	798.069	921.132	903.385	983.922	1059.15	914.198	930.824	868.536	1075.17	1106.63	1132.78	1071.7	854.107	874.708	924.046	990.805	1006.83	973.002	698.025	1024.38	1004.41	917.114	925.695	1026.44	918.642	1476.67	1022.99
110	NO	9.094	303830	147.02	Malonic Acid	82.3	HMDB0000691	3237	LMFA01170041	867	C00383	141-82-2	OFOBLEOULBTSOW-UHFFFAOYSA-N	Organic acids and derivatives	Carboxylic acids and derivatives	Dicarboxylic acids and derivatives	0.600596	0.0503448	0.114801	-0.305737	0.809029	886.806	1096.14	1028.77	1192.62	1099.71	744.383	817.638	389.704	784.024	564.128	813.394	639.256	623.285	697.787	870.097	632.53	959.123	965.557	1016.29	846.6	579.777	1613.41	654.405	1587.25	540.256	706.937	1320.47	532.877
112	YES	9.126	304973	200.083	3-Methyl-2-Oxovaleric Acid	93.1	HMDB0000491	122		47	C03465	1460-34-0	JVQYSWDUAOAHFM-UHFFFAOYSA-N	Organic acids and derivatives	Keto acids and derivatives	Short-chain keto acids and derivatives	1.21825	0.000239439	0.00144142	-0.461607	0.726177	835.924	1151.13	554.04	693.101	876.697	679.337	886.334	806.201	1194.61	695.984	822.009	692.073	1307.14	947.726	723.808	998.587	992.034	1617.55	596.944	556.893	611.791	761.045	840.457	727.264	1149.82	612.903	342.236	447.863
121	YES	9.372	313761	200.084	Ketoleucine	94.7	HMDB0000695	121		70	C00233	816-66-0	BKAJNAXTPSGJCU-UHFFFAOYSA-N	Organic acids and derivatives	Keto acids and derivatives	Short-chain keto acids and derivatives	1.61642	1.10338e-06	2.07574e-05	-0.63022	0.646078	790.311	1223.24	615.896	760.683	806.81	775.664	739.788	611.788	1082.49	774.634	762.927	626.935	1251.4	940.63	529.276	1052.84	914.618	1603.93	610.967	511.915	509.178	672.316	710.077	856.179	916.741	496.364	482.225	443.115
122	YES	9.402	314832	144.088	L-Valine	97.6	HMDB0000883	35		6287	C00183	72-18-4	KZSNJWFQEVHDMF-BYPYZUCNSA-N	Organic acids and derivatives	Carboxylic acids and derivatives	Amino acids, peptides, and analogues	1.3942	2.22097e-06	3.51848e-05	-0.510603	0.701929	830.644	1183.37	765.326	650.63	874.177	857.092	806.014	658.399	964.623	712.458	816.888	736.581	991.253	1063.84	766.52	1032.06	997.995	1369.62	631.33	698.665	635.261	921.153	650.395	836.708	692.003	1081.31	430.644	423.529
126	YES	9.582	321262	179.045	3-Ethylphenol	91.7	HMDB0059873	70020		12101	C14386	620-17-7	HMNKTRSOROOSPP-UHFFFAOYSA-N	Benzenoids	Phenols	1-hydroxy-4-unsubstituted benzenoids	2.02853	1.22673e-06	2.16763e-05	1.32206	2.50022	1116.47	446.546	879.198	507.547	507.547	507.547	1822.24	488.121	488.121	2276.09	2020.17	2221.42	1195.62	1464.22	1522.12	366.293	1727.61	363.526	1939.35	380.406	1353.28	380.406	447.373	447.373	1726.73	1585.66	445.725	1584.51
127	NO	9.626	322834	75	6-Aminohexan-1-Ol	73.5				19960			SUTWPJHCRAITLU-UHFFFAOYSA-N	Unclassified	Unclassified	Unclassified	0.422812	0.220384	0.348293	-0.061244	0.958437	984.794	1027.5	1277.48	1020.3	1005.96	1001.63	1004.37	1005.84	1014.89	999.483	1012.94	1014.26	1006.33	1017.73	1008.47	9.45221	1014.3	997.562	1010.83	1010.54	996.184	998.573	1003.72	1010.58	1013.98	1013.21	994.243	1009.01
128	NO	9.63	322977	75.02	3-Aminobutanoic Acid	77.2	HMDB0031654	87838		10932		541-48-0	OQEBBZSWEGYTPG-UHFFFAOYSA-N	Organic acids and derivatives	Carboxylic acids and derivatives	Amino acids, peptides, and analogues	0.00206634	0.987163	0.990453	5.65213e-05	1.00004	996.694	996.655	995.149	1003.17	988.094	983.549	992.635	1002.61	1011.09	994.473	1005.26	1006.46	999.775	1010.53	983.189	1000.68	995.267	993.171	1003.95	984.563	981.978	992.012	976.878	977.732	1006.05	1005.2	993.113	1004.26
133	NO	9.77	327757	277.112	Hydroxyurea	82.9	HMDB0015140	4068		3657	C07044	127-07-1	VSNHCAURESNICA-UHFFFAOYSA-N	Organic acids and derivatives	Carboximidic acids and derivatives	Unclassified	0.158022	0.281392	0.405092	-0.0926891	0.937773	829.248	884.273	716.744	883.393	836.186	1152.96	1032.02	1201.65	760.299	884.076	739.628	703.755	922.967	705.571	1004.41	553.36	823.073	833.052	770.124	666.257	873.039	806.785	909.136	656.449	790.081	621.482	756.635	698.987
135	NO	9.818	329394	159.08	2-Hydroxy-3-Methylpentanoic Acid	89.4				164623			RILPIWOPNGRASR-UHFFFAOYSA-N	Unclassified	Unclassified	Unclassified	0.183815	0.778816	0.834248	0.0817883	1.05833	1039.3	982.018	904.456	839.99	791.535	193.096	196.346	637.534	738.736	874.643	641.51	957.556	1523.58	867.949	594.438	1131.16	966.611	1269.25	182.695	699.526	1305.04	186.294	894.115	206.026	1218.29	859.558	6126.78	940.561
152	YES	10.275	344977	174.08	Ethanolamine	97.8	HMDB0000149	3207		700	C00189	141-43-5	HZAXFHJVJLSVMW-UHFFFAOYSA-N	Organic nitrogen compounds	Organonitrogen compounds	Amines	1.69408	5.82741e-08	1.75405e-06	-0.692869	0.618623	808.652	1307.18	838.812	1104.82	872.605	978.446	799.096	704.208	804.453	800.358	806.872	940.344	1258.97	1118.72	581.177	800.879	950.164	973.83	729.533	589.691	576.462	796.376	685.145	768.185	873.457	664.822	910.883	480.318
153	NO	10.295	345659	201.112	Caprylic Acid	98.6	HMDB0000482	112	LMFA01010008	379	C06423	124-07-2	WWZKQHOCKIZLMA-UHFFFAOYSA-N	Lipids and lipid-like molecules	Fatty Acyls	Fatty acids and conjugates	0.455737	0.206424	0.332265	1.02144	2.02994	1161.03	571.951	497.963	548.729	499.746	536.17	486.658	636.143	500.891	597.961	485.477	527.717	503.038	490.323	533.256	485.562	499.777	531.757	514	495.575	10745.5	547.643	786.907	526.164	476.839	11771.6	628.241	529.505
155	NO	10.34	347194	188.053	(2s)-2-Acetamidopropanoic Acid	72.2	HMDB0000766	5733		88064		97-69-8	KTHDTJVBEPMMGL-VKHMYHEASA-N	Organic acids and derivatives	Carboxylic acids and derivatives	Amino acids, peptides, and analogues	0.454206	0.494514	0.60836	0.14543	1.10606	822.953	744.04	636.402	363.207	381.107	1311.33	409.079	1924.67	887.424	1475.27	563.858	597.351	1537.6	277.031	1002.09	575.462	852.347	1214.4	1550.95	274.027	860.463	793.883	1647.86	491.596	484.608	915.02	682.587	565.306
161	NO	10.384	348694	299.13	Phosphoric Acid	96.8	HMDB0001429	3231		1004	C00009	14265-44-2	NBIIXXVUZAFLBC-UHFFFAOYSA-N	Homogeneous non-metal compounds	Non-metal oxoanionic compounds	Non-metal phosphates	0.149785	0.150895	0.264067	0.0306472	1.02147	988.945	968.158	1004.5	906.94	969.135	1051.21	881.21	987.823	988.4	986.217	1081.21	1018.15	935.02	884.86	1045.19	987.559	946.236	1049.15	1054.66	953.442	911.093	1080.59	1033.69	948.495	1011.92	932.682	968.372	1010.03
162	NO	10.388	348831	205.091	Glycerol	96.7	HMDB0000131	105		753	C00116	56-81-5	PEDCQBHIVMGVHV-UHFFFAOYSA-N	Organic oxygen compounds	Organooxygen compounds	Carbohydrates and carbohydrate conjugates	0.00435185	0.580331	0.678357	0.119768	1.08656	1027.27	945.433	704.319	843.563	654.237	778.367	589.493	833.149	1036.78	1200.73	1025.09	906.933	734.591	848.774	854.619	841.126	654.12	977.632	840.231	709.092	2773.56	765.4	1163.76	660.537	757.308	4962.04	1030.31	849.064
165	NO	10.516	353195	147.03	Ethylmalonic Acid	84.6	HMDB0000622	4180	LMFA01170105	11756		601-75-2	UKFXDFUAPNAMPJ-UHFFFAOYSA-N	Lipids and lipid-like molecules	Fatty Acyls	Fatty acids and conjugates	0.708697	0.236407	0.366796	0.21715	1.16243	1150.48	989.712	1273.51	1701.36	1987.29	1717.45	829.863	1345.39	1137.63	1715.57	922.471	889.507	1520.8	1269.08	2031.46	871.025	814.652	875.362	1148.01	1621	1046.07	911.643	1107.99	506.024	1375.56	763.56	1601.32	887.266
170	NO	10.664	358242	158.102	L-Isoleucine	96.6	HMDB0000172	23	LMFA01100047	6306	C00407	73-32-5	AGPKZVBTJJNPAG-WHFBIAKZSA-N	Organic acids and derivatives	Carboxylic acids and derivatives	Amino acids, peptides, and analogues	0.437134	0.161764	0.276654	1.45065	2.73331	2697.88	987.038	701.107	582.529	758.115	420.616	706.591	20427.9	886.861	665.247	650.111	713.295	1517.7	1293.85	719.237	862.524	1246.3	1457.53	346.641	612.725	1026.77	1215.27	867.935	408.347	906.498	1292.77	9175.89	387.858
171	NO	10.692	359197	180.977	Pyrazinoic Acid	81.3	HMDB0059734	2197		1047	C19915	98-97-5	NIPZZXUFJPQHNH-UHFFFAOYSA-N	Organoheterocyclic compounds	Diazines	Pyrazines	0.53808	0.00888095	0.0281386	0.196382	1.14582	996.79	869.935	842.073	928.7	1138.49	1407.89	477.981	1113.2	907.308	1014.35	1200.93	1142.33	1074.96	752.824	912.837	762.925	1067.54	985.137	1045.49	669.097	798.686	937.882	967.471	840.391	1133.52	903.526	1619.67	1069.96
172	NO	10.71	359810	180.968	Maleic Acid	83.1	HMDB0000176	4198		444266	C01384	110-16-7	VZCYOOQTPOCHFL-UPHRSURJSA-N	Organic acids and derivatives	Carboxylic acids and derivatives	Dicarboxylic acids and derivatives	0.680124	0.00122473	0.00558551	0.225718	1.16936	1012.75	866.07	880.883	919.49	1106.17	1315.11	546.585	1137.93	798.329	1080.63	1143.03	1134.65	1052.08	780.552	921.955	821.99	1078.36	988.088	1032.65	712.203	857.886	981.864	984.594	912.595	1053.86	948.126	1582.9	1120.07
173	YES	10.725	360322	158.107	2-Amino-3-Methylpentanoic Acid	96.2	HMDB0033923	316328		791	C16434	443-79-8	AGPKZVBTJJNPAG-UHFFFAOYSA-N	Organic acids and derivatives	Carboxylic acids and derivatives	Amino acids, peptides, and analogues	1.25273	4.80444e-05	0.000451917	-0.495821	0.709158	829.23	1169.32	734.281	648.461	791.583	728.14	885.475	587.213	846.604	646.92	754.034	690.269	1070.15	1003.56	736.516	946.114	1024.69	1306.49	599.523	632.11	744.81	881.495	823.751	672.874	896.724	849.101	267.616	459.839
174	NO	10.801	362913	273.132	Menthol	73.6	HMDB0035765	91009		1254		1490-04-6	NOOLISFMXDJSKH-UHFFFAOYSA-N	Lipids and lipid-like molecules	Prenol lipids	Monoterpenoids	0.0702939	0.630062	0.711075	-0.0100639	0.993048	1022.42	1029.58	1110.02	1009.61	1021.5	1026.27	1044.87	919.091	930.46	1015.85	1050.63	1056.86	972.594	990.745	1096.82	1072.09	1021.71	1077.27	999.793	1031.69	957.941	1001.73	1049.21	1007.58	999.836	967.379	1203.16	1108.76
175	NO	10.813	363323	142.072	L-Proline	96.3	HMDB0000162	29		145742	C00148	147-85-3	ONIBWKKTOPOVIA-BYPYZUCNSA-N	Organic acids and derivatives	Carboxylic acids and derivatives	Amino acids, peptides, and analogues	0.577897	0.191591	0.311723	-0.241539	0.845843	895.8	1059.06	915.389	629.648	604.564	545.723	752.332	886.317	593.335	699.338	811.067	873.291	865.777	1333.03	796.713	1160.06	1151.36	1415.14	594.996	636.781	248.362	1023.04	741.543	572.179	944.092	500.188	893.404	439.447
177	NO	10.886	365812	143.07	Levulinic Acid	80.2	HMDB0000720	2195	LMFA01060006	11579		123-76-2	JOOXCMJARBKPKM-UHFFFAOYSA-N	Organic acids and derivatives	Keto acids and derivatives	Gamma-keto acids and derivatives	0.539977	0.212244	0.339816	2.37106	5.17323	12520.7	2420.29	1017.5	1089.59	1114.31	1345.22	736.307	861.706	1242.81	550.593	249.289	1000.02	958.004	995.901	1334.23	930.724	88305	1029.42	1858.75	983.022	1196.75	945.312	1593.85	1235.35	963.078	1089.37	67479.2	753.226
178	NO	10.944	367790	174.087	Glycine	98.7	HMDB0000123	20		750	C00037	56-40-6	DHMQDGOQFOQNFH-UHFFFAOYSA-N	Organic acids and derivatives	Carboxylic acids and derivatives	Amino acids, peptides, and analogues	0.717769	0.0205868	0.0573763	-0.480545	0.716707	833.634	1163.14	1273.18	1086.09	1213.05	1330.57	753.021	804.812	1021.65	647.816	614.822	748.454	886.18	1376.51	562.897	757.176	902.054	648.709	891.055	495.907	190.833	1407.78	654.732	733.788	756.671	668.248	321.397	354.641
179	NO	11.004	369836	168.007	4-Cyclohexene-1,2-Diol	74.5				349713			NWVFBFHOQGKOIF-UHFFFAOYSA-N	Unclassified	Unclassified	Unclassified	0.719189	0.00785759	0.0263386	-0.294998	0.815073	779.36	956.184	463.351	486.509	709.323	1283.04	687.784	568.167	1055.07	1028.99	1127.93	1125.61	1080.68	988.905	711.203	945.905	1095.3	710.303	740.974	615.247	845.909	789.939	962.507	525.804	507.998	1066.2	729.826	558.069
182	NO	11.084	372563	240.082	2,3-Dihydroxypyridine	83.8	HMDB0245397	44697		28115		16867-04-2	GGOZGYRTNQBSSA-UHFFFAOYSA-N	Organoheterocyclic compounds	Pyridines and derivatives	Hydropyridines	0.090218	0.503858	0.614013	-0.0199872	0.986241	967.379	980.875	957.084	912.142	908.398	1034.43	1183.89	1047.36	945.731	914.924	963.987	930.756	1005.01	868.343	1021.34	868.342	922.816	964.417	930.457	929.811	1058.13	1064.49	1045.2	947.36	972.874	886.867	888.988	927.269
184	NO	11.106	373314	247.073	Succinic Acid	96.4	HMDB0000254	114	LMFA01170043	1110	C00042	110-15-6	KDYFGRWQOYBRFD-UHFFFAOYSA-N	Organic acids and derivatives	Carboxylic acids and derivatives	Dicarboxylic acids and derivatives	0.608426	0.00692816	0.0248259	-0.147103	0.903062	1010.07	1118.5	976.129	1064.51	966.366	978.291	921.583	910.16	842.957	1054.83	980.674	1005.19	990.587	844.18	1020.65	931.713	976.81	1057.3	1255.07	944.401	842.426	1183.45	976.772	945.349	1199.02	804.464	1541.41	995.132
185	NO	11.163	375257	257.036	Pyrocatechol	76.4	HMDB0000957	282		289	C15571	120-80-9	YCIMNLLNPGFGHC-UHFFFAOYSA-N	Benzenoids	Phenols	Benzenediols	0.507049	0.106134	0.206852	0.154124	1.11275	1069.98	961.566	798.381	1143.2	821.139	901.175	797.577	945.811	1081.82	1418.19	934.845	1358.2	1251.93	945.823	1413.28	978.597	1146.97	767.728	1084.61	1002.4	1077.24	1233.76	999.026	1114.6	659.722	1103.81	2313.79	860.238
188	NO	11.331	380986	75.02	Dl-Glyceric Acid	80.7	HMDB0000139	280		752	C00258	473-81-4	RBNPOMFGQQGHHO-UHFFFAOYSA-N	Organic oxygen compounds	Organooxygen compounds	Carbohydrates and carbohydrate conjugates	0.0318103	0.349973	0.478827	-0.00174415	0.998792	995.367	996.571	994.195	1002.38	994.514	993.933	994.204	998.513	998.325	1001.18	997.184	999.767	1002.27	997.619	999.189	996.1	992.675	996.369	1001.79	991.471	997.52	988.466	985.915	987.193	996.286	997.45	1001.48	995.38
197	NO	11.697	392997	240.072	Pyrrole-2-Carboxylic Acid	85.6	HMDB0004230	3787		12473	C05942	634-97-9	WRHZVMBBRYBTKZ-UHFFFAOYSA-N	Organoheterocyclic compounds	Pyrroles	Pyrrole carboxylic acids and derivatives	0.348749	0.286447	0.408629	0.0539846	1.03813	1066.24	1027.08	1253.85	962.555	1014.71	1051.92	1036.27	1068.99	924.8	974.891	1082.48	953.828	991.543	962.378	1169.9	1114.5	889.254	1049.24	1023.34	1015.22	1111.04	1119.97	1140.02	1082.39	1017.06	1002.93	1131.06	1023.94
199	NO	11.721	393785	245.058	Fumaric Acid	95	HMDB0000134	3242		444972	C00122	110-17-8	VZCYOOQTPOCHFL-OWOJBTEDSA-N	Organic acids and derivatives	Carboxylic acids and derivatives	Dicarboxylic acids and derivatives	0.307413	0.351933	0.47933	-0.0676646	0.954181	856.247	897.363	898.447	1274.45	915.922	918.924	967.961	711.538	745.007	904.694	955.535	879.464	944.564	1003.45	1060.07	837.383	851.927	1211.03	685.272	762.144	561.778	834.257	829.089	734.998	776.337	674.857	1340.62	782.418
201	YES	11.833	397460	204.11	L-Serine	98.7	HMDB0000187	30		5951	C00065	56-45-1	MTCFGRXMJLQNBG-REOHCLBHSA-N	Organic acids and derivatives	Carboxylic acids and derivatives	Amino acids, peptides, and analogues	1.19375	3.34152e-05	0.000408407	-0.503779	0.705257	883.274	1252.41	919.305	914.016	634.965	943.348	1000.83	1025.19	1205.11	875.704	736.308	872.525	720.644	1006.38	791.74	672.02	781.832	789.481	835.027	777.634	486.237	1367.48	987.999	1002.33	739.793	845.202	599.21	432.216
203	NO	11.85	398018	221.079	Erythrono-1,4-Lactone	78.7	HMDB0000349	5338		5325915		17675-99-9	SGMJBNSHAZVGMC-PWNYCUMCSA-N	Organoheterocyclic compounds	Lactones	Gamma butyrolactones	0.690396	0.00488647	0.0177208	-0.231851	0.851542	848.58	996.522	748.829	855.192	719.426	1050.35	1085.3	1099.92	842.744	821.335	827.357	674.415	847.05	725.134	983.116	599.98	764.523	851.887	773.541	716.183	786.394	1039.27	946.608	762.111	828.341	718.769	789.888	618.789
205	YES	11.91	399987	215.136	Pelargonic Acid	98.6	HMDB0000847	5810	LMFA01010009	8158	C01601	112-05-0	FBUKVWPVBMHYJY-UHFFFAOYSA-N	Lipids and lipid-like molecules	Fatty Acyls	Fatty acids and conjugates	1.51539	2.87195e-11	2.16114e-09	-0.454186	0.729922	1096.69	1502.47	1017.36	869.283	1244.63	1536.83	1020.67	1006.23	946.209	895.453	961.966	1154.43	1014.03	941.734	1575.72	931.328	1424.79	1572.99	891.9	953.94	960.869	1583.29	1158.99	1115.35	1218.65	878.132	1106.65	1319.15
206	NO	11.927	400545	156.084	Pipecolic Acid	91.3	HMDB0000070	50		849	C00408	535-75-1	HXEACLLIILLPRG-UHFFFAOYSA-N	Organic acids and derivatives	Carboxylic acids and derivatives	Amino acids, peptides, and analogues	0.256283	0.891046	0.924845	0.0383986	1.02697	1032.5	1005.39	498.235	1048.76	807.159	829.281	957.855	1757.87	495.162	651.718	2960.7	1004.11	620.174	991.748	278.48	1351.06	817.951	739.636	798.151	446.737	3155.15	729.338	764.749	767.435	957.664	927.067	5359.07	486.364
207	YES	12.061	404942	147.01	Ethylmethylmalonic Acid	73.1		317911		68991			OGAFKQWRXQJXJD-UHFFFAOYSA-N	Unclassified	Unclassified	Unclassified	1.17416	0.00735403	0.0257391	0.420689	1.33857	1162.53	868.491	1169.33	791.758	1127.79	1224.26	651.133	1259.72	1130.06	1480.38	905.951	1272.43	743.243	698.519	1962.57	1648.12	952.604	949.143	1073.55	1783.24	719.357	976.225	2149.45	1298.35	718.276	828.327	678.172	1589.01
209	NO	12.16	408190	147.05	N-Formylglycine	91.9	HMDB0255145	460216		75606			UGJBHEZMOKVTIM-UHFFFAOYSA-N	Organic acids and derivatives	Carboxylic acids and derivatives	Amino acids, peptides, and analogues	0.866491	0.00213933	0.00894359	-0.358234	0.780119	972.515	1246.62	830.906	679.352	763.392	949.705	1022.52	1268.07	963.01	1084.7	883.172	928.872	1279.38	791.585	1056.52	766.562	916.922	1027.87	1313.08	939.652	936.18	909.117	1105.77	790.369	861.05	859.218	873.182	1071.54
210	YES	12.244	410947	218.125	L-Threonine	98.5	HMDB0000167	32		6288	C00188	72-19-5	AYFVYJQAPQTCCC-GBXIJSLDSA-N	Organic acids and derivatives	Carboxylic acids and derivatives	Amino acids, peptides, and analogues	1.04874	0.000633678	0.00328857	-0.423227	0.745755	902.108	1209.66	837.362	691.569	769.177	819.129	719.54	971.294	991.153	983.931	733.965	1094.84	721.812	1490.76	1076.84	1229.09	986.204	1102.14	851.761	1045.59	368.779	1288.59	1246.07	1026.66	741.477	558.544	414.235	427.278
212	NO	12.261	411505	221.077	4-Deoxyerythronic Acid	79.1	HMDB0000498	5484		13120901		759-06-8	LOUGYXZSURQALL-PWNYCUMCSA-N	Organic oxygen compounds	Organooxygen compounds	Carbohydrates and carbohydrate conjugates	0.644894	0.000886711	0.00423651	-0.171421	0.887968	987.926	1112.57	997.708	824.952	917.927	950.926	920.17	1053.47	995.054	1010.27	921.139	1018.57	887.507	1118.89	1044.37	1077.98	977.426	1085.21	994.236	1036.79	828.987	1173.15	1137.52	1032.47	909.633	849.444	793.405	784.287
213	NO	12.477	418593	241.068	Dimethyl-Malonic Acid	82.8	HMDB0002001	6425	LMFA01170103	11686		595-46-0	OREAFAJWWJHCOT-UHFFFAOYSA-N	Organic acids and derivatives	Carboxylic acids and derivatives	Dicarboxylic acids and derivatives	0.59637	0.120027	0.222868	-0.137591	0.909036	962.549	1058.87	844.119	977.86	960.87	1105.25	1012.73	779.961	700.131	1010.12	1223.14	1269.07	1132.68	792.248	916.03	872.825	907.274	1577.88	765.457	615.641	605.577	919.37	886.524	803.837	924.439	788.475	2175.97	799.16
216	NO	12.495	419183	204.09	Erythrofuranose	77.8	HMDB0002649	289		439574	C01796	1758-51-6	FMAORJIQYMIRHF-HERZVMAMSA-N	Organic oxygen compounds	Organooxygen compounds	Carbohydrates and carbohydrate conjugates	0.799324	0.230488	0.359465	0.164309	1.12063	898.797	802.046	937.866	699.316	805.061	912.422	1318.62	676.697	654.291	1082.54	817.237	838.306	756.459	644.747	1094.76	1021.52	919.956	937.556	910.746	1038.86	787.58	876.754	1183.57	895.675	637.959	677.238	743.372	1030.43
222	NO	12.897	432375	210.991	Hydrocinnamic Acid	83.4	HMDB0000764	4153		107	C05629	501-52-0	XMIIGOLPHOKFCH-UHFFFAOYSA-N	Phenylpropanoids and polyketides	Phenylpropanoic acids	Unclassified	0.343074	0.218281	0.347633	-0.0563762	0.961677	1009.1	1049.32	991.994	1027	1063.78	1250.02	502.269	1063.41	1054.16	1099.63	1139.37	1220.71	1077.71	1018.17	975.655	934.139	1032.34	780.694	1143.68	932.904	785.803	924.296	1128.69	937.312	1024.51	959.153	975.815	1082.03
223	YES	12.955	434278	248.113	Beta-Alanine	91.1	HMDB0000056	36		239	C00099	107-95-9	UCMIRNVEIXFBKS-UHFFFAOYSA-N	Organic acids and derivatives	Carboxylic acids and derivatives	Amino acids, peptides, and analogues	1.23973	0.000150259	0.00101417	-0.516397	0.699116	865.422	1237.88	857.262	762.926	1021.03	988.953	774.872	895.003	985.466	818.883	783.449	890.61	829.599	1173.3	814.224	1059.75	931.618	748.872	919.401	556.082	374.806	904.895	772.492	869.68	796.129	811.373	918.399	621.917
225	YES	13.01	436083	233.086	(S)-3,4-Dihydroxybutyric Acid	81.7	HMDB0000337	5326	LMFA01050461	150929		51267-44-8	DZAIOXUZHHTJKN-UHFFFAOYSA-N	Organic acids and derivatives	Hydroxy acids and derivatives	Beta hydroxy acids and derivatives	1.34199	4.5568e-05	0.000442451	0.534299	1.44824	1142.84	789.124	983.236	1111.92	1007.9	849.93	756.541	1020.38	884.849	1181.4	972.577	903.775	1372.04	606.14	1641.93	715.659	1213.58	849.266	1248	990.04	976.169	1066.88	1601.73	618.308	1271.58	916.586	2675.25	1998.57
227	YES	13.142	440414	172.076	(2s,4r)-4-[(2s,4r)-4-Hydroxy-1-Methylpyrrolidine-2-Carbonyl]Oxy-1-Methylpyrrolidine-2-Carboxylic Acid	84.9				45109792			UHMOGBXQYJLCHX-IMSYWVGJSA-N	Unclassified	Unclassified	Unclassified	1.81741	0.00392576	0.0150235	-1.50452	0.352447	588.454	1669.62	638.027	136.881	136.857	596.993	134.926	2094.33	1913.88	132.883	2486.73	992.248	1264.11	128.688	519.26	128.679	496.458	336.612	125.715	125.86	125.815	125.815	314.864	126.882	776.725	126.882	1089.34	377.385
231	NO	13.328	446518	147.027	2-Ketoglucose	75	HMDB0029932	445329		159630		26345-59-5	DCNMIDLYWOTSGK-HSUXUTPPSA-N	Organic oxygen compounds	Organooxygen compounds	Carbohydrates and carbohydrate conjugates	0.369574	0.0742133	0.1581	-0.180879	0.882166	781.241	885.595	640.666	781.407	640.123	1027.13	972.638	1136.21	712.936	801.542	778.149	669.19	959.44	603.714	977.562	512.686	819.303	872.169	777.847	647.199	927.052	852.817	845.891	609.053	763.34	560.8	966.646	601.072
233	NO	13.434	449996	174.071	3-Amino-Isobutanoic Acid	86.2	HMDB0003911	5472	LMFA01100054	64956	C05145	144-90-1	QCHPKSFMDHPSNR-UHFFFAOYSA-N	Organic acids and derivatives	Carboxylic acids and derivatives	Amino acids, peptides, and analogues	0.368697	0.0326014	0.082642	-0.0551423	0.962499	1005.88	1045.07	976.706	968.663	991.788	1056.41	849.325	997.969	967.065	1008.58	1089.33	1135.52	1035.01	1008.94	1011.22	950.407	1037.59	1057.48	1036.6	912.297	883.794	941.316	1083.25	981.849	1004.03	956.815	1110.89	996.925
234	NO	13.482	451571	229.158	Capric Acid	98.4	HMDB0000511	336	LMFA01010010	2969	C01571	334-48-5	GHVNFZFCNZKVNT-UHFFFAOYSA-N	Lipids and lipid-like molecules	Fatty Acyls	Fatty acids and conjugates	0.222612	0.22101	0.348293	1.30111	2.46418	1184.1	480.524	265.43	399.864	677.153	379.26	241.339	616.073	398.704	1114.89	248.35	438.23	335.229	259.592	441.586	258.818	282.859	308.8	392.261	341.121	14078.1	356.308	1021.38	340.043	284.189	13141.4	521.575	455.292
237	NO	13.6	455443	160.04	2-(Carboxymethylamino)Acetic Acid	87.3	HMDB0011753	34481		8897	C19911	142-73-4	NBZBKCUXIYYUSX-UHFFFAOYSA-N	Organic acids and derivatives	Carboxylic acids and derivatives	Amino acids, peptides, and analogues	0.681762	0.000368116	0.00209062	-0.161685	0.893981	1022.96	1144.28	1089.27	941.842	874.867	930.161	1066.21	935.184	935.251	963.084	1132.87	1005.84	1004.85	961.774	961.581	902.075	923.06	1108.39	1021.36	942.915	1158.92	1122.8	980.384	1006.65	1126.8	1009.55	916.499	909.787
238	NO	13.6	455443	147.029	Aminomalonic Acid	86.5	HMDB0001147	58024		100714	C00872	1068-84-4	JINBYESILADKFW-UHFFFAOYSA-N	Organic acids and derivatives	Carboxylic acids and derivatives	Amino acids, peptides, and analogues	0.663521	0.0803469	0.166789	0.22917	1.17216	1132.07	965.795	1607.03	1177.77	1601.66	1519.35	857.119	977.765	1599.91	1413.27	989.357	1321.36	964.663	653.345	1212.07	1046.6	911.56	999.31	1500.91	1121.27	416.546	1472.76	1395.61	927.894	901.361	840.18	567.002	1097.71
245	NO	13.796	461875	188.98	3s,4-Dihydroxybutyric Acid	72.1	HMDB00337	45841	LMFA01050378	10920498			DZAIOXUZHHTJKN-VKHMYHEASA-N	Organic acids and derivatives	Hydroxy acids and derivatives	Beta hydroxy acids and derivatives	0.905418	0.434405	0.556408	1.85351	3.61378	8106.4	2243.19	1000	1000	1000	1000	1000	1000	1000	1000	1000	1000	1000	1000	1000	1000	1000	1000	1000	1000	242618	1000	1000	1000	1000	1000	1000	1000
247	NO	13.89	464959	233.087	Malic Acid	98.1	HMDB0000744	118		525	C00149	6915-15-7	BJEPYKJPYRNKOW-UHFFFAOYSA-N	Organic acids and derivatives	Hydroxy acids and derivatives	Beta hydroxy acids and derivatives	0.451387	0.166935	0.280712	0.221638	1.16606	1041.45	893.141	692.682	1321.69	789.287	721.255	819.59	773.343	1359.86	1702.06	825.581	965.575	1143.61	1121.6	855.745	934.219	993.674	1050.03	723.253	654.782	560.542	854.995	751.366	857.618	963.281	922.199	3693.65	1228.18
248	NO	13.95	466928	174.066	1,2-Ethanediamine	83.4	HMDB0031225	4019		3301		107-15-3	PIICEJLVQHRZGT-UHFFFAOYSA-N	Organic nitrogen compounds	Organonitrogen compounds	Amines	0.234328	0.137395	0.24471	0.0734986	1.05227	1028.18	977.113	899.905	1007.84	984.033	1143.11	886.991	1276.65	1131.92	1165.55	921.889	1151.72	1131.64	939.311	1119.59	1030.09	1022.86	947.214	963.604	391.621	1206.21	1068.14	1015.62	1093.5	949.782	914.049	1026.53	868.455
249	YES	13.968	467519	196.133	4-Nitrophenol	73.8	HMDB0001232	4100		980	C00870	100-02-7	BTJIUGUIPKRLHP-UHFFFAOYSA-N	Benzenoids	Phenols	Nitrophenols	1.61934	0.000152771	0.00101417	0.575635	1.49033	996.093	668.369	1218.68	766.014	1083.98	1213.36	719.882	1167.61	720.395	1270.05	859.836	1009.45	838.371	410.438	1301.33	1067.09	893.275	573.747	1140.54	1122.53	872.853	784.889	1451.05	767.85	815.2	881.468	1006.52	1760.94
251	NO	14.044	470013	144.082	Erythritol	83.4	HMDB0002994	140		222285	C00503	149-32-6	UNXHWFMMPAWVPI-ZXZARUISSA-N	Organic oxygen compounds	Organooxygen compounds	Carbohydrates and carbohydrate conjugates	0.944117	0.175135	0.289646	0.218557	1.16357	839.904	721.834	1000.25	496.904	1019.36	1051.08	553.735	772.029	740.319	1037.92	699.137	774.327	817.546	374.395	1167.53	1265.09	957.173	687.787	735.959	940.577	581.213	648.769	1056.41	721.976	545.555	984.857	422.466	1154.65
252	NO	14.107	472080	174.08	Octylamine	83.5	HMDB0255916	65641		8143	C01740	111-86-4	IOQPZZOEVPZRBK-UHFFFAOYSA-N	Organic nitrogen compounds	Organonitrogen compounds	Amines	0.0851144	0.440326	0.559232	-0.0148715	0.989745	1008.35	1018.8	1049.52	913.921	1007.65	1046.17	966.961	1038.33	1008.72	959.089	967.895	999.014	1054.31	943.937	999.949	983.427	1032.66	1007.47	999.546	962.529	1073.01	1084.1	1061.13	1050.01	1036.51	953.268	973.228	1024.07
254	NO	14.172	474213	217.1	L-Threitol	98.6				445969			UNXHWFMMPAWVPI-IMJSIDKUSA-N	Unclassified	Unclassified	Unclassified	0.47277	0.0965164	0.192394	0.205108	1.15277	737.788	640.012	774.548	698.223	667.276	461.505	620.225	648.809	778.552	840.941	589.87	568.479	1229.74	481.582	1214.02	596.502	975.48	655.694	684.245	541.655	443.724	855.714	747.255	1343.13	664.61	355.934	1558.99	758.759
260	YES	14.379	481006	176.061	L-Methionine	98.3	HMDB0000696	26		6137	C00073	63-68-3	FFEARJCKVFRZRR-BYPYZUCNSA-N	Organic acids and derivatives	Carboxylic acids and derivatives	Amino acids, peptides, and analogues	1.79975	5.02184e-08	1.67953e-06	-0.781583	0.581728	805.542	1384.74	812.274	963.143	709.012	740.8	924.938	650.673	839.048	871.178	626.595	825.717	1036.61	1083.11	547.632	825.661	1013.06	1035.19	741.27	775.455	420.904	807.771	807.354	1004.82	778.908	373.537	603.107	376.62
264	NO	14.417	482253	156.049	Pyroglutamic Acid	98	HMDB0000267	3251		7405	C01879	98-79-3	ODHCTXKNWHHXJC-VKHMYHEASA-N	Organic acids and derivatives	Carboxylic acids and derivatives	Amino acids, peptides, and analogues	0.113451	0.794699	0.848243	0.02545	1.0178	973.329	956.31	717.971	930.949	1003.18	853.721	936.35	1319.8	1342.94	900.74	974.119	822.539	1098.78	1012.07	1036.63	988.688	963.333	932.082	905.459	1077.31	501.75	1302.78	971.875	732.871	1007.78	631.592	886.129	725.201
266	NO	14.486	484517	230.128	4-Hydroxyproline	96.6	HMDB0000725	257		5810	C01157	51-35-4	PMMYEEVYMWASQN-DMTCNVIQSA-N	Organic acids and derivatives	Carboxylic acids and derivatives	Amino acids, peptides, and analogues	0.806397	0.607855	0.698337	-0.162901	0.893227	1077.83	1206.67	719.126	2203.11	1038.68	1022.42	590.056	1110.05	23.1053	466.898	1841.13	1349.77	654.256	1108.08	459.621	1515.37	603.669	467.171	754.161	564.512	146.441	1490.51	1526.08	766.405	996.614	23.2787	617.958	479.814
269	YES	14.553	486722	232.112	L-Aspartic Acid	91.5	HMDB0000191	15		5960	C00049	56-84-8	CKLJMWTZIZZHCS-REOHCLBHSA-N	Organic acids and derivatives	Carboxylic acids and derivatives	Amino acids, peptides, and analogues	1.48295	7.43908e-05	0.000589253	-0.636906	0.643091	873.917	1358.93	1022.55	738.136	752.14	887.609	1058.84	904.302	734.5	812.596	1072.48	1005.56	965.663	924.235	783.388	875.816	1064.24	938.806	1090.68	725.182	664.817	959.011	768.595	859.502	768.301	765.952	889.73	625.258
273	NO	14.704	491725	147.03	D-Threonic Acid	85.8		35473		151152			JPIJQSOTBSSVTP-GBXIJSLDSA-N	Organic oxygen compounds	Organooxygen compounds	Carbohydrates and carbohydrate conjugates	0.953731	0.00122141	0.00558551	0.395666	1.31555	1054.6	801.639	1308.86	849.499	1060.31	1598.48	947.388	1077.83	726.021	1254.98	981.171	1072.88	939.069	535.54	1371.79	838.872	1322.24	758.126	836.425	1177.99	770.691	997.698	1347.61	586.767	1127.78	689.355	2475.44	1450.69
274	NO	14.71	491924	263.176	Erythronic Acid	79.8	HMDB0000613	45855		2781043		13752-84-6	JPIJQSOTBSSVTP-PWNYCUMCSA-N	Organic oxygen compounds	Organooxygen compounds	Carbohydrates and carbohydrate conjugates	0.44396	3.76863e-05	0.000408407	-0.0592023	0.959795	1002	1043.97	1001.95	923.941	987.421	1037.03	986.097	1059.09	979.02	1010.71	993.724	1016	984.516	912.735	1029	977.101	996.69	998.467	994.403	979.967	1009.46	1074.75	1086.63	1046.55	989.774	941.617	983.983	1014.25
275	NO	14.725	492421	155.061	Glutamine	73.5							ZDXPYRJPNDTMRX-UHFFFAOYSA-N	Organic acids and derivatives	Carboxylic acids and derivatives	Amino acids, peptides, and analogues	0.593438	0.00153686	0.00670429	-0.612246	0.654178	771.645	1179.57	637.135	1273.97	648.033	206.349	838.486	1056.02	692.23	628.817	724.835	718.838	1244.13	1247.9	733.091	667.813	968.087	820.468	760.539	735.108	495.446	1158.38	44.2493	861.13	956.132	692.077	643.581	7.70099
276	YES	14.727	492487	268.189	3-Hydroxypicolinic Acid	80.8	HMDB0013188	64950		13401	C18620	874-24-8	BRARRAHGNDUELT-UHFFFAOYSA-N	Organoheterocyclic compounds	Pyridines and derivatives	Pyridinecarboxylic acids and derivatives	1.67618	8.66977e-05	0.0006524	0.622182	1.5392	1240.83	806.148	1759.94	1168.24	1317.68	1119.06	904.76	1118.56	1064.35	1343.32	985.99	1127.16	1152.63	611.182	1701.63	1182.23	856.26	717.252	1159.42	1760.49	1383.47	1064.45	1791.12	932.543	1374.22	1307.07	784.793	2506.83
277	NO	14.748	493183	155.06	L-Threonic Acid	77.4	HMDB0000943	4244		5460407	C01620	7306-96-9	JPIJQSOTBSSVTP-STHAYSLISA-N	Organic oxygen compounds	Organooxygen compounds	Carbohydrates and carbohydrate conjugates	0.816402	0.00759104	0.0259648	-0.47857	0.717689	833.78	1161.76	860.975	701.767	740.794	601.027	511.613	1210.3	710.387	774.555	940.998	1001.39	881.013	1589.66	1064.59	657.035	1093.52	878.532	569.115	531.714	568.594	1255.35	733.014	968.296	1115.15	433.606	427.519	367.377
280	NO	14.802	494973	260.139	Diethylmalonic Acid	70.6	HMDB0251250	337812		68185			LTMRRSWNXVJMBA-UHFFFAOYSA-N	Lipids and lipid-like molecules	Fatty Acyls	Fatty acids and conjugates	1.09015	0.0704502	0.151468	0.29992	1.23108	1046.66	850.198	1419.97	754.839	1211.77	962.774	664.761	715.801	1082.98	1088.03	790.37	837.015	1090.83	614.715	1553.35	1422.68	904.485	859.239	744.116	1498.95	923.731	873.451	1287.76	888.608	919.973	1450.29	326.832	1697.1
283	NO	14.892	497955	115.042	Creatinine	98.4	HMDB0000562	8		588	C00791	60-27-5	DDRJAANPRJIHGJ-UHFFFAOYSA-N	Organic acids and derivatives	Carboxylic acids and derivatives	Amino acids, peptides, and analogues	0.306579	0.342312	0.470484	-0.0927233	0.937751	993.967	1059.95	1608.75	702.889	1041.52	1056.7	1215.13	854.643	849.35	1019.86	654.589	854.57	1028.77	680.528	843.595	885.036	941.676	733.999	1329.89	923.175	573.85	813.884	1149.65	787.531	826.719	846.876	1028.76	1040.02
284	NO	14.924	499015	220.094	L-Cysteine	94.8	HMDB0000574	63299		5862	C00097	52-90-4	XUJNEKJLAYXESH-REOHCLBHSA-N	Organic acids and derivatives	Carboxylic acids and derivatives	Amino acids, peptides, and analogues	0.0353997	0.801695	0.852687	-0.0252747	0.982633	793.05	807.066	786.206	872.106	722.714	948.462	912.135	504.828	518.937	737.766	879.828	711.663	1253.42	1010.21	781.153	760.791	899.431	994.073	746.149	469.391	705.04	912.373	658.595	655.981	812.587	645.542	852.378	476.751
286	YES	14.96	500208	292.124	2,3,4-Trihydroxybutanoic Acid	92.7	HMDB0245425			439535	C01620		JPIJQSOTBSSVTP-UHFFFAOYSA-N	Organic oxygen compounds	Organooxygen compounds	Carbohydrates and carbohydrate conjugates	1.84215	8.75023e-07	1.75588e-05	-0.731491	0.602281	746.612	1239.64	459.211	421.065	1172.45	1255.7	790.612	426.828	391.483	1457.96	953.433	1715.93	759.514	429.298	736.351	541.194	629.085	685.9	1316.37	790.44	786.678	1434.64	158.621	1252.5	372.029	558.987	245.344	325.441
288	NO	15.024	502329	168.041	D-Phenylalanine	78.7	HMDB0250791	65707		994	C02057	150-30-1	COLNVLDHVKWLRT-UHFFFAOYSA-N	Organic acids and derivatives	Carboxylic acids and derivatives	Amino acids, peptides, and analogues	0.473798	0.0490229	0.11264	-0.0913156	0.938666	987.491	1052.01	957.342	923.086	910.219	954.207	848.36	937.81	817.485	933.732	1132.57	1034.95	1043.5	903.884	922.688	934.384	1007.27	1305.09	1002.11	740.788	825.993	1039.86	1001.88	967.591	1028.97	802.588	1460.92	937.258
289	YES	15.033	502627	292.12	Meso-Tartrate	86.2		319344		201434			FEWJPZIEWOKRBE-XIXRPRMCSA-L	Organic acids and derivatives	Hydroxy acids and derivatives	Beta hydroxy acids and derivatives	1.3606	0.00146542	0.00648666	-0.70846	0.611973	635.297	1038.11	462.556	425.405	1162.57	587.235	789.505	13.6254	13.6254	1445.2	947.572	1696.43	764.624	428.913	745.183	539.998	635.573	686.542	1305.48	791.472	783.25	1424.47	13.7327	1235.55	13.7306	554.399	32.8195	13.7213
291	NO	15.181	507532	202.103	Dodecanol	92.9	HMDB0011626	34482	LMFA05000001	8193	C02277	112-53-8	LQZZUXJYWNFBMV-UHFFFAOYSA-N	Lipids and lipid-like molecules	Fatty Acyls	Fatty alcohols	1.04492	0.104232	0.205057	0.274119	1.20926	885.705	732.438	959.236	531.491	947.449	919.911	629.72	746.268	709.732	1037.18	688.542	818.528	898.733	393.767	1180.03	1151.48	1053.57	715.703	719.88	883.922	731.681	654.625	1348.89	580.67	785.28	836.267	250.4	1322.78
293	NO	15.226	509023	192.031	2-Hydroxyglutaric Acid	91.2	HMDB0059655	63268	LMFA01050483	43	C02630	2889-31-8	HWXBTNAVRSUOJR-UHFFFAOYSA-N	Organic acids and derivatives	Hydroxy acids and derivatives	Short-chain hydroxy acids and derivatives	0.398787	0.275972	0.401089	-0.243754	0.844545	699.953	828.793	257.485	759.783	315.787	1032.75	1048.64	1301.55	33.7348	626.929	719.462	570.71	1064.98	513.614	1180.04	32.2824	562.535	735.288	542.62	474.381	1238.3	688.151	863.966	407.839	855.165	747.345	661.366	585.38
296	NO	15.337	512701	186.068	Prolin	94.9	HMDB0251528			614	C16435		ONIBWKKTOPOVIA-UHFFFAOYSA-N	Organic acids and derivatives	Carboxylic acids and derivatives	Amino acids, peptides, and analogues	1.09711	0.0456343	0.10648	0.409795	1.3285	1179.76	888.038	1106.91	583.082	740.946	843.353	614.412	1747.38	1199.4	1482.08	751.58	1018.05	818.937	522.838	1844.77	1574.86	1198.64	1199.68	1114.91	1314.24	434.135	988.938	1809.86	638.222	995.158	494.089	1172.84	1259.84
297	NO	15.352	513198	193.058	Phenyllactic Acid	80.4	HMDB0000779	34529		3848	C01479	828-01-3	VOXXWSYKYCBWHO-UHFFFAOYSA-N	Phenylpropanoids and polyketides	Phenylpropanoic acids	Unclassified	0.287186	0.465317	0.578762	0.151679	1.11086	1178.1	1060.53	2222.09	1292.05	1068.26	1695.52	293.168	691.383	1245.32	1292.57	1153.09	1271.31	1519.69	940.979	1237.35	1435.35	1363.81	833.215	956.178	1199.83	959.298	1005.55	670.206	782.667	1101.68	789.126	4894.53	585.006
299	NO	15.526	518964	357.065	Phosphoglycolic Acid	87.7	HMDB0000816	5780		529	C00988	13147-57-4	ASCFNMCAHFUBCO-UHFFFAOYSA-N	Organic acids and derivatives	Organic phosphoric acids and derivatives	Phosphate esters	0.310244	0.113542	0.216609	-0.0543965	0.962997	1022.44	1061.73	1084.71	1011.85	1061.96	1168.07	886.249	1093.8	1045.86	947.161	956.186	1100.34	1137.72	1115.62	1056.3	975.124	982.56	908.663	1046.52	950.5	892.352	946.559	1000.53	921.931	1081.56	998.357	1043.3	1090.64
300	NO	15.534	519229	331.117	L-(+)-Tartaric Acid	73.7	HMDB0000956	4197		444305	C00898	87-69-4	FEWJPZIEWOKRBE-JCYAYHJZSA-N	Organic oxygen compounds	Organooxygen compounds	Carbohydrates and carbohydrate conjugates	0.253068	0.117852	0.221708	-0.343311	0.78823	778.199	987.273	916.048	309.553	1030.19	1399.99	627.561	241.549	241.549	692.851	861.094	879.212	704.844	493.034	977.696	1359.85	1146.56	1112.87	673.425	1131.11	437.25	636.046	950.206	648.256	191.55	804.105	635.555	756.871
301	NO	15.591	521118	83.0252	1,8-Octanediol	75		69885	LMFA05000683	69420	C14218	629-41-4	OEIJHBUUFURJLI-UHFFFAOYSA-N	Lipids and lipid-like molecules	Fatty Acyls	Fatty alcohols	0.281616	0.256761	0.382681	0.0580825	1.04108	1015.5	975.424	1110.93	894.097	1006.82	1017.52	905.768	931.221	997.167	1041.43	928.275	1001.68	1022.5	830.294	1196.24	1131.18	945.344	975.828	978.779	1119.5	994.256	959.415	1158.62	982.121	969.193	958.719	761.203	1228.21
302	NO	15.606	521615	147.04	2,4-Diamino-4-Oxobutanoic Acid	74.2	HMDB0251512				C16438		DCXYFEDJOCDNAF-UHFFFAOYSA-N	Organic acids and derivatives	Carboxylic acids and derivatives	Amino acids, peptides, and analogues	0.588533	0.312892	0.442161	0.123171	1.08913	1047.67	961.939	1205.82	879.996	981.986	922.549	741.928	861.478	1200.88	1124.87	860.968	975.98	1090.33	618.682	1348.64	1351.02	966.207	854.463	1010.74	1343.85	1024.35	838.864	1244.34	913.797	997.049	938.9	589.846	1410.43
303	NO	15.606	521615	274.153	3-Hydroxymethylglutaric Acid	73.5	HMDB0000355	3793		1662	C03761	503-49-1	NPOAOTPXWNWTSH-UHFFFAOYSA-N	Lipids and lipid-like molecules	Fatty Acyls	Fatty acids and conjugates	1.03557	0.119919	0.222868	0.258751	1.19644	1042.71	871.508	1350.23	777.654	999.282	981.282	635.91	689.065	1123.49	1172.4	745.082	865.15	1070.74	544.628	1422.87	1463.82	960.472	782.929	936.403	1470.12	974.175	739.774	1343.94	838.431	994.694	923.124	398.329	1727.78
304	NO	15.617	521979	210.988	Glycerol 1-Phosphate	82.1					C00623	5746-57-6	AWUCVROLDVIAJX-VKHMYHEASA-N	Lipids and lipid-like molecules	Glycerophospholipids	Glycerophosphates	0.374227	0.164781	0.278647	-0.0631955	0.957142	1014.4	1059.82	1040.93	1050.54	1055.87	1259.59	638.881	1025.95	984.874	965.565	981.769	1040	1098.44	926.644	967.347	899.159	918.077	844.777	1133.19	884.096	765.988	935.464	1097.35	981.846	1123.03	973.469	1083.7	1165.06
306	NO	15.709	525028	274.151	Oxoglutaric Acid	92.6	HMDB0000208	119		51	C00026	328-50-7	KPGXRSRHYNQIFN-UHFFFAOYSA-N	Organic acids and derivatives	Keto acids and derivatives	Gamma-keto acids and derivatives	1.19864	0.0381433	0.0925899	0.369807	1.29218	1114.48	862.477	1491.7	822.652	1143.29	852.644	768.329	672.44	988.176	1031.16	752.296	813.842	1178.17	606.035	1498.27	1256.07	935.248	859.822	736.788	1462.13	1180.28	895.018	1724.91	728.444	1377.9	1248.09	239.206	1969.69
310	NO	15.883	530794	246.124	L-Glutamic Acid	98.3	HMDB0000148	19		33032	C00025	56-86-0	WHUUTDBJXJRKMK-VKHMYHEASA-N	Organic acids and derivatives	Carboxylic acids and derivatives	Amino acids, peptides, and analogues	0.363377	0.155812	0.271095	-0.379599	0.768651	927.584	1206.77	1073.5	454.891	838.082	669.488	1025.58	775.821	623.423	789.81	1181.65	523.194	1195.68	1349.2	757.444	1072.64	1456.79	1310.35	565.987	992.067	416.491	1251.67	893.77	582.23	1448.53	498.02	942.549	774.575
312	YES	15.943	532782	329.089	Isobarbituric Acid	82.8	HMDB0303045	450832		73268			OFJNVANOCZHTMW-UHFFFAOYSA-N	Organoheterocyclic compounds	Diazines	Pyrimidines and pyrimidine derivatives	1.13392	0.00752722	0.0259648	-0.598795	0.660305	853.054	1291.91	1000	1000	1000	1000	1000	1000	1000	1000	1000	986.859	986.859	1900.66	950.329	932.944	1470.44	1071.86	447.254	392.677	387.638	387.638	922.923	369.946	366.906	800.235	363.548	356.01
313	YES	15.983	534107	218.097	L-Phenylalanine	99.8	HMDB0000159	28		6140	C00079	63-91-2	COLNVLDHVKWLRT-QMMMGPOBSA-N	Organic acids and derivatives	Carboxylic acids and derivatives	Amino acids, peptides, and analogues	1.18903	0.000140174	0.000981215	-0.439519	0.737381	895.465	1214.39	1120.78	1481.4	902.251	844.351	877.556	865.427	737.058	849.282	775.218	720.17	1046.06	1023.24	794.396	891.95	990.471	1052.07	980.031	884.913	460.009	881.227	792.145	963.551	999.329	439.379	1108.05	686.75
314	NO	16.021	535367	248.099	Dimethylolpropionic Acid	71.3				78501			PTBDIHRZYDMNKB-UHFFFAOYSA-N	Unclassified	Unclassified	Unclassified	1.06577	0.0197169	0.0557963	0.352231	1.27653	957.543	750.112	1021.08	703.275	719.655	1224.31	800.977	1560.45	1090.38	1411.37	725.391	986.797	604.426	358.021	1384.21	753.413	793.972	483.083	1107.57	1021.11	636.213	928.305	1559.84	858.734	627.461	733.521	706.255	1075.73
315	NO	16.033	535764	200.082	L-Pipecolic Acid	86	HMDB0000716	63100		439227	C00408	3105-95-1	HXEACLLIILLPRG-YFKPBYRVSA-N	Organic acids and derivatives	Carboxylic acids and derivatives	Amino acids, peptides, and analogues	0.725912	0.194484	0.314729	0.532391	1.44632	969.879	670.582	207.149	595.843	787.975	874.443	679.724	2437.51	687.012	1047.71	1281.15	784.029	194.482	185.261	437.088	1021.11	653.255	786.943	930.897	436.138	4957.81	633.835	1083.22	571.083	589.879	757.301	5562.58	487.337
316	YES	16.058	536593	333.125	Acetaminophen	77.2	HMDB0001859	6353		1983	C06804	103-90-2	RZVAJINKPMORJF-UHFFFAOYSA-N	Benzenoids	Phenols	1-hydroxy-2-unsubstituted benzenoids	1.17979	0.0140342	0.0414145	-0.462761	0.725596	830.041	1143.94	697.514	702.568	902.697	1264.44	677.385	454.993	347.398	1949.09	1263.99	1991.06	716.292	340.538	634.13	385.209	393.318	980.903	2211.4	880.596	1525.32	1560.81	108.424	1000.79	427.654	636.842	791.84	389.032
319	NO	16.096	537852	174.075	5-Amino-Pentanoic Acid	80.6	HMDB0003355	6902	LMFA01100040	138	C00431	660-88-8	JJMDCOVWQOJGCB-UHFFFAOYSA-N	Organic acids and derivatives	Carboxylic acids and derivatives	Amino acids, peptides, and analogues	0.217864	0.078764	0.164639	-0.0393286	0.973108	980.088	1007.17	1018.24	971.085	947.695	1032.4	966.861	930.184	983.486	948.917	968.747	985.981	993.745	957.48	991.171	983.331	1041.41	974.527	951.419	908.057	1137.86	1046.32	1004.01	967.641	1007.63	917.697	964.83	936.356
320	NO	16.111	538349	86.03	2,4-Diaminobutanoic Acid	78.5	HMDB0002362	6646	LMFA01100052	470		305-62-4	OGNSCSPNOLGXSM-UHFFFAOYSA-N	Organic acids and derivatives	Carboxylic acids and derivatives	Amino acids, peptides, and analogues	0.949738	0.00434239	0.0162016	-0.320951	0.800542	938.092	1171.82	732.492	1001.12	855.047	1014.6	767.034	769.98	585.666	852.344	1375.21	1353.9	907.282	848.748	615.17	602.156	871.078	1518.46	933.68	489.615	791.753	911.163	658.385	851.601	919.092	1036.66	1697.04	877.309
321	NO	16.125	538813	230.1	Hexanoylglycine	71	HMDB0000701	5669		99463		24003-67-6	UPCKIPHSXMXJOX-UHFFFAOYSA-N	Organic acids and derivatives	Carboxylic acids and derivatives	Amino acids, peptides, and analogues	0.595236	0.32183	0.452667	1.45361	2.73892	5625.13	2053.78	1000	2084.03	1000	1000	2336.65	3092.83	2416.77	2709.66	2777.79	3553.61	1000	1000	3733.89	3567.34	2906.59	2470.61	1000	3372.13	1000	2859.78	4396.93	2354.48	1000	1000	1000	4006.73
325	NO	16.209	541596	179.021	P-Hydroxyphenylacetic Acid	88.8	HMDB0000020	130		127	C00642	156-38-7	XQXPVVBIMDBYFF-UHFFFAOYSA-N	Benzenoids	Phenols	1-hydroxy-2-unsubstituted benzenoids	0.443976	0.229181	0.359289	0.454762	1.37056	1015.14	740.677	419.286	412.694	412.654	1051.34	1658.97	410.154	6436.75	410.154	383.18	1699.32	872.038	382.344	382.344	985.617	904.132	371.36	3016.3	369.074	369.074	369.074	368.577	1002.77	368.577	368.577	1286.69	957.848
329	NO	16.352	546335	307.135	Dl-Xylose	95.4	HMDB0242608			854			PYMYPHUHKUWMLA-UHFFFAOYSA-N	Organic oxygen compounds	Organooxygen compounds	Carbohydrates and carbohydrate conjugates	0.547491	0.457281	0.573506	-0.231371	0.851825	916.82	1076.3	947.205	789.539	961.772	389.987	391.053	1147.31	898.966	389.987	384.842	384.842	933.814	383.044	1653.39	383.114	813.138	1029.85	979.834	408.31	408.31	1082.48	408.665	408.665	1117.21	408.665	3509.94	402.438
332	YES	16.415	548423	257.168	Lauric Acid	93.8	HMDB0000638	357	LMFA01010012	3893	C02679	143-07-7	POULHZVOKOAJMA-UHFFFAOYSA-N	Lipids and lipid-like molecules	Fatty Acyls	Fatty acids and conjugates	1.09302	0.0028578	0.0114693	-0.543731	0.685994	908.021	1323.66	810.649	872.143	703.722	1328.16	677.056	795.573	918.176	909.989	800.021	1147.08	1080.05	914.797	927.275	779.518	754.288	696.684	938.179	895.464	1244.65	706.953	1045.41	1018.2	758.602	938.976	876.597	1033.6
333	NO	16.43	548920	451.079	Pyrophosphate(4-)	97.9	HMDB0304340						XPPKVPWEQAFLFU-UHFFFAOYSA-J	Homogeneous non-metal compounds	Non-metal oxoanionic compounds	Non-metal pyrophosphates	0.185333	0.433179	0.556408	-0.0598703	0.95935	843.518	879.26	969.123	887.398	944.918	1136.42	596.364	966.016	978.604	824.95	900.505	1116.44	1105.59	880.878	815.396	838.36	1087.45	627.084	926.316	788.066	662.357	735.79	832.261	670.802	875.826	623.409	684.264	871.593
337	NO	16.514	551703	147.02	D-Xylose	77.1	HMDB0000098	314		135191	C00181	58-86-6	SRBFZHDQGSBBOR-IOVATXLUSA-N	Organic oxygen compounds	Organooxygen compounds	Carbohydrates and carbohydrate conjugates	0.857431	0.816058	0.864906	0.0833982	1.05951	1041.75	983.235	890.532	1191.06	1269.44	1538.75	690.643	1120.55	1194.2	1126.61	794.71	1077.2	1105.1	640.913	1316.9	597.898	876.195	776.005	580.177	1118.45	3870.4	1286.73	1280.54	685.327	1066.17	1001.36	884.285	1358.73
339	YES	16.575	553725	326.089	Taurine	97.3	HMDB0000251	31		1123	C00245	107-35-7	XOAAWQZATWQOTB-UHFFFAOYSA-N	Organic acids and derivatives	Organic sulfonic acids and derivatives	Organosulfonic acids and derivatives	2.16811	3.79913e-05	0.000408407	-1.24474	0.421985	754.258	1787.4	851.344	917.443	635.461	771.144	1144.83	565.855	402.604	721.467	1097.3	608.636	726.471	825.293	1081.97	735.202	543.495	1034.19	1044.4	820.894	638.229	796.258	495.971	883.747	931.715	648.656	831.488	355.299
340	YES	16.593	554321	116.042	L-Asparagine	96.5	HMDB0000168	14		6267	C00152	70-47-3	DCXYFEDJOCDNAF-REOHCLBHSA-N	Organic acids and derivatives	Carboxylic acids and derivatives	Amino acids, peptides, and analogues	1.1574	5.37733e-05	0.000476052	-0.515289	0.699653	831.901	1189.02	895.133	992.986	614.266	670.587	819.809	946.983	1284.81	828.38	659.639	809.048	956.894	1648.96	748.816	1028.8	847.462	846.766	817.726	634.943	349.621	960.031	758.773	1115.9	716.949	540.874	510.425	489.296
341	NO	16.616	555083	144.017	Ribonolactone	80.4	HMDB0001900	6380		111064	C02674	5336-08-3	CUOKHACJLGPRHD-BXXZVTAOSA-N	Organic oxygen compounds	Organooxygen compounds	Carbohydrates and carbohydrate conjugates	0.710874	0.000180342	0.00115496	-0.176254	0.884998	992.472	1121.44	1267.68	852.15	808.383	902.861	869.321	930.543	955.755	922.949	1040.34	989.889	1080.47	1020.05	991.288	1038.41	994.201	990.57	953.564	887.879	1029.57	980.283	1003.76	945.011	995.012	916.812	1045.58	927.756
343	YES	16.642	555945	263.103	Ribulose	82.2		312		151261	C00309	488-84-6	ZAQJHHRNXZUBTE-NQXXGFSBSA-N	Organic oxygen compounds	Organooxygen compounds	Carbohydrates and carbohydrate conjugates	1.15042	0.000712941	0.00358519	-0.392973	0.761559	874.001	1147.65	353.727	1378.61	846.614	910.662	401.281	933.984	875.65	1108.97	399.78	862.652	1297.1	1589.2	943.306	1347.78	875.376	1350.33	957.563	366.892	1125.28	1145.89	383.498	868.133	382.403	1178.18	1183.57	370.657
347	NO	16.952	566217	282.093	2,4-Dihydroxyacetophenone	74	HMDB0029659	66018		6990	C03663	89-84-9	SULYEHHGGXARJS-UHFFFAOYSA-N	Organic oxygen compounds	Organooxygen compounds	Carbonyl compounds	0.15997	0.480339	0.594988	-0.104972	0.929823	820.168	882.07	570.138	856.342	555.441	1052.06	1097.31	1238.43	752.467	752.225	745.011	600.932	1021.11	630.303	1084.12	346.104	669.367	860.234	718.988	689.599	1007.99	904.37	944.345	470.791	866.538	622.461	743.755	669.797
351	NO	17.038	569067	276.102	Methyl Pentopyranoside	79.4				99057			ZBDGHWFPLXXWRD-UHFFFAOYSA-N	Unclassified	Unclassified	Unclassified	0.255117	0.340697	0.470484	-0.109024	0.927215	911.658	983.222	733.93	846.503	828.143	1115.5	1336.39	694.113	628.893	696.45	1037.11	920.956	1206.92	607.176	1198.02	686.797	635.962	1139.58	969.201	960.794	1025.31	909.388	949.992	645.915	719.723	724.797	982.2	846.773
352	NO	17.054	569597	217.095	D-Arabitol	96.8	HMDB0000568	63139		94154	C01904	488-82-4	HEBKCHPVOIAQTA-QWWZWVQMSA-N	Organic oxygen compounds	Organooxygen compounds	Carbohydrates and carbohydrate conjugates	0.29497	0.342025	0.470484	0.317033	1.24577	1137.02	912.71	687.946	952.31	731.968	905.786	858.08	973.483	843.591	1020.17	764.796	712.995	859.538	727.061	696.056	785.36	834.895	797.082	1131.36	853.892	1497.55	1175.65	876.125	627.939	1118.52	8245.37	944	925.382
354	NO	17.114	571585	218.057	N-Acetyl-Cysteine	79.9	HMDB0001890	784		12035	C06809	616-91-1	PWKSKIMOESPYIA-BYPYZUCNSA-N	Organic acids and derivatives	Carboxylic acids and derivatives	Amino acids, peptides, and analogues	0.880422	0.000499942	0.00273605	0.481815	1.3965	974.012	697.466	1328.85	874.57	1016.59	1015.39	974.711	716.487	767.726	913.398	927.243	1227.83	1747.39	1103.7	1153.38	1301.17	1456.07	901.586	710.448	830.634	55.925	1160.35	980.403	720.767	927.121	477.753	472.109	1066.14
355	YES	17.131	572149	304.126	Glyceraldehyde	75	HMDB0001051	4176		751	C02154	56-82-6	MNQZXJOMYWMBOU-UHFFFAOYSA-N	Organic oxygen compounds	Organooxygen compounds	Carbohydrates and carbohydrate conjugates	1.4336	0.00290866	0.0115198	1.02969	2.04159	1420.01	695.541	1198.57	535.5	1922.72	697.512	1840.35	1017.49	1532.27	333.23	2053.68	1036.74	3755.97	2297.18	853.076	2308.78	2931.81	1242.85	756.849	732.83	191.955	1568.41	511.331	831.487	4877.35	202.98	3565.55	310.038
358	NO	17.215	574932	117.032	Alanylthreonine	78.3	HMDB0028697	458634		6427004		24032-50-6	BUQICHWNXBIBOG-LMVFSUKVSA-N	Organic acids and derivatives	Carboxylic acids and derivatives	Amino acids, peptides, and analogues	1.06229	0.0246944	0.0663663	0.385847	1.30663	1155.99	884.711	1284.66	797.83	918.801	916.965	645.494	1346.29	1375.97	1532.56	979.287	1341.91	900.109	726.592	2219.34	1629.71	1117.21	749.869	1031.66	1920.46	619.012	1097.33	2295.89	1010.32	833.712	688.843	471.911	1552.75
360	NO	17.241	575794	154.001	2-Aminohexanedioic Acid	77.7	HMDB0302754	324	LMFA01170098	469	C00956	542-32-5	OYIFNHCXNCRBQI-UHFFFAOYSA-N	Organic acids and derivatives	Carboxylic acids and derivatives	Amino acids, peptides, and analogues	0.595804	0.0043599	0.0162016	-0.18136	0.881871	948.616	1075.69	951.062	992.622	884.649	902.469	1076.96	912.952	833.765	883.963	1013.44	853.383	957.168	1082.52	907.479	828.333	887.835	1013.12	900.608	825.247	1084.6	1118.02	900.964	905.993	991.539	960.236	959.166	641.985
361	NO	17.251	576125	217.099	Xylitol	97.5	HMDB0242149	316		6912	C00379	488-81-3	HEBKCHPVOIAQTA-NGQZWQHPSA-N	Organic oxygen compounds	Organooxygen compounds	Carbohydrates and carbohydrate conjugates	0.0415048	0.974571	0.984382	-0.00843128	0.994173	1027.74	1033.77	981.292	1022.45	838.485	710.257	616.523	886.778	830.155	882.49	3012.75	685.254	1608.66	684.292	1573.23	920.434	3359.15	860.832	1053.65	798.622	500.139	1051.68	1082.62	861.222	924.414	481.223	1206.53	909.546
362	NO	17.329	578710	318.05	L-(-)-Fucose	82.9				3034656			PNNNRSAQSRJVSB-KCDKBNATSA-N	Unclassified	Unclassified	Unclassified	0.0592985	0.620814	0.708063	-0.0348054	0.976163	933.712	956.512	798.524	907.404	796.991	1008.6	1042.38	1145.19	777.223	880.886	868.33	728.509	1007.11	740.434	1072.03	661.765	799.293	989.001	894.108	844.017	994.607	935.712	1039.1	789.712	1026.3	802.605	1026.35	869.275
364	YES	17.35	579406	218.059	Beta-Glycerophosphoric Acid	85.7	HMDB0002520	44760		2526	C02979	17181-54-3	DHCLVCXQIBBOPH-UHFFFAOYSA-N	Lipids and lipid-like molecules	Glycerophospholipids	Glycerophosphates	1.00846	6.4245e-05	0.00053716	0.524357	1.43829	948.55	659.497	1228.26	846.853	998.511	1019.06	802.12	881.604	845.413	949.927	936.932	1233.62	1629.65	910.042	1122.09	1286.19	1454.98	898.004	677.351	725.413	71.3783	1085.75	959.834	653.016	842.916	464.388	497.854	1133.92
372	NO	17.699	590981	229.094	Cis-Aconitic Acid	94.7	HMDB0000072	3300		643757	C00417	585-84-2	GTZCVFVGUGFEME-IWQZZHSRSA-N	Organic acids and derivatives	Carboxylic acids and derivatives	Tricarboxylic acids and derivatives	0.604746	0.0559781	0.123087	0.172388	1.12692	1177.92	1045.25	1156.74	1278.2	1270.41	1005.62	995.039	1462.28	1324.91	1439.07	1181.6	1305.14	1116.77	806.268	1189.23	928.211	931.875	847.455	1202.9	1046.03	1263.57	1156.22	1476.69	1177.21	885.506	1055.13	2025.09	1263.54
375	NO	17.789	593967	297.086	Methyl 2,4-Dihydroxybenzoate	88.8				16523			IIFCLXHRIYTHPV-UHFFFAOYSA-N	Unclassified	Unclassified	Unclassified	1.35962	0.0403398	0.0971383	-1.17901	0.441655	606.608	1373.49	927.304	43.8621	43.8038	43.8038	893.48	43.745	43.745	3903.09	1623.12	1909.81	639.685	463.375	642.192	740.743	913.505	36.6076	36.6076	36.6076	36.3985	36.3985	36.6275	708.035	1033.67	36.59	36.4643	36.4643
376	NO	17.812	594730	276.119	N-Acetyl-L-Glutamic Acid	75.5	HMDB0001138	3325		70914	C00624	1188-37-0	RFMMMVDNIPUKGG-YFKPBYRVSA-N	Organic acids and derivatives	Carboxylic acids and derivatives	Amino acids, peptides, and analogues	0.712536	0.00015499	0.00101417	-0.16372	0.89272	986.838	1105.43	1013.06	959.854	903.556	977.648	948.999	953.076	931.825	931.978	938.582	1065.66	1085.57	1016.94	1042.98	931.259	917.157	1008.39	900.751	924.658	942.958	933.505	1071.72	985.058	1030.82	965.814	1177.23	941.941
377	YES	17.835	595494	174.064	Glycyl-Glycine	86.2	HMDB0011733	62458		11163	C02037	556-50-3	YMAWOPBAYDPSLA-UHFFFAOYSA-N	Organic acids and derivatives	Carboxylic acids and derivatives	Amino acids, peptides, and analogues	1.31515	7.76449e-05	0.00059926	-0.575737	0.670944	853.281	1271.76	864.743	729.889	503.628	910.381	326.026	969.869	930.541	780.259	1172.19	1246.46	991.205	892.63	783.094	1106.55	1110.81	1055.63	303.429	922.822	600.939	918.825	957.889	909.201	851.162	951.078	830.736	377.886
378	NO	17.842	595726	299.06	Glycerol 3-Phosphate	97.6	HMDB0000126	5161		439162	C00093	57-03-4	AWUCVROLDVIAJX-GSVOUGTGSA-N	Lipids and lipid-like molecules	Glycerophospholipids	Glycerophosphates	0.00505184	0.384585	0.51449	-0.51624	0.699192	933.867	1335.64	825.084	869.564	925.215	884.32	1015.51	1090.9	743.281	986.461	948.179	884.155	842.351	722.578	1250.15	909.951	714.442	1017.62	1009.07	610.692	567.18	1266.72	934.52	854.225	1501.64	821.527	696.271	840.381
379	YES	17.905	597816	217.1	D-Ribofuranose	91.4	HMDB0000283	313		5779	C00121	613-83-2	HMFHBZSHGGEWLO-SOOFDHNKSA-N	Organic oxygen compounds	Organooxygen compounds	Carbohydrates and carbohydrate conjugates	1.32497	4.33406e-05	0.000434851	-0.473532	0.720199	803.261	1115.33	1332.41	1002.85	678.433	991.23	964.499	659.121	822.459	1277.06	748.152	463.553	886.576	1128.42	756.573	252.148	279.746	1076.5	922.571	598.99	922.363	1022.89	704.437	761.717	739.35	731.701	323.972	422.3
383	YES	17.984	600437	292.111	L-Fucitol	84.1	HMDB0304954			445724			SKCKOFZKJLZSFA-KCDKBNATSA-N	Organic oxygen compounds	Organooxygen compounds	Carbohydrates and carbohydrate conjugates	2.46003	7.06742e-12	7.09097e-10	-1.05167	0.482409	642.336	1331.52	644.803	639.315	929.851	808.066	1032.47	685.275	722.51	996.443	989.979	1010.96	813.16	545.134	708.013	630.244	765.822	953.711	1038.76	895.051	54.2712	966.669	55.3716	1152.76	55.3596	55.3596	55.2456	55.149
386	NO	18.035	602129	156.049	L-Glutamine	98.4	HMDB0000641	18		5961	C00064	56-85-9	ZDXPYRJPNDTMRX-VKHMYHEASA-N	Organic acids and derivatives	Carboxylic acids and derivatives	Amino acids, peptides, and analogues	0.660293	0.0179099	0.0518353	-0.31145	0.805832	937.901	1163.89	939.287	1228.81	852.146	799.14	894.733	852.047	1004.14	876.85	888.906	1146.54	1234.73	1528.99	574.141	1018.07	1032.95	938.422	1032.04	984.16	391.546	1239.14	782.485	1168.45	743.436	991.062	561.714	528.914
388	NO	18.095	604120	217.098	1,2,4,5-Cyclohexanetetrol	91							RDIDGZFQASQXBU-UHFFFAOYSA-N	Organic oxygen compounds	Organooxygen compounds	Alcohols and polyols	0.65437	0.12143	0.222868	0.172395	1.12693	1056.13	937.177	1144.36	1192.6	921.054	1211.33	914.138	846.93	1225.48	1656.1	736.43	707.027	1086.39	904.048	782.842	946.802	1119.86	1142.45	1142.73	887.837	1140.3	1229.04	1244.35	872.824	817.598	995.562	1015.79	790.204
389	NO	18.129	605248	299.057	O-Phosphoethanolamine	94.1	HMDB0000224	54		1015	C00346	1071-23-4	SUHOOTKUPISOBE-UHFFFAOYSA-N	Organic acids and derivatives	Organic phosphoric acids and derivatives	Phosphate esters	0.323147	0.161512	0.276654	-0.157261	0.896726	844.319	941.558	588.358	771.18	746.487	1153.59	1392.33	1267.23	771.644	996.481	981.142	837.642	832.036	674.156	932.995	765.495	769.32	1022.54	893.412	519.83	551.567	1037.11	607.653	686.553	1093.53	622.014	910.979	640.711
391	YES	18.164	606409	276.064	Shikimic Acid	75.5	HMDB0003070	338		8742	C00493	138-59-0	JXOHGGNKMLTUBP-HSUXUTPPSA-N	Organic oxygen compounds	Organooxygen compounds	Alcohols and polyols	3.4906	5.51135e-06	7.54053e-05	-1.99317	0.251186	379.129	1509.35	72.4137	1106.26	75.0338	75.0481	70.6569	69.4603	69.4603	69.4603	932.019	1074.39	902.381	69.746	69.746	69.7334	72.5441	72.2443	782.601	72.1491	72.1905	72.1905	72.1649	72.1649	72.1649	802.925	72.1652	1143.53
395	YES	18.231	608632	263.166	P-Methacryloyloxybenzoic Acid	71.6		434880		139969			DNCFPDURLPJGKX-UHFFFAOYSA-N	Benzenoids	Phenol esters	Unclassified	5.86387	9.79682e-45	2.94884e-42	-5.30366	0.0253185	1000	39496.8	1000	1000	1000	1000	1000	1000	1000	1000	1000	1000	1000	1000	1000	1000	1000	1000	1000	1000	1000	1000	1000	1000	1000	1000	1000	1000
397	NO	18.292	610656	295.066	Terephthalic Acid	93.2	HMDB0002428	6676		7489	C06337	100-21-0	KKEYFWRCBNTPAC-UHFFFAOYSA-N	Benzenoids	Benzene and substituted derivatives	Benzoic acids and derivatives	0.438571	0.00827224	0.0267736	-0.0861456	0.942036	1028.02	1091.27	1110.76	903.03	983.057	1038.89	1003.64	941.129	914.048	1046.62	1112.94	1000.57	1083.14	1035.06	1067.64	1034.03	990.501	928.698	948.867	1016.38	1005.47	1022.69	1051.44	1040.44	1032.31	936.269	1173.06	1050.41
399	NO	18.335	612083	359.12	Udp-N-Acetylglucosamine	81.5	HMDB0000290	5281	LMSL01010002	445675	C00043	528-04-1	LFTYTUAZOPRMMI-CFRASDGPSA-N	Nucleosides, nucleotides, and analogues	Pyrimidine nucleotides	Pyrimidine nucleotide sugars	0.880219	0.17618	0.289782	0.186481	1.13798	997.536	876.581	1147.63	899.603	873.308	985.228	717.314	833.764	1116.98	1555.65	708.525	1194.64	887.663	564.723	1537.11	1206.33	833.819	774.193	1203.29	984.105	622.98	826.362	1502.71	1135.37	796.514	585.446	794.808	1307.29
400	NO	18.337	612149	359.12	1-Deoxy-D-Glucitol	78	HMDB0041500	95885	LMFA05000598	3429		18545-96-5	SKCKOFZKJLZSFA-UHFFFAOYSA-N	Organic oxygen compounds	Organooxygen compounds	Carbohydrates and carbohydrate conjugates	0.877219	0.179105	0.292992	0.184649	1.13654	997.677	877.819	1140.21	921.008	855.585	979.139	706.182	827.315	1098.97	1552.84	715.843	1180.29	874.82	553.611	1512.04	1197.74	838.095	774.151	1209.14	984.683	631.082	833.288	1511.1	1166.58	793.847	585.408	805.092	1316.8
403	NO	18.418	614837	204.08	D-(+)-Mannose	84.8		136		18950	C00159	3458-28-4	WQZGKKKJIJFFOK-QTVWNMPRSA-N	Organic oxygen compounds	Organooxygen compounds	Carbohydrates and carbohydrate conjugates	0.959194	0.362699	0.491767	0.169179	1.12442	978.63	870.343	1035.77	789.595	644.715	1119.66	874.939	869.623	645.012	1419.49	1283.74	833.08	493.041	395.139	972.237	947.163	997.407	604.889	722.914	1368.21	1590.21	822.75	1462.98	551.636	535.946	806.284	1276.67	1795.17
404	YES	18.446	615766	299.051	3-Phosphoglyceric Acid	94.2	HMDB0000807	150		724	C00597	820-11-1	OSJPPGNTCRNQQC-UHFFFAOYSA-N	Organic oxygen compounds	Organooxygen compounds	Carbohydrates and carbohydrate conjugates	1.80301	0.000304012	0.00175976	-1.02561	0.491203	760.282	1547.79	694.167	493.651	579.327	616.009	527.714	704.93	742.826	951.919	1431.35	1181.88	798.146	605.685	943.119	598.906	1525.21	901.74	776.029	785.718	48.1988	837.662	677.737	514.352	1261.04	546.344	1067.14	760.223
406	YES	18.499	617525	217.099	3-O-Methyl-Beta-D-Glucopyranose	83.2				83246			SCBBSJMAPKXHAH-OVHBTUCOSA-N	Unclassified	Unclassified	Unclassified	1.99319	0.000126966	0.000909923	1.00366	2.00509	918.679	458.174	964.1	1606.18	892.367	1065.38	367.887	545.606	684.368	1753.51	434.941	374.25	369.993	204.716	1856.23	617.204	643.87	342.925	1023.97	1321.52	274.121	1228.88	2033.28	303.479	825.626	280.278	578.891	1517.2
408	YES	18.553	619316	204.077	Methyl-Beta-Galactopyranoside	86.4							HOVAGTYPODGVJG-VOQCIKJUSA-N	Organic oxygen compounds	Organooxygen compounds	Carbohydrates and carbohydrate conjugates	1.34742	0.000786031	0.00387861	0.858304	1.81291	830.043	457.852	1043.47	1447.94	1003.45	1029.77	222.27	483.526	939.393	1789.17	392.416	314.079	259.001	162.075	1435.34	729.602	647.114	193.917	1166.25	1074.77	133.479	1099.53	1780.08	242.724	681.299	175.806	409.67	1282.88
409	NO	18.595	620710	142.064	Ornithine	97.3	HMDB0000214	45121		6262	C00077	3184-13-2	AHLPHDHHMVZTML-BYPYZUCNSA-N	Organic acids and derivatives	Carboxylic acids and derivatives	Amino acids, peptides, and analogues	0.227298	0.282622	0.405092	-0.210714	0.864109	915.798	1059.82	990.546	1207.67	946.911	1234.35	994.015	954.24	812.872	380.882	976.06	714.807	914.348	1678.37	591.361	1244.56	850.804	1168.38	978.949	942.605	222.699	1592.7	853.285	1217.83	791.812	737.639	364.012	298.507
410	NO	18.61	621207	273.089	Citric Acid	96.8	HMDB0000094	124		311	C00158	77-92-9	KRKNYBCHXYNGOX-UHFFFAOYSA-N	Organic acids and derivatives	Carboxylic acids and derivatives	Tricarboxylic acids and derivatives	0.588274	0.0756677	0.159273	0.171263	1.12604	998.576	886.8	686.207	1067.4	879.948	803.904	610.566	1051.94	1561.11	1441.49	1130.4	1225.59	1110.42	758.397	904.418	785.53	1021.19	996.527	931.28	823.352	987.185	1282.77	967.005	1043.81	567.723	1327.34	1490.44	838.017
411	NO	18.612	621274	147.02	1,5-Anhydrosorbitol	88.7	HMDB0002712	3775		64960	C07326	154-58-5	MPCAJMNYNOGXPB-SLPGGIOYSA-N	Organic oxygen compounds	Organooxygen compounds	Carbohydrates and carbohydrate conjugates	0.666903	0.0326724	0.082642	0.187913	1.13911	989.391	868.561	732.656	1095.42	901.171	841.439	626.86	1050.85	1498.3	1402.56	1096.11	1132.99	1061.83	771.017	920.96	807.239	990.617	958.831	942.148	841.689	911.762	1274.46	1000.59	1009.73	600.128	1219.12	1392.94	838.554
413	YES	18.635	622037	245.093	Isocitric Acid	82.5	HMDB0000193	3328		1198	C00311	320-77-4	ODBLHEXUDAPZAU-UHFFFAOYSA-N	Organic acids and derivatives	Carboxylic acids and derivatives	Tricarboxylic acids and derivatives	1.16034	0.000550236	0.00295752	0.410508	1.32915	1062.23	799.178	913.469	1236.87	1038.05	1008.93	700.83	1113.55	1291.38	1385.31	1392.98	1166.32	1186.32	694.544	987.609	746.652	1036.56	1008.14	796.062	805.09	964.737	1064.58	1263.86	848.61	718.584	946.269	2397.11	1093.65
414	NO	18.672	623265	229.122	6-Pentadecanol	74.9				98974			RNZYPFVHWLRVPJ-UHFFFAOYSA-N	Unclassified	Unclassified	Unclassified	0.641304	0.0184537	0.0529006	-0.148359	0.902276	951.744	1054.83	940.168	880.798	1080.75	1089.26	655.038	947.596	748.048	933.645	1278.78	1217.52	1143.71	820.16	833.154	943.104	985.338	1218.55	767.557	761.934	589.177	1012.33	888.555	850.035	934.52	728.836	1496.74	931.516
416	NO	18.731	625222	290.11	Quebrachitol	81.9		44659		151108		642-38-6	DSCFFEYYQKSRSV-MBXCVVGISA-N	Organic oxygen compounds	Organooxygen compounds	Alcohols and polyols	0.15244	0.431563	0.556408	-0.0255709	0.982432	995.19	1012.99	1098	947.164	1013.56	1031.66	880.681	987.493	883.153	944.144	1025.87	1121.65	1133.58	953.887	999.378	938.2	1040	1042.71	966.715	921.934	930.949	944.211	1005.25	926.597	1008.99	845.779	1093.61	995.62
422	NO	18.907	631062	217.101	Allose	97.3	HMDB0001151	348		439507	C01582	6038-51-3	WQZGKKKJIJFFOK-IVMDWMLBSA-N	Organic oxygen compounds	Organooxygen compounds	Carbohydrates and carbohydrate conjugates	0.667378	0.495177	0.60836	0.0983179	1.07052	907.897	848.087	782.658	715.074	698.511	903.955	674.085	1423.96	1018.79	1295.48	878.719	838.898	736.554	501.216	1080.14	825.985	881.896	984.341	736.297	999.714	861.054	784.583	1193.43	830.225	560.146	684.817	867.475	1191.62
425	NO	18.95	632488	204.08	5-Dehydro-D-Fructose	72.4		65512		99513	C00273		AWQIYVPBMVSGCL-PHDIDXHHSA-N	Organic oxygen compounds	Organooxygen compounds	Carbohydrates and carbohydrate conjugates	0.38111	0.409949	0.538841	-0.272189	0.828062	922.061	1113.52	815.59	638.363	672.299	673.492	1606.11	692.73	472.297	340.421	559.8	853.511	984.919	427.875	1100.65	832.994	608.557	1103.2	859.77	1067.09	2662.94	686.779	1237.41	985.619	707.305	759.179	844.349	1233.53
428	NO	19.034	635275	221.078	Gluconolactone	82.5	HMDB0000150	353		7027	C00198	90-80-2	PHOQVHQSTUBQQK-SQOUGZDYSA-N	Organic oxygen compounds	Organooxygen compounds	Carbohydrates and carbohydrate conjugates	0.925115	0.000258546	0.00152593	-0.2664	0.831392	864.412	1039.72	914.83	903.721	815.673	897.255	661.227	948.505	688.811	637.15	790.152	872.728	908.897	930.637	882.111	1004.78	772.801	765.482	849.065	1031.6	971.708	877.496	832.912	908.1	1293.03	655.562	695.247	993.332
429	YES	19.041	635508	217.103	1,5-Anhydrohexitol	95.8	HMDB0244228			219984			MPCAJMNYNOGXPB-UHFFFAOYSA-N	Organic oxygen compounds	Organooxygen compounds	Carbohydrates and carbohydrate conjugates	1.64678	0.000109216	0.000801807	-0.644798	0.639582	809.761	1266.08	930.819	1130.63	790.755	914.116	289.767	857.169	442.577	258.383	602.19	964.44	943.836	1149.24	818.514	1098.7	736.639	501.16	778.575	1301.49	1015.98	811.983	677.674	903.503	2081.58	419.803	423.668	664.242
430	NO	19.048	635740	217.09	Fructose	86.1	HMDB0000660	135		439709	C02336	53188-23-1	RFSUNEUAIZKAJO-ARQDHWQXSA-N	Organic oxygen compounds	Organooxygen compounds	Carbohydrates and carbohydrate conjugates	0.447066	0.00393537	0.0150235	-0.671464	0.627869	949.693	1512.57	946.177	1221.58	967.075	1124.88	762.162	2079.88	1071.51	592.142	766.37	1212.12	1190.04	1238.53	916.551	1204.64	764.197	524.63	809.263	1342.88	1071.62	837.598	729.231	942.769	2106.1	440.791	447.806	700.792
431	NO	19.084	636934	285.212	Myristic Acid	96	HMDB0000806	196	LMFA01010014	11005	C06424	544-63-8	TUNFSRHWOTWDNC-UHFFFAOYSA-N	Lipids and lipid-like molecules	Fatty Acyls	Fatty acids and conjugates	0.00479365	0.661543	0.737498	-0.0600632	0.959222	931.338	970.931	609.961	1030.08	595.397	833.181	584.715	801.886	1147.55	1230.71	742.069	996.569	835.379	882.282	975.16	936.897	769.887	877.583	861.578	856.406	1418.42	584.177	1257.29	796.438	744.25	1111.55	1235.33	1174.39
432	YES	19.095	637299	174.078	Putrescine	87.9	HMDB0001414	3226		1045	C00134	110-60-1	KIDHWZJUCRJVML-UHFFFAOYSA-N	Organic nitrogen compounds	Organonitrogen compounds	Amines	2.04784	1.25865e-08	4.73565e-07	-0.938857	0.521646	789.556	1513.59	822.017	692.929	836.947	1005.94	990.308	659.42	636.878	731.228	727.05	832.032	868.627	1334.33	479.853	881.961	838.059	1087.29	761.011	486.783	418.379	875.753	802.456	792.417	871.398	653.263	504.653	326.691
434	NO	19.147	639025	245.098	4-Hydroxy-3-Methylnaphthalene-1,2-Dione	74.9				10221			BGVCGTNXEKDVCB-UHFFFAOYSA-N	Unclassified	Unclassified	Unclassified	0.349978	0.772669	0.830619	-0.159118	0.895572	777.077	867.687	881.123	1091.62	452.637	467.263	679.725	1097.82	976.22	40.8993	526.572	43.1401	934.5	43.9947	944.377	43.8865	1039.29	40.7806	867.273	2238.1	39.4647	1193.37	771.519	37.9314	893.946	2097.26	585.818	1036.03
435	NO	19.268	643039	217.101	D-Fructose	98.8				2723872			LKDRXBCSQODPBY-VRPWFDPXSA-N	Unclassified	Unclassified	Unclassified	0.152369	0.264197	0.389819	-0.33785	0.79122	836.6	1057.36	757.758	874.936	870.295	905.337	1146.62	788.039	843.257	906.885	724.491	422.658	698.114	684.279	842.603	715.059	740.979	797.418	1099.49	704.236	598.977	1008.5	848.288	725.337	836.299	569.712	802.706	453.137
439	NO	19.431	648448	217.099	D-Altrose	93.1				441032			WQZGKKKJIJFFOK-RSVSWTKNSA-N	Unclassified	Unclassified	Unclassified	0.0157577	0.506938	0.615275	-0.0562966	0.96173	955.578	993.604	900.943	891.683	781.581	1013.71	1144.98	1138.44	1072.3	1199.92	1043.26	693.855	711.163	709.055	888.59	820.418	885.616	923.342	882.866	923.651	1130.36	957.311	1031.7	731.341	707.394	794.15	1057.28	846.682
440	NO	19.434	648547	217.096	Glucose	91.4	HMDB0304632			5793	C00031		WQZGKKKJIJFFOK-GASJEMHNSA-N	Organic oxygen compounds	Organooxygen compounds	Carbohydrates and carbohydrate conjugates	0.056979	0.249031	0.378577	-0.11107	0.925901	953.826	1030.16	895.489	887.841	775.322	972.344	1141.81	1136.15	1072.05	1194.99	1039.11	691.935	710.529	706.499	883.323	819.839	884.317	923.313	881.114	921.135	1131.46	953.949	1029.08	731.734	707.054	794.434	1063.31	852.026
442	NO	19.456	649277	319.154	D-Glucose	97.3	HMDB0000122			64689	C00221	492-61-5	WQZGKKKJIJFFOK-VFUOTHLCSA-N	Organic oxygen compounds	Organooxygen compounds	Carbohydrates and carbohydrate conjugates	0.00824208	0.752144	0.811453	-0.0298048	0.979553	1012.36	1033.49	989.937	1126.99	737.017	1096.6	1419.39	989.921	996.654	1239.82	1098.43	537.766	701.663	925.936	823.354	749.752	727.112	881.682	914.585	1003.26	1516.15	1222.22	1123.35	695.869	848.801	963.629	1282.39	756.184
444	NO	19.494	650538	306.143	D-Psicose	75.1				441036	C06468	551-68-8	LKDRXBCSQODPBY-JDJSBBGDSA-N	Organic oxygen compounds	Organooxygen compounds	Carbohydrates and carbohydrate conjugates	0.760927	0.696111	0.764706	0.138324	1.10063	1799.25	1634.75	1099.05	1331.32	1095.53	1217.93	1012.27	1238.61	1038.49	1454.54	1191.72	4601.93	3371.18	634.842	1656.7	759.118	732.522	4762.87	1188.52	1327.06	1123.52	1149.77	2150.38	3922.34	848.588	897.853	1092.82	1732.57
447	NO	19.551	652429	204.13	Talose	97.5				441035			WQZGKKKJIJFFOK-WHZQZERISA-N	Unclassified	Unclassified	Unclassified	0.258934	0.713281	0.78002	0.0246828	1.01726	983.196	966.518	1018.37	873.08	923.579	1036.04	942.101	1126.06	1013.9	1107.27	1029.08	945.677	821.738	746.33	1013.19	949.096	991.562	1007.86	936.395	964.293	977.476	969.702	1064.46	888.716	788.816	879.548	948.217	1000.67
448	YES	19.564	652860	205.12	D-Galactose	86.1	HMDB0000143	134		6036	C00124	59-23-4	WQZGKKKJIJFFOK-SVZMEOIVSA-N	Organic oxygen compounds	Organooxygen compounds	Carbohydrates and carbohydrate conjugates	1.00291	7.43076e-05	0.000589253	-0.324552	0.798546	848.118	1062.08	983.034	941.504	300.765	988.787	1007.05	908.523	913.258	1092.49	954.911	754.648	227.127	905.984	887.202	841.74	895.397	1090.02	921.5	817.56	915.239	306.183	918.372	837.237	791.472	822.62	309.014	671.061
449	NO	19.587	653623	216.168	Methyl Alpha-D-Galactopyranoside	73.6	HMDB0246173	86622		2108		709-50-2	HOVAGTYPODGVJG-UHFFFAOYSA-N	Organic oxygen compounds	Organooxygen compounds	Carbohydrates and carbohydrate conjugates	0.588541	0.0853139	0.17469	0.205422	1.15302	1148.75	996.292	1372.41	963.271	1763.14	1234.18	1062.16	1445.53	1304.61	830.102	1467.01	1958.59	1395.75	1218.33	863.608	1509.7	1291.57	392.307	636.907	829.851	1280.4	728.247	839.059	908.267	1179.24	950.345	670.527	1161.28
452	NO	19.61	654387	319.17	(6e)-6-Hydroxyiminohexane-1,2,3,4,5-Pentol	92.7				5366876			FQDOAQMGAIINEJ-LREOWRDNSA-N	Unclassified	Unclassified	Unclassified	0.978015	1.43887e-05	0.000188304	-0.285244	0.820603	930.599	1134.04	1006.12	993.473	900.498	985.883	1061.32	830.606	868.335	1048.35	935.044	724.09	871.4	1018.03	866.289	826.407	863.314	1150.87	954.889	782.151	921.495	1085.6	869.859	858.659	867.046	844.824	907.27	574.194
454	NO	19.635	655216	204.115	L-Altrose	96.2		447902		10219674			WQZGKKKJIJFFOK-VSOAQEOCSA-N	Organic oxygen compounds	Organooxygen compounds	Carbohydrates and carbohydrate conjugates	0.360746	0.449196	0.567093	0.143744	1.10477	1532.67	1387.32	1406.86	1702.07	1077.23	2277.7	2015.83	1830.05	1313.64	3008.46	2415.32	1373.08	775.98	435.723	1720.26	1520.66	2051.62	807.692	517.174	2138.93	3098.95	853.039	1856.3	620.576	685.095	349.497	2092.35	2282.9
456	NO	19.687	656941	191.077	D-Gulose	95.1	HMDB0250761			206	C00738		WQZGKKKJIJFFOK-UHFFFAOYSA-N	Organic oxygen compounds	Organooxygen compounds	Carbohydrates and carbohydrate conjugates	1.06929	0.339733	0.470484	0.311054	1.24061	1445.7	1165.31	1400.29	1037.65	1246.73	1326.51	728.486	834.421	553.602	1410.16	1481.11	957.516	809.016	934.247	1341.2	1223.56	1069.02	7061.11	896.331	1991.06	1839.99	850.688	2167.56	1010.26	659.139	1072.49	1677.24	3040.25
458	NO	19.736	658567	204.093	Methyl Beta-D-Glucopyranoside	93.4	HMDB0029965			445238		709-50-2	HOVAGTYPODGVJG-XUUWZHRGSA-N	Organic oxygen compounds	Organooxygen compounds	Carbohydrates and carbohydrate conjugates	0.39476	0.43328	0.556408	-0.261322	0.834323	971.211	1164.07	888.455	660.321	644.346	598.445	1717.74	513.476	371.689	1558.88	459.801	851.155	995.51	412.255	1133.39	730.866	548.473	1054.59	978.949	1183.81	2473.96	639.002	1348.57	1023.7	727.13	921.568	701.702	809.578
459	YES	19.819	661321	147.04	Sorbitol	83.3	HMDB0000247	143		5780	C00794	50-70-4	FBPFZTCFMRRESA-JGWLITMVSA-N	Organic oxygen compounds	Organooxygen compounds	Carbohydrates and carbohydrate conjugates	1.1796	2.57068e-06	3.86888e-05	-0.391414	0.762382	888.982	1166.06	942.478	1011.42	846.167	950.983	1064.61	796.429	904.345	1087.73	906.111	616.84	818.742	1025.31	786.822	773.047	816.23	1172.23	907.587	690.941	869.458	1072.73	791.514	785.312	758.569	769.086	870.891	439.002
461	YES	19.925	664838	174.093	L-Lysine	94.5	HMDB0000182	25		5962	C00047	56-87-1	KDXKERNSBIXSRK-YFKPBYRVSA-N	Organic acids and derivatives	Carboxylic acids and derivatives	Amino acids, peptides, and analogues	2.04544	5.65868e-09	2.43323e-07	-0.931632	0.524265	764.821	1458.84	785.29	683.202	780.48	1016.97	913.216	608.431	627.043	727.324	695.465	699.516	925.615	1413.24	455.828	1065.14	861.2	1103.24	799.503	537.054	293.658	887.159	802.807	768.113	761.572	565.608	438.559	304.48
462	YES	19.946	665535	319.16	Galactitol	84.4	HMDB0000107	4179		11850	C01697	608-66-2	FBPFZTCFMRRESA-GUCUJZIJSA-N	Organic oxygen compounds	Organooxygen compounds	Carbohydrates and carbohydrate conjugates	1.50464	0.00800427	0.0263386	-0.600156	0.659683	681.888	1033.66	269.311	883.111	702.196	673.93	129.315	205.568	731.803	335.168	776.426	459.377	1692.82	743.025	575.532	651.973	626.59	653.891	249.209	308.437	53.0648	617.922	526.854	507.265	896.378	375.569	1711.5	254.87
463	YES	19.946	665535	362.164	L-Iditol	82.5	HMDB0011632	62390		5460044	C01507	488-45-9	FBPFZTCFMRRESA-UNTFVMJOSA-N	Organic oxygen compounds	Organooxygen compounds	Carbohydrates and carbohydrate conjugates	1.61415	0.00114719	0.0053954	0.689699	1.61295	1141.6	707.774	1835.66	456.035	1244.39	863.412	1003.33	780.102	552.145	1269.88	1143.52	585.851	1175.96	569.05	1584.76	1402.32	1170.19	828.736	761.911	1819.65	562.959	1071.32	1705.09	599.378	1682.96	535.429	907.855	2800.1
466	YES	19.957	665900	319.158	Mannitol	96.8	HMDB0000765	142		6251	C00392	69-65-8	FBPFZTCFMRRESA-KVTDHHQDSA-N	Organic oxygen compounds	Organooxygen compounds	Carbohydrates and carbohydrate conjugates	1.23033	0.0118058	0.0354736	-0.564677	0.676107	1055.42	1561.03	961.197	687.39	1334.77	1015.21	240.139	407.052	773.117	668.764	1016.98	989.094	2947.08	1592.44	906.591	1386.12	510.108	1254.88	439.032	573.236	98.3637	1147.07	983.895	1161.5	846.292	915.87	3230.04	473.619
473	YES	20.115	671726	218.108	L-Tyrosine	98.9	HMDB0000158	34		6057	C00082	60-18-4	OUYCCCASQSFEME-QMMMGPOBSA-N	Organic acids and derivatives	Carboxylic acids and derivatives	Amino acids, peptides, and analogues	1.20638	5.71197e-05	0.000491229	-0.432793	0.740826	899.184	1213.76	974.482	919.823	854.878	1023.12	954.725	1252.5	926.734	729.514	644.735	841.956	924.275	1173.96	543.147	1036.15	1072.66	1131.28	904.236	848.155	441.31	916.383	993.345	1013.76	1214.27	335.227	883.791	521.451
474	NO	20.146	673003	319.123	1h-Indole-2-Acetic Acid	73.1	HMDB0253468			4371752			QOPBEBWGSGFROG-UHFFFAOYSA-N	Unclassified	Unclassified	Unclassified	0.389009	0.116817	0.221143	-0.133171	0.911825	824.237	903.942	739.094	703.44	791.342	1102.99	1002.1	1135.55	769.123	877.939	889.766	879.189	920.598	684.253	981.972	701.36	834.123	888.871	903.416	821.681	491.909	830.181	932.054	701.659	672.344	567.194	687.181	658.294
478	NO	20.248	677204	318.147	Pentadecylic Acid	82.7	HMDB0000826	4205	LMFA01010015	13849	C16537	1002-84-2	WQEPLUUGTLDZJY-UHFFFAOYSA-N	Lipids and lipid-like molecules	Fatty Acyls	Fatty acids and conjugates	0.589667	0.963714	0.979993	0.0302941	1.02122	1234.46	1208.8	342.284	336.109	451.322	395.959	372.358	559.748	1053.11	927.669	368.616	2021.01	527.681	226.32	1018.81	291.03	307.041	241.947	211.504	235.639	305.551	365.275	429.255	3895.65	806.719	318.338	626.876	1451.86
482	NO	20.38	682640	147.04	L-Gulonic Acid	87.2				6857417			RGHNJXZEOKUKBD-QTBDOELSSA-N	Unclassified	Unclassified	Unclassified	0.202364	0.0374502	0.0916463	-0.369107	0.774261	1132.07	1462.13	816.699	1680.02	1163.2	1397.7	1462.38	566.179	532.224	1083.65	1360.87	1288.04	1084.66	1381.36	1465.91	1228.48	1522.57	1655.42	1155.9	1266.35	1145.3	1531.86	1128.8	1189.96	1232.01	1421.94	1388.48	431.007
483	YES	20.385	682846	361.16	Galactonic Acid	85.9	HMDB0000565	3336		128869	C00880	13382-27-9	RGHNJXZEOKUKBD-MGCNEYSASA-N	Organic acids and derivatives	Hydroxy acids and derivatives	Medium-chain hydroxy acids and derivatives	1.64098	3.92478e-07	8.43828e-06	-0.690754	0.61953	914.607	1476.29	1045.93	1276.27	741.744	1025.92	1099.83	587.952	568.345	1113.52	919.137	637.81	886.461	1150.42	749.888	832.759	964.993	1419.58	816.015	760.095	903.021	1191.61	784.729	775.517	713.371	828.272	1109.01	401.142
484	NO	20.399	683422	202.088	Indoleacetic Acid	93.6	HMDB0000197	70		802	C00954	87-51-4	SEOVTRFCIGRIMH-UHFFFAOYSA-N	Organoheterocyclic compounds	Indoles and derivatives	Indolyl carboxylic acids and derivatives	0.288062	0.881157	0.917745	0.0511026	1.03606	1085.29	1047.52	534.871	506.091	775.566	368.308	1027.79	920.505	7446.9	849.882	611.165	732.604	558.339	1150.49	992.114	3145.91	816.559	908.149	1630.66	587.274	285.193	453.501	449.345	732.337	888.938	582.201	680.431	1044.55
487	NO	20.49	687170	132.05	Normeperidine	71.6	HMDB0041958	1132		32414		77-17-8	QKHMFBKXTNQCTM-UHFFFAOYSA-N	Organoheterocyclic compounds	Piperidines	Phenylpiperidines	0.326756	0.267385	0.392599	-0.131002	0.913197	916.674	1003.81	1111.89	1074.14	809.924	1123.13	1068.04	544.579	1037.56	1014.85	516.156	1086.47	819.711	968.825	517.388	550.081	572.449	983.573	718.808	785.614	1435.65	995.172	1259.65	622.48	1344.22	800.99	1311.44	501.162
488	NO	20.505	687788	204.13	2-Phenazinamine	77.1				76139			RHQTYDDJBYBCQV-UHFFFAOYSA-N	Unclassified	Unclassified	Unclassified	0.105519	0.966984	0.980007	0.0023204	1.00161	998.104	996.5	1061.68	867.153	950.756	1041.92	935.278	1099.83	1036.74	1125.03	1042.31	955.047	856.612	766.302	1038.81	957.798	1011.75	1001.75	959.872	989.013	964.45	962.389	1082.84	894.56	844.326	875.621	941.599	1022.22
489	NO	20.506	687829	204.15	Alpha-L-Idopyranuronic Acid	80.6				446102			AEMOLEFTQBMNLQ-VCSGLWQLSA-N	Unclassified	Unclassified	Unclassified	0.115243	0.947467	0.970026	0.00375699	1.00261	995.948	993.358	1056.89	863.89	946.924	1042.39	932.104	1095.75	1032.04	1127.58	1041.61	952.784	852.909	762.64	1037.39	957.016	1016.45	1002.64	958.521	985.531	965.455	962.031	1082.73	891.266	833.763	872.489	944.062	1023.12
490	NO	20.507	687870	191.118	Beta-D-Glucopyranuronic Acid	89.6				441478			AEMOLEFTQBMNLQ-QIUUJYRFSA-N	Unclassified	Unclassified	Unclassified	0.26663	0.715234	0.78002	0.0269327	1.01884	984.632	966.421	1043.84	851.201	924.402	1049.64	914.178	1111.16	1043.85	1156.13	1045.13	937.469	814.872	704.922	1038.41	951.501	1013.85	982.335	942.393	988.683	946.961	936.279	1090.08	860.351	762.174	849.532	929.536	1024.9
491	NO	20.51	687993	205.12	L-Gluconic Acid	84.9	HMDB0253886			604	C15930		RGHNJXZEOKUKBD-UHFFFAOYSA-N	Organic acids and derivatives	Hydroxy acids and derivatives	Medium-chain hydroxy acids and derivatives	0.27158	0.928793	0.95742	0.00836824	1.00582	958.405	952.862	1011.93	807.797	872.23	1038.61	875.207	1139.37	1061.22	1202.54	1041.61	905.219	729.904	608.051	1014.08	920.251	1016.57	939.727	901.602	976.74	915.414	865.936	1089.56	801.927	666.033	801.967	917.892	1045.53
492	NO	20.554	689806	266.134	D-Iditol	76.8	HMDB0250766			453			FBPFZTCFMRRESA-UHFFFAOYSA-N	Organic oxygen compounds	Organooxygen compounds	Carbohydrates and carbohydrate conjugates	1.04309	0.146596	0.258238	-0.33996	0.790063	752.691	952.698	1105.96	131.219	814.172	1167.64	373.211	313.769	949.8	2801.88	1144.5	184.905	1669.96	1441.6	1131.42	509.77	568.283	432.798	1061.63	804.553	486.334	658.648	361.039	306.301	564.534	636.373	567.234	1206.75
493	NO	20.64	693347	217.11	Ethyl Beta-D-Galactofuranoside	90.8				11401514			RBAXYQNPTNUFEZ-UIAUGNHASA-N	Unclassified	Unclassified	Unclassified	0.376931	0.878809	0.917745	-0.0316317	0.978313	864.961	884.135	718.009	922.485	352.243	934.849	944.97	787.497	941.677	1207.96	816.828	596.396	793.377	578.419	823.117	818.517	872.697	552.837	452.661	678.741	3650.4	535.171	332.454	735.904	651.146	390.35	444.171	605.766
495	NO	20.707	696106	147.03	Gluconic Acid	96.2	HMDB0000625	345		10690	C00257	526-95-4	RGHNJXZEOKUKBD-SQOUGZDYSA-N	Organic oxygen compounds	Organooxygen compounds	Carbohydrates and carbohydrate conjugates	0.334021	0.109868	0.211989	0.0901992	1.06452	841.596	790.59	785.564	905.853	831.405	805.709	805.003	1016.37	929.802	956.171	869.259	733.728	859.652	671.578	1328.13	753.237	838.312	685.237	958.751	847.698	620.649	1038.37	836.815	782.498	775.606	646.224	715.286	1032.3
498	NO	20.786	699360	159.055	Glycylglutamic Acid	72.4	HMDB0028840			306108			IEFJWDNGDZAYNZ-UHFFFAOYSA-N	Organic acids and derivatives	Carboxylic acids and derivatives	Amino acids, peptides, and analogues	0.218056	0.549314	0.656889	-0.0338111	0.976836	1023.9	1048.18	1150.64	943.331	1017.77	1002.76	1041.79	1037.22	900.378	1055.88	981.698	967.223	1079.54	863.35	1021.58	969.063	977.751	1162.69	1048.8	973.813	1044.93	1045.86	1070.14	1071.66	992.13	853.754	1024.3	973.61
499	NO	20.795	699731	293.189	Pterin	75.3	HMDB0000802	5766		73000	C00715	2236-60-4	HNXQXTQTPAJEJL-UHFFFAOYSA-N	Organoheterocyclic compounds	Pteridines and derivatives	Pterins and derivatives	0.54242	0.00803714	0.0263386	-0.131601	0.912818	1168.03	1279.59	806.461	919.971	1237.66	1347.2	1257.75	1105.2	916.288	907.36	992.557	1296.17	1258.72	1027.78	1349.67	1177.81	1176.27	1266.07	1233.15	1136.05	1129.38	1314.07	1096.75	1260.41	1424.29	942.115	1157.64	1367.26
500	YES	20.799	699895	290.14	2-(5-Hydroxypentyl)Isoindole-1,3-Dione	80				594844			AEQXSCZKSNBLQW-UHFFFAOYSA-N	Unclassified	Unclassified	Unclassified	2.15541	0.00218183	0.0089963	-1.35858	0.389965	705.14	1808.21	824.332	597.845	505.679	651.779	789.342	611.416	577.591	668.378	959.409	746.834	747.681	513.561	607.418	590.776	825.028	678.717	1127.42	564.388	795.937	696.144	707.167	48.2151	665.481	655.842	662.185	774.415
501	NO	20.817	700637	333.13	Galactaric Acid	80.4	HMDB0000639	4227	LMFA01170107	3037582	C00879	526-99-8	DSLZVSRJTYRBFB-DUHBMQHGSA-N	Organic oxygen compounds	Organooxygen compounds	Carbohydrates and carbohydrate conjugates	0.339358	0.25828	0.382967	-0.0862472	0.94197	1048.62	1113.22	874.4	1134.7	1012.55	1101.93	956.579	1118.99	1069.18	1086.36	953.551	1068.67	1355.06	821.876	1699.2	960.316	1171.11	979.878	1138.37	903.307	662.552	1082.09	927.266	955.066	1092.72	609.536	1078.75	997.087
502	YES	20.852	702078	174.089	3-Methoxytyramine	84.9	HMDB0000022	67		1669	C05587	554-52-9	DIVQKHQLANKJQO-UHFFFAOYSA-N	Benzenoids	Phenols	Methoxyphenols	2.94555	5.81707e-10	2.91823e-08	-1.56847	0.337165	733.579	2175.72	727.171	496.318	409.913	613.831	1756.4	400.611	385.403	471.402	1460.54	642.398	1408.06	612.867	420.798	556.182	626.402	726.344	2116.6	396.285	439.668	668.84	417.097	478.425	1098.11	506.623	534.394	563.785
503	NO	20.898	703972	229.093	D-Ribulose 5-Phosphate	75.6	HMDB0000618			439184	C00199	4151-19-3	FNZLKVNUWIIPSJ-UHNVWZDZSA-N	Organic oxygen compounds	Organooxygen compounds	Carbohydrates and carbohydrate conjugates	0.835921	5.00566e-05	0.000456577	-0.229976	0.852649	937.821	1099.89	972.238	912.872	885.65	1096.13	1018.01	903.28	915.706	891.078	911.947	907.936	1033.99	895.913	956.715	757.899	899.832	808.708	887.376	876.239	1117.85	954.521	982.27	781.693	949.588	866.01	871.738	987.214
504	NO	20.91	704467	217.104	Glucuronic Acid	97.1							AEMOLEFTQBMNLQ-AQKNRBDQSA-N	Organic oxygen compounds	Organooxygen compounds	Carbohydrates and carbohydrate conjugates	0.0362648	0.627879	0.711075	0.235294	1.17715	1333.42	1132.76	942.472	1106.03	892.936	910.206	1199.14	818.279	717.468	1331.91	849.639	779.537	1037.35	574.679	1154.69	744.587	854.659	881.451	1055	857.152	747.485	951.714	916.683	707.282	619.355	614.452	13740.6	1504.79
510	YES	21.04	709820	117.012	Cis-9-Palmitoleic Acid	98.2	HMDB0003229	188	LMFA01030056	445638	C08362	373-49-9	SECPZKHBENQXJG-FPLPWBNLSA-N	Lipids and lipid-like molecules	Fatty Acyls	Fatty acids and conjugates	1.42194	0.000826689	0.00401344	0.807499	1.75018	1077.54	615.675	613.804	1776.12	454.301	636.491	332.095	601.126	1588.55	1610.74	631.462	1124.77	599.946	621.829	1405.63	700.044	574.923	677.354	1258.8	1174.52	1816.26	492.451	2089.14	611.141	716.915	1789.82	2471.84	755.226
514	NO	21.23	717645	117.014	Palmitic Acid	98.7	HMDB0000220	187	LMFA01010001	985	C00249	57-10-3	IPCSVZSSVZVIGE-UHFFFAOYSA-N	Lipids and lipid-like molecules	Fatty Acyls	Fatty acids and conjugates	0.446569	0.132205	0.238286	0.154256	1.11285	915.421	822.594	576.176	977.267	604.438	805.206	498.476	656.126	1137.86	1227.69	751.768	848.187	738.865	797.461	1066.95	816.538	786.584	906.753	878.626	735.061	1229.74	634.868	1337.08	810.556	817.788	1201.76	1337.66	1086.31
517	NO	21.324	721516	257.115	Dodecanedioic Acid	76.6	HMDB0000623	5596	LMFA01170009	12736	C02678	693-23-2	TVIDDXQYHWJXFK-UHFFFAOYSA-N	Lipids and lipid-like molecules	Fatty Acyls	Fatty acids and conjugates	1.18326	0.106519	0.206852	0.334929	1.26132	1007.96	799.134	1239.07	696.006	947.551	66.5543	752.736	1562.38	1389.97	1708.19	1027.69	1150.4	1014.79	703.224	823.846	1928.1	1649.5	1240.44	804.763	962.892	66.9403	1188.86	933.227	828.802	961.187	60.8153	867.753	1099.79
519	NO	21.384	723987	217.11	D-(-)-Ribofuranose	82.9	HMDB0001548	159		439167	C00117	4300-28-1	KTVPXOYAKDPRHY-SOOFDHNKSA-N	Organic oxygen compounds	Organooxygen compounds	Carbohydrates and carbohydrate conjugates	0.642447	0.113702	0.216609	-0.698806	0.616082	758.73	1231.54	946.714	573.883	58.1962	938.828	890.943	779.293	62.1503	1172.83	61.4897	782.891	804.906	61.6341	994.629	738.926	64.3652	868.305	943.568	1351.37	1901.72	732.643	1307.74	1010.97	64.5315	731.111	64.5315	1047.76
521	YES	21.427	725758	147.03	2-Aminobutanedioate	81.4				4519554			CKLJMWTZIZZHCS-UHFFFAOYSA-L	Unclassified	Unclassified	Unclassified	1.82388	0.00184461	0.00782013	0.72202	1.64949	1876.45	1137.59	1522.47	1245.05	1337.07	1147.98	912.064	548.604	701.767	1738.61	1520.08	2378.02	2041.09	1137.84	3344.71	2713.07	2069.61	232.37	3060.12	4558.25	2007.47	2224.25	3743.59	2305.24	1842.01	2374.65	1336.65	1926.73
522	YES	21.438	726211	156.054	N-Acetyl-D-Glucosamine	82.2	HMDB0000215	3356		439174	C00140	7512-17-6	OVRNDRQMDRJTHS-RTRLPJTCSA-N	Organic oxygen compounds	Organooxygen compounds	Carbohydrates and carbohydrate conjugates	1.6035	0.00242574	0.00986687	0.580305	1.49517	1119.73	748.901	1782.49	1074.49	1250.44	1112.24	762.222	422.002	564.199	1392.58	855.268	1332.13	1140.97	495.166	1585.09	1347.12	881.945	484.469	1299.33	1978.11	763.481	944.385	1612.27	1064.6	819.819	1025.46	522.512	2249.32
525	NO	21.553	730947	202.094	Indole-3-Propionic Acid	94.8	HMDB0002302	6602		3744		830-96-6	GOLXRNDWAUTYKT-UHFFFAOYSA-N	Organoheterocyclic compounds	Indoles and derivatives	Indolyl carboxylic acids and derivatives	1.37004	0.327453	0.458434	-1.12405	0.458805	455.866	993.594	637.821	243.816	341.015	2821.22	156.455	647.017	40.1701	185.971	367.259	46.3628	332.509	71.3368	126.987	237.029	348.615	44.1637	240.005	277.649	3.83547	441.203	49.2868	56.2374	3.86574	57.3699	273.543	379.753
527	YES	21.557	731112	217.107	Myo-Inositol	97.3		144		892	C00137	87-9-8	CDAISMWEOUEBRE-UHFFFAOYSA-N	Organic oxygen compounds	Organooxygen compounds	Alcohols and polyols	1.07447	0.00134601	0.00604701	-0.416235	0.749378	854.001	1139.61	995.872	1249.47	769.871	809.747	630.512	917.048	922.511	802.436	788.36	850.779	809.4	525.353	1001.36	790.636	826.612	899.17	1002.6	912.2	796.168	889.365	781.545	810.187	672.967	680.577	1127.37	878.175
528	YES	21.58	732059	174.086	N-Alpha-Acetyl-L-Lysine	83.7	HMDB0000446	63102		192590	C12989	1946-82-3	VEYYWZRYIYDQJM-UHFFFAOYSA-N	Organic acids and derivatives	Carboxylic acids and derivatives	Amino acids, peptides, and analogues	1.06795	0.0115855	0.0352246	0.444426	1.36077	982.637	722.117	696.982	808.48	638.211	1698.66	1116.19	2439.9	1910.24	459.266	948.359	1185.33	937.93	778.139	636.882	1533	1094.9	1239.85	799.249	1132.42	455.444	1050.68	1172.18	988.747	621.673	638.306	505.229	643.35
532	NO	21.652	735024	441.177	Uric Acid	92.4	HMDB0000289	88		1175	C00366	69-93-2	LEHOTFFKMJEONL-UHFFFAOYSA-N	Organoheterocyclic compounds	Imidazopyrimidines	Purines and purine derivatives	0.473612	0.268952	0.392983	-0.130618	0.91344	935.782	1024.46	1133.73	938.186	1133.25	989.313	915.282	503.793	840.658	1115.39	838.061	592.274	1644.88	764.296	1286.38	1030.36	874.267	614.194	584.082	1035.11	402.493	883.643	1350.58	679.568	1543.01	270.155	903.462	960.728
537	YES	21.863	743714	174.085	Norepinephrine	89.6	HMDB0000216	5226		439260	C00547	51-41-2	SFLSHLFXELFNJZ-QMMMGPOBSA-N	Benzenoids	Phenols	Benzenediols	1.04259	0.0090336	0.0283241	0.37698	1.29862	1105.71	851.451	863.126	916.089	869.274	1595.06	1344.27	1874.9	1577.04	454.634	1118.36	1296.87	1187.35	915.021	915.095	1730.26	1003.95	1381.39	952.291	1508.84	623.478	1185.43	1254.27	1156.63	783.908	828.821	455.231	781.741
544	YES	22.04	751681	294.158	3-Hydroxyhippuric Acid	75.6	HMDB0006116	58359		450268		1637-75-8	XDOFWFNMYJRHEW-UHFFFAOYSA-N	Benzenoids	Benzene and substituted derivatives	Benzoic acids and derivatives	1.83203	0.00175175	0.00753253	-0.896691	0.537117	639.875	1191.31	1069.11	397.366	596.499	1109.83	524.425	524.749	1166.92	1265.95	1005.34	467.277	770.83	1068.01	655.225	912.281	470.522	756.365	732.247	990.561	205.896	746.338	471.438	847.125	263.645	237.611	230.132	474.465
545	NO	22.076	753445	327.261	Margaric Acid	88	HMDB0002259	4206	LMFA01010017	10465		506-12-7	KEMQGTRYUADPNZ-UHFFFAOYSA-N	Lipids and lipid-like molecules	Fatty Acyls	Fatty acids and conjugates	0.00938806	0.953595	0.97299	-0.00595927	0.995878	928.928	932.773	583.33	862.974	649.789	776.582	544.362	816.099	1098.25	1407.96	854.583	874.932	676.403	873.916	967.872	1145.38	803.605	771.263	958.299	705.336	1295.35	729.269	1126.11	837.298	794.188	1211.95	1394.09	1090.64
546	YES	22.105	754865	243.118	6-Hydroxy-Alpha-Methylnaphthaleneacetic Acid	85.6				18938768			XNGLJXULNXDTSD-UHFFFAOYSA-N	Unclassified	Unclassified	Unclassified	1.40423	3.44878e-05	0.000408407	-0.557619	0.679422	854.456	1257.62	896.737	691.852	703.502	844.744	913.618	794.179	770.71	912.116	1045.54	1093	933.703	863.294	774.073	815.285	1045.88	957.006	976.726	756.902	802.291	874.974	793.432	742.35	809.79	751.847	936.787	790.001
547	YES	22.109	755061	75	2-Octyldecanol	71.1				21414			LEACJMVNYZDSKR-UHFFFAOYSA-N	Unclassified	Unclassified	Unclassified	1.2421	3.79515e-05	0.000408407	-0.459093	0.727443	858.882	1180.69	863.671	749.395	734.325	884.175	889.552	882.715	724.058	803.555	978.936	1125.37	952.617	869.714	857.154	856.543	858.453	974.36	969.215	823.228	781.09	913.598	773.88	766.279	821.639	779.145	929.529	816.727
552	NO	22.268	762849	202.091	Indolelactic Acid	83.2	HMDB0000671	71		92904	C02043	1821-52-9	XGILAAMKEQUXLS-UHFFFAOYSA-N	Organoheterocyclic compounds	Indoles and derivatives	Indolyl carboxylic acids and derivatives	0.311924	0.848828	0.893347	-0.0270275	0.98144	970.379	988.729	1630.43	896.163	687.457	819.113	512.991	874.382	1168.95	855.987	892.053	827.848	1507.16	727.962	1375.45	971.909	1136.04	1268.94	723.718	884.683	596.491	578.872	872.159	547.614	1136.29	350.702	2896.34	807.833
554	YES	22.294	764123	232.115	5-Methoxyindoleacetate	83.7	HMDB0004096	7016		18986	C05660	3471-31-6	COCNDHOPIHDTHK-UHFFFAOYSA-N	Organoheterocyclic compounds	Indoles and derivatives	Indolyl carboxylic acids and derivatives	1.5048	0.000582114	0.00307397	-0.868065	0.547881	748.047	1365.35	738.492	637.885	566.094	691.345	952.069	495.941	625.513	658.659	1162.94	1434.59	931.555	868.662	507.521	875.787	1090.81	1022.62	986.736	648.285	702.137	778.839	516.482	620.959	390.418	653.95	631.799	628.907
558	NO	22.419	770246	174.085	Tryptamine	89.1	HMDB0000303	325		1150	C00398	61-54-1	APJYDQYYACXCRM-UHFFFAOYSA-N	Organoheterocyclic compounds	Indoles and derivatives	Tryptamines and derivatives	0.566714	0.0365747	0.0902375	-0.35079	0.784155	873.71	1114.21	632.156	483.998	664.481	1243.05	1070.32	1394.28	1173.16	927.915	756.94	1063.1	949.429	638.317	581.796	1278.24	1104.71	1099.76	701.218	672.67	653.947	626.572	1097.98	705.131	668.214	566.918	640.04	722.547
560	NO	22.492	773821	97.0661	Dihydrophytol	70.7		53575	LMPR0104010026	102459			AJAKLDUGVSKVDG-UHFFFAOYSA-N	Lipids and lipid-like molecules	Prenol lipids	Diterpenoids	0.0879988	0.748089	0.809981	-0.0108269	0.992523	971.819	979.14	990.416	824.123	905.658	933.41	908.134	1023.31	857.853	1045.25	1038.17	920.263	934.514	699.716	1070.17	995.936	957.272	923.542	844.224	870.431	865.194	1060.65	1007.49	912.08	933.113	853.768	1089.25	1006.28
566	NO	22.59	778622	337.259	Linoleic Acid	98	HMDB0000673	191	LMFA01030120	5280450	C01595	60-33-3	OYHQOLUKZRVURQ-HZJYTTRNSA-N	Lipids and lipid-like molecules	Fatty Acyls	Lineolic acids and derivatives	0.725093	0.156809	0.271262	0.220959	1.16551	978.659	839.684	560.901	1203.38	441.355	648.932	443.224	721.885	1459.32	1861.7	756.502	1063.8	561.643	823.157	1132.79	696.591	801.105	1205.62	965.268	744.362	1647.72	632.319	1254.47	836.909	752.063	1417.3	1755.81	1146.46
567	NO	22.598	779014	314.284	Bisphenol A Monomethyl Ether	74.8				614942			WPVCFEULGFXPJD-UHFFFAOYSA-N	Unclassified	Unclassified	Unclassified	0.155022	0.127082	0.230432	0.0800859	1.05708	620.418	586.916	554.31	520.228	597.805	75.4372	642.153	660.341	563.581	715.755	690.464	752.096	675.016	714.136	689.798	563.365	629.277	554.764	660.908	517.616	627.379	598.863	643.398	634.427	661.078	631.562	614.702	723.947
569	NO	22.632	780679	75.0037	Trans-Vaccenic Acid	99.3	HMDB0003231	3407	LMFA01030077	5281127	C08367	693-72-1	UWHZIFQPPBDJPM-BQYQJAHWSA-N	Lipids and lipid-like molecules	Fatty Acyls	Fatty acids and conjugates	0.96723	0.0097166	0.0301515	0.442991	1.35942	1004.18	738.68	481.79	1257.12	549.632	828.962	412.108	558.014	1476.57	1467.21	690.058	955.605	540.713	819.969	1356.76	789.293	781.069	666.247	1058.94	760.17	1700.4	644.256	1640.44	803.856	767.382	1779.63	1745.84	1069.55
573	NO	22.697	783863	186.071	Fructose 1-Phosphate	76.5					C01094	15978-08-2	RHKKZBWRNHGJEZ-VRPWFDPXSA-N	Organic oxygen compounds	Organooxygen compounds	Carbohydrates and carbohydrate conjugates	0.167401	0.367574	0.496142	0.3861	1.30686	1284.37	982.794	999.305	839.378	1100.95	1037.16	708.857	839.134	1089.83	1076.2	1105.44	1520.23	1153.21	1054.83	770.926	943.793	964.742	932.005	971.235	761.96	789.461	687.716	956.602	764.058	951.769	1046.45	1339.86	1082.5
577	NO	22.822	789986	117.009	Stearic Acid	98.7	HMDB0000827	189	LMFA01010018	5281	C01530	57-11-4	QIQXTHQIDYTFRH-UHFFFAOYSA-N	Lipids and lipid-like molecules	Fatty Acyls	Fatty acids and conjugates	0.494682	0.0872137	0.177374	0.133016	1.09658	863.867	787.78	602.761	834.754	727.456	890.506	546.58	893.606	920.825	1009.25	779.066	788.348	727.184	748.536	978.997	764.124	784.151	805.288	932.971	708.612	1038.25	723.733	1112.47	805.272	829.169	1008.14	1073.03	993.62
579	NO	22.825	790133	117.03	17-Octadecynoic Acid	77.5	HMDB0244776	35229	LMFA01030575	1449		34450-18-5	DZIILFGADWDKMF-UHFFFAOYSA-N	Lipids and lipid-like molecules	Fatty Acyls	Fatty acids and conjugates	0.752624	0.0557989	0.123087	0.170919	1.12578	864.126	767.583	608.3	836.082	729.22	893.317	544.622	892.33	917.335	1007.19	780.555	791.373	729.131	747.22	977.012	764.75	790.067	807.764	931.064	711.302	1033.69	728.02	1113.43	805.266	829.415	1003.88	1070.99	991.206
582	NO	22.934	795472	308.122	Pentazocine	73.1	HMDB0014790	1751		441278	C07421	359-83-1	VOKSWYLNZZRQPF-GDIGMMSISA-N	Alkaloids and derivatives	6,7-benzomorphans	2,6-dimethyl-3-benzazocines	1.18214	0.0282814	0.0733853	0.345139	1.27027	1086.63	855.428	1390.67	816.476	1162.58	1232.34	825.933	1633.01	1007.97	1068.33	755.385	1145.9	865.629	527.886	1068.17	1350.3	1017.92	700.389	1168.15	1519.29	650.12	779.631	1743.59	1003.1	1218.41	454.379	866.781	1797.06
584	NO	22.975	797480	232.112	Melatonin	83.3	HMDB0001389	73		896	C01598	73-31-4	DRLFMBDRBRZALE-UHFFFAOYSA-N	Organoheterocyclic compounds	Indoles and derivatives	Indoles	0.215444	0.550597	0.656889	0.161856	1.11873	1036.56	926.558	851.779	650.421	1125.72	893.495	726.952	2089.09	5869.62	605.546	644.316	763.319	916.182	860.301	853.801	960.209	870.029	599.663	803.236	660.508	14.6198	1208.12	576.15	479.353	657.167	618.891	965.443	748.292
586	NO	22.994	798411	257.12	(+)-Pimaric Acid	72.1		67473		220338	C09159	127-27-5	MHVJRKBZMUDEEV-APQLOABGSA-N	Lipids and lipid-like molecules	Prenol lipids	Diterpenoids	0.122852	0.509638	0.616069	-0.0324525	0.977757	998.983	1021.71	1010.3	781.674	812.771	948.227	916.25	1187.73	1300.13	947.492	912.944	1007.45	939.517	811.545	912.9	941.911	1080.85	1097.71	989.166	941.078	993.059	1091.68	1018.38	882.761	957.191	860.334	1059.95	1054.38
590	NO	23.14	805562	246.126	L-Cystine	81.7	HMDB0000192	17		67678	C00491	56-89-3	LEVWYRKDKASIDU-IMJSIDKUSA-N	Organic acids and derivatives	Carboxylic acids and derivatives	Amino acids, peptides, and analogues	0.872293	0.277165	0.401089	0.359534	1.28301	829.425	646.467	413.545	635.749	582.198	598.412	615.304	2188.24	4625.57	850.565	845.457	817.549	651.767	588.286	455.11	885.637	1300.05	990.495	518.204	377.377	261.479	1050.5	564.779	453.489	452.736	342.953	823.228	500.079
600	NO	23.36	816338	361.16	Mannose 1-Phosphate	78.2	HMDB0001436	6245		644175	C01002		HXXFSFRBOHSIMQ-QTVWNMPRSA-N	Organic oxygen compounds	Organooxygen compounds	Carbohydrates and carbohydrate conjugates	0.533942	0.879991	0.917745	0.0283905	1.01987	726.348	712.194	805.248	560.687	459.159	889.664	303.84	987.687	1054.08	1094.83	619.894	911.506	325.408	404.675	914.244	911.865	1127.99	676.737	581.747	802.491	207.846	936.421	1253.93	532.273	220.277	357.706	456.907	687.868
602	NO	23.375	817073	217.104	Pseudouridine	92.6	HMDB0000767	5734		15047	C02067	1445-07-4	PTJWIQPHWPFNBW-GBNDHIKLSA-N	Nucleosides, nucleotides, and analogues	Nucleoside and nucleotide analogues	Unclassified	0.724601	0.00708414	0.0250862	0.268759	1.20477	926.893	769.352	1150.37	970.059	773.737	914.365	584.667	896.669	886.059	1045.65	733.417	824.895	895.294	601.734	1423.95	865.784	1168.98	750.26	768.006	922.337	514.792	1083.67	1283.02	639.375	808.5	565.346	1683.35	1152.7
603	NO	23.41	818787	290.118	Bis-Tris Propane	74.2				125132			HHKZCCWKTZRCCL-UHFFFAOYSA-N	Unclassified	Unclassified	Unclassified	0.562711	0.0173323	0.0506506	-0.156512	0.897192	893.177	995.526	883.716	776.383	885.74	989.239	920.347	857.206	786.763	902.587	1084.41	1167.11	1064.59	773.54	750.289	831.074	1058.68	994.041	726.871	705.004	875.752	856.929	800.464	741.068	866.23	720.19	1475.39	879.593
609	YES	23.545	826389	449.195	N-Acetylmannosamine	77.8	HMDB0001129	3357		439281	C00645	3615-17-6	OVRNDRQMDRJTHS-ZTVVOAFPSA-N	Organic oxygen compounds	Organooxygen compounds	Carbohydrates and carbohydrate conjugates	1.00337	0.0045139	0.0165693	-0.481657	0.716155	885.527	1236.5	1795.31	784.828	755.368	950.827	784.831	825.15	854.974	994.091	1140.42	1286.06	1066.65	621.758	815.539	857.779	1096.42	887.497	1652.27	730.666	624.196	748.743	754.643	721.962	684.304	651.804	840.399	981.828
613	NO	23.603	829716	290.12	N-Acetylserotonin	93.9	HMDB0001238	366		903	C00978	1210-83-9	MVAWJSIDNICKHF-UHFFFAOYSA-N	Organoheterocyclic compounds	Indoles and derivatives	Hydroxyindoles	0.944983	0.82225	0.868411	0.0394407	1.02772	907.248	882.781	2059.03	1055.28	1007.2	1068.97	872.4	995.335	907.172	999.098	1124.55	1150.82	942.409	760.453	789.741	838.514	1008.46	1037.73	822.983	686.683	700.985	953.389	848.799	773.361	811.293	711.103	1151.29	748.768
614	NO	23.643	832010	204.09	Sphingosine	84.2	HMDB0000252		LMSP01010001	5280335	C00319	123-78-4	WWUZIQQURGPMPG-KRWOKUGFSA-N	Organic nitrogen compounds	Organonitrogen compounds	Amines	1.07252	0.0631753	0.137796	0.430258	1.34747	904.395	671.178	906.762	605.892	859.15	1492.51	378.337	1491.68	2269.07	1250.66	770.505	1059.45	464.728	345.21	758.161	1369.08	1185.98	634.488	876.652	749.821	183.586	1131.58	1294.39	461.877	285.427	380.264	312.559	710.786
615	NO	23.667	833387	79.0244	Arachidonic Acid	95.5	HMDB0001043	193	LMFA01030001	444899	C00219	506-32-1	YZXBAPSDXZZRGB-DOFZRALJSA-N	Lipids and lipid-like molecules	Fatty Acyls	Fatty acids and conjugates	0.707458	0.0274524	0.0724841	-0.268708	0.830063	907.986	1093.88	804.932	1197.55	686.607	1262.11	1015.94	1293.96	595.295	672.365	1305.09	909.039	1143.36	775.715	712.806	597.012	1266.95	1116.43	796.538	741.632	525.696	1126.2	849.743	1173.99	628.25	573.767	1332.96	957.187
616	NO	23.712	835968	313.14	Cis-Resveratrol	74.6	HMDB0034118	44878		1548910		61434-67-1	LUKBXSAWLPMMSZ-UPHRSURJSA-N	Phenylpropanoids and polyketides	Stilbenes	Unclassified	0.418946	0.035471	0.0889731	-0.144193	0.904886	1068.56	1180.88	1204.74	870.747	1023.58	919.475	1052.05	755.449	1015.25	888.174	1214.43	1226.23	1100.25	1117.91	1143.94	1235.62	1024.29	1001.14	980.954	1276.54	1022.7	1110.32	1041.41	999.114	1002.43	1022.36	840.659	1148.93
618	NO	23.737	837403	319.15	D-Myoinositol 4-Phosphate	74.4	HMDB0001313	6151		440043	C03546	142760-33-6	INAPMGSXUVUWAF-GFWFORPUSA-N	Organic oxygen compounds	Organooxygen compounds	Alcohols and polyols	0.955127	0.418602	0.547297	0.413267	1.3317	1357.95	1019.71	436.917	583.846	670.769	940.335	396.723	3763.45	10941.4	1292.71	878.347	1007.96	496.456	426.82	894.831	2049.29	1512.65	1252.51	747.163	1003.43	537.128	955.099	1173.95	497.197	408.747	373.179	569.812	686.938
622	NO	23.798	840902	343.256	Glycerol 1-Myristate	95.6	HMDB0304951			79050			DCBSHORRWZKAKO-UHFFFAOYSA-N	Lipids and lipid-like molecules	Glycerolipids	Monoradylglycerols	0.0113861	0.939583	0.965237	-0.00158069	0.998905	572.645	573.272	599.017	507.014	564.289	590.284	530.839	592.214	600.988	582.375	574.892	574.876	555.125	511.64	577.241	559.564	577.107	570.941	559.536	505.838	604.996	608.576	604.554	576.146	599.208	532.042	568.351	587.194
627	YES	23.882	845720	318.144	Myo-Inositol 1-Phosphate	88.5	HMDB0000213	5223		107737	C01177		INAPMGSXUVUWAF-GCVPSNMTSA-N	Organic oxygen compounds	Organooxygen compounds	Alcohols and polyols	1.33676	2.60987e-07	6.04285e-06	0.557544	1.47176	1145.79	778.52	938.42	1091.91	1418.57	1262.76	872.025	1381.97	973.036	950.032	1255.98	1437.9	1414.91	687.231	1123.62	1246.82	1356.72	1956.59	965.917	948.511	1208.66	1719.29	1107.57	1215.36	1215.11	880.944	1374.2	768.792
631	NO	23.938	848932	290.13	5-Hydroxy-L-Tryptophan	88.1	HMDB0000472	364		144	C00643	4350-09-8	LDCYZAJDBXYCGN-UHFFFAOYSA-N	Organoheterocyclic compounds	Indoles and derivatives	Tryptamines and derivatives	0.288149	0.0278398	0.0728677	-0.228789	0.853351	900.093	1054.77	1075.76	827.472	877.242	973.535	827.226	916.95	993.428	936.559	1061.6	1156.09	959.848	925.065	858.779	966.244	1154.83	825.356	791.986	901.461	935.335	873.801	886	772.881	817.946	793.02	18.387	829.046
635	NO	23.952	849736	103.03	3,6,9,12,15,18,21-Heptaoxadocosan-1-Ol	73.8		345327		526555			AGWKUHGLWHMYTG-UHFFFAOYSA-N	Organic oxygen compounds	Organooxygen compounds	Ethers	0.54597	0.672058	0.743712	0.0459429	1.03236	872.666	845.313	1044.8	780.875	823.148	927.932	768.048	860.687	986.113	905.954	1056.95	1233.55	952.413	925.06	771.123	945.497	1213.61	730.781	715.93	843.401	871.808	807.689	796.642	703.143	735.252	707.34	718.083	767.865
636	NO	23.954	849850	291.168	3,5-Diphenylpyrazole	80.9		342905		70840			JXHKUYQCEJILEI-UHFFFAOYSA-N	Organoheterocyclic compounds	Azoles	Pyrazoles	0.701936	0.00394305	0.0150235	-0.262099	0.833874	895.348	1073.72	1047.85	795.917	848.584	949.944	796.448	888.447	995.411	925.295	1054.02	1186.37	960.709	923.259	809.273	958.311	1176.15	767.429	745.994	866.56	901.683	839.732	835.997	731.489	769.599	742.913	754.959	792.64
640	NO	24.055	855644	319.161	Sorbitol-6-Phosphate	72.7	HMDB0005831	58327		152306	C01096	20479-58-7	GACTWZZMVMUKNG-SLPGGIOYSA-N	Organic oxygen compounds	Organooxygen compounds	Carbohydrates and carbohydrate conjugates	0.931165	0.450283	0.567093	0.350605	1.2751	930.965	730.114	456.666	354.984	361.921	780.385	363.775	1987.67	7055.5	943.661	657.749	623.203	426.473	322.616	757.107	1752.97	1307.59	823.669	453.574	627.76	361.166	702.06	870.611	367.334	27.456	27.456	27.4605	513.811
645	NO	24.151	861151	217.11	Uridine	94.2	HMDB0000296	90		6029	C00299	58-96-8	DRTQHJPVMGBUCF-XVFCMESISA-N	Nucleosides, nucleotides, and analogues	Pyrimidine nucleosides	Unclassified	0.986062	0.0002103	0.00131875	-0.342388	0.788735	969.952	1229.76	1320.01	916.239	893.133	994.945	1229.34	726.599	737.277	1190.64	844.785	901.934	1089.79	888.128	1188.97	1103.64	977.702	1008.65	823.66	986.234	1142.57	765.838	963.91	1066.66	1497.04	973.776	1149.06	650.802
652	NO	24.271	868034	204.1	Leucrose	80.8		44768		165577		7158-70-5	DXALOGXSFLZLLN-WTZPKTTFSA-N	Lipids and lipid-like molecules	Fatty Acyls	Fatty acyl glycosides	0.74241	0.581449	0.678357	0.0944651	1.06767	834.394	781.509	628.701	526.872	494.673	782.762	837.523	1041	1095.05	946.539	721.648	866.434	852.67	552.693	1105.02	1063.04	1003.49	680.537	645.979	707.747	746.424	1033.16	1063.47	475.688	708.246	706.95	844.983	768.904
657	NO	24.395	875147	364.144	1-Hydroxypyrene	74.9	HMDB0013139	64943		21387	C14519	5315-79-7	BIJNHUAPTJVVNQ-UHFFFAOYSA-N	Benzenoids	Pyrenes	Unclassified	0.851824	0.00805034	0.0263386	-0.410316	0.752458	789.533	1049.27	879.062	690.185	663.825	897.852	722.01	877.864	1053.25	815.974	940.293	1160.99	964.593	849.876	719.933	784.514	1117.86	622.677	550.099	749.171	890.563	728.449	685.534	520.244	631.695	594.561	619.845	703.774
660	NO	24.441	877786	202.093	L-Tryptophan	89.6	HMDB0000929	33		6305	C00078	73-22-3	QIVBCDIJIAJPQS-VIFPVBQESA-N	Organoheterocyclic compounds	Indoles and derivatives	Indolyl carboxylic acids and derivatives	0.299516	0.584151	0.678879	-0.102669	0.931309	904.9	971.643	1212.51	842.553	1037.35	1067.45	677.815	1359.49	967.226	1147.86	844.328	1470.07	809.804	420.752	1264.04	1128.05	886.691	571.076	931.21	1262.29	492.065	646.997	1128.62	807.958	735.198	542.473	564.282	1028.42
661	NO	24.453	878474	97.0614	2-Cyclohexyl-4-(Hydroxymethyl)-1-Oxa-2-Azaspiro[5.5]Undecane-3-Carbonitrile	74.8				578845			GYFXQFVXWCGKEC-UHFFFAOYSA-N	Unclassified	Unclassified	Unclassified	0.207895	0.391719	0.521714	-0.0604403	0.958971	970.628	1012.16	1145.5	700.118	785.313	935.516	938.164	619.015	852.296	969.829	1014.61	1096.86	1082.86	995.628	1019.83	1014.85	923.453	734.743	697.949	778.745	739.965	1284.77	1075.95	1011.08	1388.11	1002.82	1185.46	1352.67
664	NO	24.53	882891	299.071	Normorphine	70.1	HMDB0041959	1355		5462508	C11785	466-97-7	ONBWJWYUHXVEJS-ZTYRTETDSA-N	Alkaloids and derivatives	Morphinans	Unclassified	0.503931	0.0974646	0.193006	-0.15216	0.899902	772.562	858.495	873.601	936.484	900.902	1026.51	476.79	796.817	900.649	858.69	1046.21	1167.76	1147.33	871.252	710.828	699.736	1045.18	787.602	859.324	634.039	597.131	571.886	720.9	505.991	716.411	593.104	784.258	774.386
670	NO	24.634	889048	318.117	Naptalam	73.6		72631		8594	C18869	132-66-1	JXTHEWSKYLZVJC-UHFFFAOYSA-N	Benzenoids	Naphthalenes	Unclassified	1.24353	0.379484	0.509932	0.214191	1.16005	904.757	779.927	713.493	532.831	568.147	910.57	419.318	1406.52	1119.39	1458.6	650.097	989.201	438.807	528.618	1169.31	1927.09	1247.45	881.134	646.218	1044.55	276.298	1055.83	1858.68	493.086	383.986	316.896	384.617	799.26
672	NO	24.667	891103	129.04	Mg(0:0/16:0/0:0)	97.3	HMDB0011533	62317	LMGL01010025	123409			BBNYCLAREVXOSG-UHFFFAOYSA-N	Lipids and lipid-like molecules	Glycerolipids	Monoradylglycerols	0.0391347	0.245865	0.377578	0.183399	1.13556	118.136	104.034	34.8318	108.559	122.466	129.376	136.019	115.068	129.068	120.288	134.705	136.711	118.494	120.931	115.695	123.189	2.54081	118.34	108.845	44.7919	178.149	119.938	120.81	118.857	103.29	404.328	35.0337	108.975
674	NO	24.732	895150	108.048	Docosahexaenoic Acid	95.1	HMDB0002183	3457	LMFA01030185	445580	C06429	6217-54-5	MBMBGCFOFBJSGT-KUBAVDMBSA-N	Lipids and lipid-like molecules	Fatty Acyls	Fatty acids and conjugates	0.711357	0.0424612	0.100636	-0.295471	0.814806	814.2	999.255	643.785	720.656	710.062	855.133	592.744	627.077	893.979	1387.32	779.82	785.823	628.37	619.743	573.616	712.154	803.763	499.483	882.306	45.3697	619.933	1056.94	1025.84	1253.22	875.054	1268.81	1186.38	1370.61
675	NO	24.769	897454	207.065	Deoxyadenosine	70.9	HMDB0000101	3382		13730	C00559	958-09-8	OLXZPDWKRNYJJZ-RRKCRQDMSA-N	Nucleosides, nucleotides, and analogues	Purine nucleosides	Purine 2'-deoxyribonucleosides	0.26929	0.0812522	0.167513	-0.0753904	0.949085	955.451	1006.71	873.966	829.33	970.663	970.898	860.441	1172.95	1053.63	920.057	1061.87	1021.18	1028.86	967.042	871.17	996.581	996.649	865.487	899.364	872.048	984.278	1034.42	880.805	932.516	807.007	1014.65	975.285	839.834
677	NO	24.841	901937	371.31	11-Hydroxytetrahydrocannabinol	87.8	HMDB0062581			644022		36557-05-8	YCBKSSAWEUDACY-IAGOWNOFSA-N	Organoheterocyclic compounds	Benzopyrans	1-benzopyrans	0.0373287	0.676317	0.745682	0.00669316	1.00465	373.564	371.835	387.002	339.041	373.494	399.102	353.964	384.434	363.671	378.498	363.131	375.159	368.099	328.778	385.528	359.375	370.839	371.975	368.142	360.428	386.408	392.493	401.706	374.362	379.106	361.188	367.149	371.841
678	NO	24.841	901937	371.308	Mg(16:0/0:0/0:0)	99.6	HMDB0011564	3855	LMGL01010009	3084463		32899-41-5	QHZLMUACJMDIAE-SFHVURJKSA-N	Lipids and lipid-like molecules	Glycerolipids	Monoradylglycerols	0.0414657	0.645204	0.721956	0.00735152	1.00511	373.35	371.453	386.445	339.153	373.671	400.018	354.377	383.775	362.991	378.863	362.649	374.561	367.529	328.535	385.574	359.232	370.252	372.118	368.505	360.733	386.133	392.759	401.699	373.894	379.1	360.902	366.679	371.771
680	NO	24.855	902808	289.187	Alternariol	77.8	HMDB0030831	71377		5359485	C16838	641-38-3	CEBXXEKPIIDJHL-UHFFFAOYSA-N	Phenylpropanoids and polyketides	Coumarins and derivatives	Unclassified	0.457525	0.252999	0.380763	0.269903	1.20573	605.613	502.281	51.4192	476.024	551.971	663.601	63.0727	940.1	979.846	952.613	811.511	979.507	893.729	648.81	891.254	1054.8	959.758	854.964	60.1536	60.172	60.172	60.172	818.923	60.0681	60.0681	691.244	1027.59	954.127
689	NO	25.038	914202	361.169	Sucrose	97.3	HMDB0000258	137		5988	C00089	57-50-1	CZMRCDWAGMRECN-UGDNZRGBSA-N	Organic oxygen compounds	Organooxygen compounds	Carbohydrates and carbohydrate conjugates	1.02896	0.051648	0.116887	0.672748	1.59411	1164.08	730.238	987.897	4070.19	299.38	490.7	379.855	379.336	3159.62	1529.9	1625.92	982.003	662.484	1421.44	1429.41	560.037	354.765	297.94	935.871	2979.21	261.619	1033.72	467.03	378.587	2236.51	1127.74	761.941	797.668
691	NO	25.102	918187	75.01	Behenic Acid	76.3	HMDB0000944	260	LMFA01010022	8215	C08281	112-85-6	UKMSUNONTOPOIO-UHFFFAOYSA-N	Lipids and lipid-like molecules	Fatty Acyls	Fatty acids and conjugates	0.467357	0.0526301	0.118221	-0.137847	0.908875	961.407	1057.8	839.141	774.282	1129.18	1069.9	723.456	1049.44	763.818	1104.18	1290.48	1340.07	1086.58	766.548	902.708	910.9	1045.29	1202.37	749.999	654.87	1047.75	1021.11	852.165	912.772	977.541	737.827	1565.44	765.8
692	NO	25.104	918311	290.126	2-Hydroxyethylflurazepam	73.5	HMDB0245160	451779		30401			FOCBRQQHNOKOJQ-UHFFFAOYSA-N	Organoheterocyclic compounds	Benzodiazepines	1,4-benzodiazepines	0.558569	0.0236026	0.0640035	-0.196288	0.872793	891.303	1021.21	786.41	706.458	947.236	1017.41	603.793	1038.19	717.703	997.411	1265.85	1218.83	1026.24	660.128	712.829	792.627	1070.64	1234.23	714.874	557.222	970.878	972.526	790.984	768.171	817.227	670.185	1666.84	772.438
693	NO	25.119	919245	204.093	Beta-Lactose	95.6	HMDB0041627	267		6134	C01970	5965-66-2	GUBGYTABKSRVRQ-DCSYEGIMSA-N	Organic oxygen compounds	Organooxygen compounds	Carbohydrates and carbohydrate conjugates	0.324145	0.572475	0.675744	-0.0867807	0.941622	751.686	798.289	863.419	740.82	10.767	926.55	635.534	874.542	427.694	925.278	1140.6	961.171	576.707	397.745	343.075	976.406	1126.28	1180.36	714.4	575.829	592.028	1024.35	916.261	793.015	341.765	1119.52	14.6327	198.867
697	NO	25.257	927838	221.085	Lysergic Acid	71.1		66676		6717	C07541	82-58-6	ZAGRKAFMISFKIO-QMTHXVAHSA-N	Alkaloids and derivatives	Ergoline and derivatives	Lysergic acids and derivatives	0.186226	0.402201	0.530976	0.0888902	1.06355	585.433	550.451	710.571	395.624	545.1	640.976	628.147	660.002	589.971	532.617	682.96	538.987	679.334	968.089	645.973	660.286	506.167	523.688	620.044	706.453	600.16	546.923	723.61	511.166	441.05	453.631	504.008	1423.86
704	NO	25.403	936928	204.09	Maltose	99.2	HMDB0000163	413		6255	C00208	69-79-4	GUBGYTABKSRVRQ-QUYVBRFLSA-N	Organic oxygen compounds	Organooxygen compounds	Carbohydrates and carbohydrate conjugates	0.695465	0.169859	0.283614	0.293739	1.22581	844.261	688.736	716.774	739.248	750.429	703.468	539.905	568.355	844.193	941.365	506.549	943.58	721.858	411.489	734.536	858.852	1077.15	1043.63	603.685	840.279	233.117	1328.88	431.054	609.598	300.829	3282.38	408.375	1403.79
707	NO	25.476	941473	265.06	Pgf2alpha	75.5	HMDB01139	36085	LMFA03010002	5280363	C00639	551-11-1	PXGPLTODNUVGFL-YNNPMVKQSA-N	Lipids and lipid-like molecules	Fatty Acyls	Eicosanoids	0.834248	0.242485	0.374297	-0.348045	0.785648	987.617	1257.07	516.327	656.722	942.125	1003.8	366.881	578.786	309.343	1222.47	1675.22	1408.18	1153.33	401.77	541.377	658.01	878.851	3056.95	573.043	252.715	145.393	910.421	648.394	789.086	767.418	637.446	6532.45	753.934
708	NO	25.494	942594	290.113	Lactobionic Acid	71.6		44767		7314		96-82-2	JYTUSYBCFIZPBE-AMTLMPIISA-N	Lipids and lipid-like molecules	Fatty Acyls	Fatty acyl glycosides	0.408069	0.0745856	0.1581	-0.150914	0.90068	978.825	1086.76	1419.86	865.715	787.387	1105.1	961.527	956.796	783.803	1269.25	954.143	918.546	863.303	1115.23	730.796	630.978	1279.16	1248.48	1076.38	573.48	1067.73	1042	923.544	1059.5	1136.52	906.712	1407.48	638.182
711	NO	25.589	948509	75.02	Aucubin	72.7		41151	LMPR0102070006	91458	C09771		RJWJHRPNHPHBRN-FKVJWERZSA-N	Lipids and lipid-like molecules	Prenol lipids	Terpene glycosides	0.398394	0.298436	0.423723	0.0471862	1.03325	990.782	958.901	986.844	987.844	996.632	991.305	977.14	986.562	997.657	977.514	977.426	985.886	987.548	989.842	983.177	984.449	998.171	989.271	990.478	988.629	974.087	990.591	986.702	996.821	985.212	967.487	990.794	991.932
716	NO	25.681	954237	361.162	Isomaltose	92.3	HMDB0002923	412		439193	C00252	499-40-1	DLRVVLDZNNYCBX-RTPHMHGBSA-N	Organic oxygen compounds	Organooxygen compounds	Carbohydrates and carbohydrate conjugates	1.14399	0.64071	0.719603	0.416575	1.33475	1110.76	832.185	36.1042	2361.35	37.9911	554.35	927.593	480.667	1040.45	587.236	665.448	549.358	37.8391	749.737	462.685	383.956	486.127	609.293	541.406	559.26	443.33	39.1502	479.504	565.749	906.608	17525.8	870.508	37.9659
722	NO	25.795	961335	399.334	Mg(18:0/0:0/0:0)	99.4	HMDB0011131	61993		15560610		22610-61-3	VBICKXHEKHSIBG-FQEVSTJZSA-N	Lipids and lipid-like molecules	Glycerolipids	Monoradylglycerols	0.0611777	0.630754	0.711075	0.00797095	1.00554	285.109	283.539	289.742	276.025	275.968	298.419	281.816	303.346	286.687	304.282	281.743	307.912	304.802	291.935	280.798	281.309	296.611	286.516	288.202	279.695	280.916	291.479	280.026	290.075	284.474	272.758	299.911	305.795
728	NO	26.026	975717	290.113	Nervonic Acid	85.2	HMDB0002368	262	LMFA01030092	5281120	C08323	506-37-6	GWHCXVQVJPWHRF-KTKRTIGZSA-N	Lipids and lipid-like molecules	Fatty Acyls	Fatty acids and conjugates	1.04926	0.0467041	0.108138	-0.288126	0.818965	695.647	849.422	745.323	344.458	357.037	547.65	27.2417	666.647	333.493	633.892	608.175	879.282	1241.13	845.745	597.506	593.083	1026.35	1093.47	650.188	830.02	845.837	1314.42	622.169	525.916	612.666	37.1954	1119.45	564.234
731	NO	26.094	979951	131.03	Norgestrel	71.6	HMDB0014511	977	LMST02030119	13109	C08149	797-63-7	WWYNJERNGUHSAO-XUDSTZEESA-N	Lipids and lipid-like molecules	Steroids and steroid derivatives	Estrane steroids	0.418049	0.12118	0.222868	-0.145513	0.904058	723.715	800.518	958.417	527.276	436.588	800.511	676.095	531.652	804.314	609.496	824.225	1063.13	826.076	817.641	659.032	969.141	1093.91	540.245	621.036	497.518	601.882	992.216	843.57	639.735	924.363	527.341	1051.08	828.394
735	NO	26.169	984621	283.224	Medroxyprogesterone	72.1	HMDB0001939	1094	LMST02030176	10631	C07119	520-85-4	FRQMUZJSZHZSGN-HBNHAYAOSA-N	Lipids and lipid-like molecules	Steroids and steroid derivatives	Pregnane steroids	0.752597	0.0916997	0.184011	-0.226251	0.854853	801.308	937.363	859.915	1001.28	550.584	1641.18	192.532	1011.6	647.721	570.257	978.858	962.072	894.501	947.719	966.628	561.095	1029.04	545.051	833.578	952.365	560.643	1519.72	507.444	462.447	775.309	391.887	605.415	935.001
736	NO	26.171	984745	283.218	Estriol	72.2	HMDB0000153	41814	LMST02010003	5756	C05141	50-27-1	PROQIPRRNZUXQM-ZXXIGWHRSA-N	Lipids and lipid-like molecules	Steroids and steroid derivatives	Estrane steroids	0.757522	0.0885251	0.178833	-0.222824	0.856887	788.852	920.602	892.899	898.715	554.024	1634.63	217.78	945.435	740.712	623.017	954.845	1012.16	867.762	851.683	974.828	549.476	1282.55	633.573	811.458	842.564	512.592	1447.96	463.481	363.723	776.094	412.002	532.324	913.15
737	NO	26.173	984870	221.088	Alpha-Tocopherol	71.6	HMDB0001893	225	LMPR02020001	14985	C02477	59-02-9	GVJHHUAWPYXKBD-IEOSBIPESA-N	Lipids and lipid-like molecules	Prenol lipids	Quinone and hydroquinone lipids	0.314685	0.71794	0.780145	-0.0672587	0.95445	307.994	322.692	207.882	311.499	310.775	421.702	297.99	413.396	432.51	359.525	503.296	372.571	300.523	250.75	333.777	312.459	239.901	235.576	355.534	321.999	309.965	193.569	444.933	166.488	175.737	248.286	202.247	1253.76
739	NO	26.243	989228	309.216	Arbutin	79.5	HMDB0029943	43989		440936	C06186	497-76-7	BJRNKVDFDLYUGJ-RMPHRYRLSA-N	Organic oxygen compounds	Organooxygen compounds	Carbohydrates and carbohydrate conjugates	0.481798	0.621025	0.708063	-0.0517967	0.964734	870.61	902.436	609.488	783.842	420.385	1094.17	607.42	1109.47	695.285	878.62	662.329	970.4	783.306	916.756	1207.26	878.438	1023.88	1174.48	1176.25	874.032	47.5032	1004.9	1125.57	667.409	827.863	544.915	568.603	1465.77
744	NO	26.499	1.00517e+06	210.04	Galactinol	79.6				11727586			VCWMRQDBPZKXKG-ZNVDUFQESA-N	Unclassified	Unclassified	Unclassified	0.258444	0.503564	0.614013	-0.0727092	0.950851	908.57	955.534	980.538	1245.87	947.584	970.829	64.9249	1473.66	1179.44	750.797	890.044	1311.83	1319.73	1578.66	1170.54	805.601	1001.98	1033.8	747.878	737.124	609.336	778.257	545.681	672.938	1110.27	791.717	943.628	656.555
754	NO	26.913	1.03094e+06	355.065	Mg(20:0/0:0/0:0)	81		4253	LMGL01010007	3246944			UMEKPPOFCOUEDT-UHFFFAOYSA-N	Lipids and lipid-like molecules	Glycerolipids	Monoradylglycerols	0.452641	0.594577	0.688337	-0.179487	0.883017	222.071	251.491	23.8244	38.4547	38.4362	441.282	40.2413	39.426	456.341	39.426	512.062	36.0353	377.909	32.392	32.392	32.224	317.754	273.279	332.82	286.066	335.793	21.4348	452.327	254.959	250.602	243.091	242.706	1303.1
756	NO	27.063	1.04028e+06	488.397	Gamma-Tocopherol	95.5	HMDB0001492	102919	LMPR02020065	92729	C02483	54-28-4	QUEDXNHFTDJVIY-DQCZWYHMSA-N	Lipids and lipid-like molecules	Prenol lipids	Quinone and hydroquinone lipids	1.45149	0.0231013	0.0637935	0.623384	1.54048	920.813	597.742	768.215	721.269	856.033	856.434	689.461	1214.29	683.075	730.773	1114.23	793.677	955.085	818.6	1118.34	781.065	809.317	1910.54	61.9875	763.896	678.17	3752.03	61.8329	1219.85	1238.06	61.8329	1536.29	847.983
769	NO	28.188	1.11033e+06	202.081	Ginkgolide B	75.5		41245		6324617	C07602		SQOJOAFXDQDRGF-MMQTXUMRSA-N	Lipids and lipid-like molecules	Prenol lipids	Terpene lactones	0.317134	0.248586	0.378577	-0.213965	0.862165	644.475	747.508	755.377	609.411	755.621	863.6	532.469	681.616	922.898	1036.35	827.359	1011.25	539.516	466.356	637.2	975.862	1026.11	940.327	697.621	794.554	246.457	712.279	699.824	507.729	318.97	255.282	528.037	524.224
771	NO	28.236	1.11332e+06	237.124	(-)-Alpha-Tocopherol	80.6	HMDB0242201	84993		2116		10191-41-0	GVJHHUAWPYXKBD-UHFFFAOYSA-N	Lipids and lipid-like molecules	Prenol lipids	Quinone and hydroquinone lipids	0.659047	0.170545	0.283614	0.152732	1.11167	902.522	811.859	838.047	813.386	895.409	1075.66	1457.69	1059.71	750.658	937.989	1263.79	965.4	835.798	750.8	579.677	745.42	938.764	1226.89	1028.91	573.004	1041.13	1039.45	766.629	1349.27	803.311	806.041	1212.75	1088.66
773	YES	28.44	1.12602e+06	129.04	Cholest-4-En-3beta-Ol	97.5		70810	LMST01010352	11452005	C15337	517-10-2	UIMGHSAOLFTOBF-DPAQBDIFSA-N	Lipids and lipid-like molecules	Steroids and steroid derivatives	Cholestane steroids	1.83406	3.03128e-12	4.56208e-10	0.679802	1.60192	1011.97	631.724	1046.71	989.528	951.186	1050.29	1092.17	1094.83	1026.04	1085.58	1306.8	1132.47	1022.74	950.455	955.948	899.205	1090.34	1151.7	854.199	710.8	1057.46	1108.55	742.221	919.538	1096.81	948.922	1232.6	1132.55
775	YES	28.443	1.12621e+06	75	Epicholesterol	81.3			LMST01010081	5283629			HVYWMOMLDIMFJA-VEIPTCAHSA-N	Lipids and lipid-like molecules	Steroids and steroid derivatives	Cholestane steroids	1.64987	5.13495e-11	3.09124e-09	0.675463	1.59711	1005.7	629.7	977.118	920.091	955.646	1134.15	1066.81	1010.72	1004.63	1130.04	1212	1268.09	1154.19	989.479	955.783	901.967	1085.38	1143.41	906.563	767.901	917.847	1083.65	740.999	913.985	1154.13	916.929	1245.16	1156.67
776	YES	28.538	1.13212e+06	215.165	Dihydrocholesterol	85.6	HMDB0000908	3903	LMST01010077	6665		80-97-7	QYIXCDOBOSTCEI-QCYZZNICSA-N	Lipids and lipid-like molecules	Steroids and steroid derivatives	Cholestane steroids	2.38229	5.00796e-06	7.17807e-05	1.19039	2.28215	1238.16	542.542	2159.94	1004.43	725.126	1048.63	1414.02	1204.98	1307.37	1224.53	739.624	1405.58	868.852	656.203	1187.82	880.515	1654.14	983.97	774.343	685.324	1670.74	840.439	728.464	1051.5	1219.98	710.885	4536.28	1242.04
778	NO	28.712	1.14295e+06	299.063	Alpha-Cortolone	74.3	HMDB0003128	63340	LMST02030227	160499	C05481	516-42-7	JXCOSKURGJMQSG-AZQJGLEESA-N	Lipids and lipid-like molecules	Steroids and steroid derivatives	Hydroxysteroids	0.529179	0.0700718	0.151468	-0.27054	0.829009	737.332	889.414	551.033	1584.01	702.798	281.286	898.019	1239.84	808.27	1022.38	734.13	1127.45	705.358	767.686	950.56	764.388	545.417	1219.93	544.496	184.159	371.403	648.721	644.516	845.666	744.164	451.727	427.128	419.113
779	NO	28.717	1.14327e+06	357.1	7b-Hydroxycholesterol	73.5				59966826			OYXZMSRRJOYLLO-ZUNFEJMISA-N	Unclassified	Unclassified	Unclassified	0.708739	0.0358193	0.0891041	-0.338013	0.79113	748.606	946.249	560.611	1883.53	853.636	677.892	823.353	1222.69	895.332	1010.86	852.794	1112.35	769.113	567.034	949.002	680.629	540.267	1103.13	739.324	330.144	401.201	728.945	639.721	834.632	689.616	307.736	480.734	373.925
783	NO	28.988	1.16014e+06	255.193	Lathosterol	92.7	HMDB0001170	166	LMST01010089	65728	C01189	80-99-9	IZVFFXVYBHFIHY-SKCNUYALSA-N	Lipids and lipid-like molecules	Steroids and steroid derivatives	Cholestane steroids	0.544179	0.0299144	0.0769591	0.520403	1.43436	933.686	650.944	320.205	559.011	800.236	845.012	673.249	754.128	353.065	338.65	1764.21	1062.97	1279.63	1717.28	892.387	698.027	1027.79	1654.45	1143.75	351.36	20.6273	1316.53	3148.18	792.967	1902.03	509.105	715.841	1316.58
787	NO	29.643	1.20092e+06	255.2	Deoxycholic Acid	94.4	HMDB0000626	265	LMST04010040	222528	C04483	83-44-3	KXGVEGMKQFWNSR-LLQZFEROSA-N	Lipids and lipid-like molecules	Steroids and steroid derivatives	Bile acids, alcohols and derivatives	0.834927	0.920693	0.952332	-0.0501169	0.965858	659.453	682.764	34.1561	545.024	1039.25	380.486	1194.72	2483.53	32.8651	1538.94	2030.01	34.7669	34.7669	34.4917	34.4917	34.4917	2024.43	33.045	33.045	1751.16	33.132	1235.35	32.9322	32.9322	32.9322	32.9322	516.29	633.823
788	NO	29.734	1.20659e+06	257.209	Chenodeoxycholic Acid	81.1	HMDB0000518	207	LMST04010032	10133	C02528	474-25-9	RUDATBOHQWOJDD-BSWAIDMHSA-N	Lipids and lipid-like molecules	Steroids and steroid derivatives	Bile acids, alcohols and derivatives	0.0992999	0.53171	0.640178	-0.0162264	0.988816	838.886	848.374	820.816	831.03	835.19	877.994	854.955	943.79	875.35	883.939	856.335	958.522	891.955	815.943	838.259	868.449	924.82	868.422	836.324	796.886	765.619	902.041	803.13	672.527	819.56	811.361	937.036	947.588
789	NO	29.745	1.20727e+06	253.17	Allocholic Acid	87.6	HMDB0000505	5404	LMST04010092	160636	C17737	2464-18-8	BHQCQFFYRZLCQQ-PGHAKIONSA-N	Lipids and lipid-like molecules	Steroids and steroid derivatives	Bile acids, alcohols and derivatives	0.626513	0.0560228	0.123087	0.4886	1.40308	1017.96	725.515	543.311	590.32	1761.65	869.503	797.047	1885.45	720.819	488.232	1000.78	536.297	2881.33	609.7	584.901	668.008	1688.85	714.824	510.362	1200.65	462.685	1041.43	551.357	541.612	601.125	488.094	684.733	688.282
793	NO	29.949	1.21997e+06	255.19	Ursodeoxycholic Acid	92.2	HMDB0000946	2982	LMST04010033	31401	C07880	128-13-2	RUDATBOHQWOJDD-UZVSRGJWSA-N	Lipids and lipid-like molecules	Steroids and steroid derivatives	Bile acids, alcohols and derivatives	1.97671	0.0408196	0.0975135	1.25326	2.3838	1148.67	481.866	605.133	42.3376	683.783	42.4497	608.003	1517.97	461.784	41.8712	42.4813	515.291	2690.54	478.184	444.575	548.975	2774.72	898.09	42.5103	539.996	2831.31	42.9605	44.3504	1235.59	524.807	5654.95	43.9371	788.727
[truncated: 39 more columns]
