# Supplementary material for: Cross-sectional gut microbiota and serum metabolite differences across clinically defined groups in colorectal cancer
Source: Front Cell Infect Microbiol. 2026 Jul 10;16:1815707. doi: 10.3389/fcimb.2026.1815707 (PMC13395675; doi:10.3389/fcimb.2026.1815707)
Supplement: Supplementary file 12 [file Table7.xlsx]

## Sheet: Supplementary table S7
Supplementary table S7 KEGG metabolite set enrichment analysis of shared CRC-m-discriminating metabolites
	total	expected	hits	Raw p	Holm p	FDR
Valine, leucine and isoleucine biosynthesis	8	0.0843	3	5.21e-05	0.00422	0.00422
Phenylalanine, tyrosine and tryptophan biosynthesis	4	0.0421	2	0.000617	0.0493	0.025
One carbon pool by folate	26	0.274	3	0.00215	0.17	0.0569
Phenylalanine metabolism	8	0.0843	2	0.00281	0.219	0.0569
Glycine, serine and threonine metabolism	32	0.337	3	0.00395	0.304	0.064
Galactose metabolism	26	0.274	2	0.0292	1	0.34
Glycosaminoglycan biosynthesis - chondroitin sulfate / dermatan sulfate	3	0.0316	1	0.0313	1	0.34
Alanine, aspartate and glutamate metabolism	28	0.295	2	0.0335	1	0.34
Mannose type O-glycan biosynthesis	4	0.0421	1	0.0415	1	0.368
Cysteine and methionine metabolism	33	0.348	2	0.0454	1	0.368
Valine, leucine and isoleucine degradation	40	0.421	2	0.0643	1	0.473
Taurine and hypotaurine metabolism	8	0.0843	1	0.0814	1	0.549
Biotin metabolism	10	0.105	1	0.101	1	0.628
Ascorbate and aldarate metabolism	11	0.116	1	0.11	1	0.638
D-Amino acid metabolism	14	0.147	1	0.138	1	0.747
Ubiquinone and other terpenoid-quinone biosynthesis	20	0.211	1	0.192	1	0.855
Selenocompound metabolism	20	0.211	1	0.192	1	0.855
Pantothenate and CoA biosynthesis	20	0.211	1	0.192	1	0.855
Fructose and mannose metabolism	21	0.221	1	0.201	1	0.855
Glutathione metabolism	28	0.295	1	0.259	1	0.997
Lysine degradation	29	0.305	1	0.267	1	0.997
Inositol phosphate metabolism	32	0.337	1	0.29	1	0.997
Glyoxylate and dicarboxylate metabolism	32	0.337	1	0.29	1	0.997
Sphingolipid metabolism	33	0.348	1	0.298	1	0.997
Arginine and proline metabolism	35	0.369	1	0.313	1	0.997
Glycerophospholipid metabolism	36	0.379	1	0.32	1	0.997
Tyrosine metabolism	42	0.442	1	0.363	1	1
Primary bile acid biosynthesis	46	0.485	1	0.39	1	1
