# Supplementary material for: Cross-sectional gut microbiota and serum metabolite differences across clinically defined groups in colorectal cancer
Source: Front Cell Infect Microbiol. 2026 Jul 10;16:1815707. doi: 10.3389/fcimb.2026.1815707 (PMC13395675; doi:10.3389/fcimb.2026.1815707)
Supplement: Supplementary file 13 [file Table8.xlsx]

## Sheet: Sheet1
Supplementary table S8:Eight pathway-mapped metabolites retained for abundance visualization
Pathway	FDR	Hits	Matched metabolites from our dataset
Valine, leucine and isoleucine biosynthesis	0.00422	3	L-Threonine,2-Amino-3-Methylpentanoic Acid (mapped to isoleucine),L-Valine
Phenylalanine, tyrosine and tryptophan biosynthesis	0.025	2	L-Phenylalanine; L-Tyrosine;
One carbon pool by folate	0.0569	3	L-serine,L-methionine,Sarcosine
Phenylalanine metabolism	0.0569	2	L-Phenylalanine, L-Tyrosine
Glycine, serine and threonine metabolism	0.064	3	L-serine,Sarcosine,L-Threonine
