# Supplementary material for: Cross-sectional gut microbiota and serum metabolite differences across clinically defined groups in colorectal cancer
Source: Front Cell Infect Microbiol. 2026 Jul 10;16:1815707. doi: 10.3389/fcimb.2026.1815707 (PMC13395675; doi:10.3389/fcimb.2026.1815707)
Supplement: Supplementary file 14 [file Table9.xlsx]

## Sheet: Sheet1
Supplementary Table S9. Feature-level QC RSD values for the eight pathway-mapped metabolites and internal-standard signals.
Feature	Type	Before correction QC RSD (%)	After correction QC RSD (%)
2-Amino-3-Methylpentanoic Acid	Pathway-mapped metabolite	7.39	1.45
L-Methionine	Pathway-mapped metabolite	15.23	2.99
L-Phenylalanine	Pathway-mapped metabolite	15.18	2.5
L-Serine	Pathway-mapped metabolite	12.51	2.36
L-Threonine	Pathway-mapped metabolite	13.17	2.06
L-Tyrosine	Pathway-mapped metabolite	21.4	3.33
L-Valine	Pathway-mapped metabolite	7.79	1.63
Sarcosine	Pathway-mapped metabolite	19.7	3.64
3.65_198.0328 m/z, negative mode	Internal-standard signal	13.7	6.28
3.64_200.0471 m/z, positive mode	Internal-standard signal	5.08	2.1
