# Supplementary material for: Cross-sectional gut microbiota and serum metabolite differences across clinically defined groups in colorectal cancer
Source: Front Cell Infect Microbiol. 2026 Jul 10;16:1815707. doi: 10.3389/fcimb.2026.1815707 (PMC13395675; doi:10.3389/fcimb.2026.1815707)
Supplement: Supplementary file 15 [file Table10.xlsx]

## Sheet: 10A
Supplementary Table S10A. Spearman correlations between CRC-m-enriched microbial species and pathway-mapped metabolites in the HC group.
category1	category2	Correlation	p-value	Type	Significance	AdjPvalue
Sarcosine	Phocaeicola_plebeius	-0.0016129	0.99395	HC		0.99395
Sarcosine	Megamonas_rupellensis	-0.0723863	0.698774	HC		0.949355
Sarcosine	Enterocloster_clostridioformis	0.322177	0.0775602	HC		0.15227
Sarcosine	Lactobacillus_crispatus	0.10121	0.586633	HC		0.794215
L-Methionine	Phocaeicola_plebeius	-0.083871	0.652623	HC		0.99395
L-Methionine	Megamonas_rupellensis	-0.0118964	0.949355	HC		0.949355
L-Methionine	Enterocloster_clostridioformis	0.289516	0.114202	HC		0.15227
L-Methionine	Lactobacillus_crispatus	0.0987903	0.595661	HC		0.794215
L-Serine	Phocaeicola_plebeius	-0.0290323	0.87688	HC		0.99395
L-Serine	Megamonas_rupellensis	-0.0364956	0.845461	HC		0.949355
L-Serine	Enterocloster_clostridioformis	0.383468	0.0339963	HC	#	0.0906567
L-Serine	Lactobacillus_crispatus	0.179032	0.333755	HC		0.794215
L-Phenylalanine	Phocaeicola_plebeius	-0.0544355	0.770633	HC		0.99395
L-Phenylalanine	Megamonas_rupellensis	-0.112511	0.546767	HC		0.949355
L-Phenylalanine	Enterocloster_clostridioformis	0.289516	0.114202	HC		0.15227
L-Phenylalanine	Lactobacillus_crispatus	0.149597	0.420238	HC		0.794215
L-Tyrosine	Phocaeicola_plebeius	-0.228226	0.21601	HC		0.69388
L-Tyrosine	Megamonas_rupellensis	-0.062103	0.739975	HC		0.949355
L-Tyrosine	Enterocloster_clostridioformis	0.401613	0.0259243	HC	#	0.0906567
L-Tyrosine	Lactobacillus_crispatus	0.122984	0.508272	HC		0.794215
L-Threonine	Phocaeicola_plebeius	-0.172984	0.350556	HC		0.701113
L-Threonine	Megamonas_rupellensis	-0.0413348	0.825264	HC		0.949355
L-Threonine	Enterocloster_clostridioformis	0.432258	0.0159085	HC	#	0.0906567
L-Threonine	Lactobacillus_crispatus	0.27379	0.135937	HC		0.794215
L-Valine	Phocaeicola_plebeius	-0.23629	0.19988	HC		0.69388
L-Valine	Megamonas_rupellensis	-0.0776288	0.67808	HC		0.949355
L-Valine	Enterocloster_clostridioformis	0.250403	0.173722	HC		0.198539
L-Valine	Lactobacillus_crispatus	0.0120968	0.94904	HC		0.94904
2-Amino-3-Methylpentanoic Acid	Phocaeicola_plebeius	-0.208065	0.260205	HC		0.69388
2-Amino-3-Methylpentanoic Acid	Megamonas_rupellensis	-0.0443593	0.812696	HC		0.949355
2-Amino-3-Methylpentanoic Acid	Enterocloster_clostridioformis	0.213306	0.248176	HC		0.248176
2-Amino-3-Methylpentanoic Acid	Lactobacillus_crispatus	-0.0266129	0.887142	HC		0.94904

## Sheet: 10B
Supplementary Table S10B. Spearman correlations between CRC-m-enriched microbial species and pathway-mapped metabolites in the CRC-nm group.
category1	category2	Correlation	p-value	Type	Significance	AdjPvalue
L-Threonine	Phocaeicola_plebeius	-0.0595576	0.707084	CRC-nm		0.942779
L-Threonine	Enterocloster_clostridioformis	-0.00721173	0.964089	CRC-nm		0.964089
L-Threonine	Megamonas_rupellensis	0.0752775	0.634586	CRC-nm		0.733162
L-Threonine	Lactobacillus_crispatus	-0.261486	0.0944691	CRC-nm		0.151151
L-Serine	Phocaeicola_plebeius	-0.243335	0.120341	CRC-nm		0.845814
L-Serine	Enterocloster_clostridioformis	-0.148043	0.348215	CRC-nm		0.918498
L-Serine	Megamonas_rupellensis	0.0982903	0.53447	CRC-nm		0.733162
L-Serine	Lactobacillus_crispatus	-0.199741	0.204023	CRC-nm		0.272031
L-Valine	Phocaeicola_plebeius	0.172352	0.274045	CRC-nm		0.845814
L-Valine	Enterocloster_clostridioformis	0.0180698	0.909566	CRC-nm		0.964089
L-Valine	Megamonas_rupellensis	0.108986	0.490736	CRC-nm		0.733162
L-Valine	Lactobacillus_crispatus	0.0478891	0.762665	CRC-nm		0.871617
2-Amino-3-Methylpentanoic Acid	Phocaeicola_plebeius	0.063447	0.688874	CRC-nm		0.942779
2-Amino-3-Methylpentanoic Acid	Enterocloster_clostridioformis	-0.063447	0.688874	CRC-nm		0.918498
2-Amino-3-Methylpentanoic Acid	Megamonas_rupellensis	0.0671745	0.671584	CRC-nm		0.733162
2-Amino-3-Methylpentanoic Acid	Lactobacillus_crispatus	0.0179078	0.910377	CRC-nm		0.910377
L-Tyrosine	Phocaeicola_plebeius	0.157767	0.31718	CRC-nm		0.845814
L-Tyrosine	Enterocloster_clostridioformis	-0.0953731	0.54672	CRC-nm		0.918498
L-Tyrosine	Megamonas_rupellensis	0.203792	0.194853	CRC-nm		0.733162
L-Tyrosine	Lactobacillus_crispatus	-0.39389	0.0103079	CRC-nm	*	0.0274877
L-Methionine	Phocaeicola_plebeius	-0.00478081	0.976327	CRC-nm		0.982856
L-Methionine	Enterocloster_clostridioformis	-0.132161	0.402781	CRC-nm		0.918498
L-Methionine	Megamonas_rupellensis	0.205413	0.191268	CRC-nm		0.733162
L-Methionine	Lactobacillus_crispatus	-0.401669	0.00880415	CRC-nm	*	0.0274877
L-Phenylalanine	Phocaeicola_plebeius	-0.00348432	0.982856	CRC-nm		0.982856
L-Phenylalanine	Enterocloster_clostridioformis	-0.0702536	0.657428	CRC-nm		0.918498
L-Phenylalanine	Megamonas_rupellensis	0.105907	0.503131	CRC-nm		0.733162
L-Phenylalanine	Lactobacillus_crispatus	-0.450612	0.00300922	CRC-nm	*	0.0240738
Sarcosine	Phocaeicola_plebeius	-0.0858115	0.587796	CRC-nm		0.942779
Sarcosine	Enterocloster_clostridioformis	-0.199092	0.205518	CRC-nm		0.918498
Sarcosine	Megamonas_rupellensis	0.0540475	0.733162	CRC-nm		0.733162
Sarcosine	Lactobacillus_crispatus	-0.318694	0.0401707	CRC-nm	#	0.0803414

## Sheet: 10C
Supplementary Table S10C. Spearman correlations between CRC-m-enriched microbial species and pathway-mapped metabolites in the CRC-m group.
category1	category2	Correlation	p-value	Type	Significance	AdjPvalue
L-Threonine	Phocaeicola_plebeius	0.0200153	0.910718	CRC-m		0.910718
L-Threonine	Enterocloster_clostridioformis	0.0151261	0.932637	CRC-m		0.932637
L-Threonine	Lactobacillus_crispatus	-0.0172651	0.92304	CRC-m		0.994495
L-Threonine	Megamonas_rupellensis	-0.00168067	0.993118	CRC-m		0.993118
L-Tyrosine	Phocaeicola_plebeius	-0.0472116	0.790426	CRC-m		0.910718
L-Tyrosine	Enterocloster_clostridioformis	0.193888	0.27073	CRC-m		0.54146
L-Tyrosine	Lactobacillus_crispatus	-0.148969	0.398923	CRC-m		0.994495
L-Tyrosine	Megamonas_rupellensis	-0.165164	0.349146	CRC-m		0.846603
L-Phenylalanine	Phocaeicola_plebeius	0.225974	0.198051	CRC-m		0.910718
L-Phenylalanine	Enterocloster_clostridioformis	0.285867	0.101345	CRC-m		0.510199
L-Phenylalanine	Lactobacillus_crispatus	-0.0725745	0.682378	CRC-m		0.994495
L-Phenylalanine	Megamonas_rupellensis	-0.0545455	0.758679	CRC-m		0.867061
L-Serine	Phocaeicola_plebeius	0.0215432	0.903881	CRC-m		0.910718
L-Serine	Enterocloster_clostridioformis	0.0181818	0.918931	CRC-m		0.932637
L-Serine	Lactobacillus_crispatus	-0.0472116	0.790426	CRC-m		0.994495
L-Serine	Megamonas_rupellensis	-0.141635	0.422753	CRC-m		0.846603
L-Valine	Phocaeicola_plebeius	0.0698243	0.693839	CRC-m		0.910718
L-Valine	Enterocloster_clostridioformis	0.25806	0.140354	CRC-m		0.510199
L-Valine	Lactobacillus_crispatus	-0.0982429	0.579093	CRC-m		0.994495
L-Valine	Megamonas_rupellensis	-0.111383	0.529127	CRC-m		0.846603
2-Amino-3-Methylpentanoic Acid	Phocaeicola_plebeius	-0.193888	0.27073	CRC-m		0.910718
2-Amino-3-Methylpentanoic Acid	Enterocloster_clostridioformis	0.229335	0.191325	CRC-m		0.510199
2-Amino-3-Methylpentanoic Acid	Lactobacillus_crispatus	0.0588235	0.740335	CRC-m		0.994495
2-Amino-3-Methylpentanoic Acid	Megamonas_rupellensis	-0.184416	0.295186	CRC-m		0.846603
L-Methionine	Phocaeicola_plebeius	0.158442	0.369327	CRC-m		0.910718
L-Methionine	Enterocloster_clostridioformis	0.0432391	0.807767	CRC-m		0.932637
L-Methionine	Lactobacillus_crispatus	-0.179832	0.307516	CRC-m		0.994495
L-Methionine	Megamonas_rupellensis	0.11505	0.515571	CRC-m		0.846603
Sarcosine	Phocaeicola_plebeius	-0.0481283	0.786438	CRC-m		0.910718
Sarcosine	Enterocloster_clostridioformis	0.0637128	0.719545	CRC-m		0.932637
Sarcosine	Lactobacillus_crispatus	-0.0013751	0.994495	CRC-m		0.994495
Sarcosine	Megamonas_rupellensis	-0.0689076	0.697674	CRC-m		0.867061
