# Supplementary material for: Cross-sectional gut microbiota and serum metabolite differences across clinically defined groups in colorectal cancer
Source: Front Cell Infect Microbiol. 2026 Jul 10;16:1815707. doi: 10.3389/fcimb.2026.1815707 (PMC13395675; doi:10.3389/fcimb.2026.1815707)
Supplement: Supplementary file 16 [file Table11.xlsx]

## Sheet: 11A
Supplementary Table S11A:Spearman correlation analysis of candidate microbial/metabolic features with systemic inflammatory indices in the HC group
category1	category2	Correlation	p-value	Type	Significance	AdjPvalue
Sarcosine	SII	-0.149597	0.420238	HC		0.865605
Sarcosine	PLR	-0.133468	0.472526	HC		0.906002
Sarcosine	LMR	-0.0709677	0.703527	HC		0.952491
Sarcosine	NLR	0.0205707	0.912538	HC		0.913392
L-Methionine	SII	-0.0358871	0.847917	HC		0.925001
L-Methionine	PLR	-0.0600806	0.747505	HC		0.906002
L-Methionine	LMR	0.227823	0.21684	HC		0.877364
L-Methionine	NLR	-0.0798629	0.66933	HC		0.913392
L-Serine	SII	0.0665323	0.721338	HC		0.865605
L-Serine	PLR	0.178629	0.334859	HC		0.906002
L-Serine	LMR	-0.0298387	0.873464	HC		0.952491
L-Serine	NLR	0.118383	0.5259	HC		0.913392
L-Phenylalanine	SII	-0.0875	0.638571	HC		0.865605
L-Phenylalanine	PLR	-0.0951613	0.609316	HC		0.906002
L-Phenylalanine	LMR	0.10121	0.586633	HC		0.952491
L-Phenylalanine	NLR	0.0203691	0.913392	HC		0.913392
L-Tyrosine	SII	-0.164113	0.376112	HC		0.865605
L-Tyrosine	PLR	-0.17621	0.341532	HC		0.906002
L-Tyrosine	LMR	0.260484	0.156605	HC		0.877364
L-Tyrosine	NLR	-0.204296	0.270286	HC		0.913392
L-Threonine	SII	-0.0846774	0.64949	HC		0.865605
L-Threonine	PLR	-0.05	0.788946	HC		0.906002
L-Threonine	LMR	0.20121	0.27651	HC		0.877364
L-Threonine	NLR	-0.0959968	0.607453	HC		0.913392
L-Valine	SII	-0.141532	0.445962	HC		0.865605
L-Valine	PLR	-0.129839	0.484747	HC		0.906002
L-Valine	LMR	0.0387097	0.836046	HC		0.952491
L-Valine	NLR	-0.0500151	0.789318	HC		0.913392
2-Amino-3-Methylpentanoic Acid	SII	-0.130645	0.482017	HC		0.865605
2-Amino-3-Methylpentanoic Acid	PLR	-0.164516	0.374927	HC		0.906002
2-Amino-3-Methylpentanoic Acid	LMR	0.0112903	0.952491	HC		0.952491
2-Amino-3-Methylpentanoic Acid	NLR	-0.0375113	0.841213	HC		0.913392
Phocaeicola_plebeius	SII	0.117742	0.526643	HC		0.865605
Phocaeicola_plebeius	PLR	0.0314516	0.866638	HC		0.906002
Phocaeicola_plebeius	LMR	-0.194758	0.292455	HC		0.877364
Phocaeicola_plebeius	NLR	0.124231	0.505506	HC		0.913392
Megamonas_rupellensis	SII	0.124408	0.504896	HC		0.865605
Megamonas_rupellensis	PLR	0.0963807	0.606011	HC		0.906002
Megamonas_rupellensis	LMR	-0.115939	0.534537	HC		0.952491
Megamonas_rupellensis	NLR	0.19645	0.289507	HC		0.913392
Enterocloster_clostridioformis	SII	-0.00241935	0.990493	HC		0.990493
Enterocloster_clostridioformis	PLR	0.0221774	0.906002	HC		0.906002
Enterocloster_clostridioformis	LMR	0.0681452	0.714844	HC		0.952491
Enterocloster_clostridioformis	NLR	-0.0486034	0.795138	HC		0.913392
Lactobacillus_crispatus	SII	0.141935	0.444656	HC		0.865605
Lactobacillus_crispatus	PLR	0.114113	0.539549	HC		0.906002
Lactobacillus_crispatus	LMR	0.0189516	0.919751	HC		0.952491
Lactobacillus_crispatus	NLR	0.10608	0.570058	HC		0.913392

## Sheet: 11B
Supplementary Table S11B:Spearman correlation analysis of candidate microbial/metabolic features with systemic inflammatory indices in the CRC-nm group
category1	category2	Correlation	p-value	Type	Significance	AdjPvalue
L-Threonine	SII	-0.122275	0.439122	CRC-nm		0.781326
L-Threonine	PLR	-0.0673365	0.670836	CRC-nm		0.840531
L-Threonine	LMR	-0.371961	0.0152841	CRC-nm		0.183409
L-Threonine	NLR	-0.089874	0.57138	CRC-nm		0.870448
L-Serine	SII	-0.057937	0.714721	CRC-nm		0.952962
L-Serine	PLR	-0.0754396	0.633855	CRC-nm		0.840531
L-Serine	LMR	-0.317261	0.0406324	CRC-nm		0.243794
L-Serine	NLR	-0.0384943	0.808755	CRC-nm		0.882278
L-Valine	SII	-0.0187181	0.906321	CRC-nm		0.986938
L-Valine	PLR	0.0697674	0.659655	CRC-nm		0.840531
L-Valine	LMR	0.0697731	0.66061	CRC-nm		0.792732
L-Valine	NLR	-0.0740711	0.64108	CRC-nm		0.870448
2-Amino-3-Methylpentanoic Acid	SII	0.119358	0.450185	CRC-nm		0.781326
2-Amino-3-Methylpentanoic Acid	PLR	0.189531	0.228474	CRC-nm		0.840531
2-Amino-3-Methylpentanoic Acid	LMR	0.0160454	0.919666	CRC-nm		0.919666
2-Amino-3-Methylpentanoic Acid	NLR	0.0491916	0.757044	CRC-nm		0.882278
L-Tyrosine	SII	-0.174945	0.266806	CRC-nm		0.781326
L-Tyrosine	PLR	-0.103476	0.51303	CRC-nm		0.840531
L-Tyrosine	LMR	-0.241572	0.123257	CRC-nm		0.295816
L-Tyrosine	NLR	-0.124884	0.430694	CRC-nm		0.870448
L-Methionine	SII	-0.1179	0.455774	CRC-nm		0.781326
L-Methionine	PLR	-0.0462685	0.770487	CRC-nm		0.840531
L-Methionine	LMR	-0.285413	0.0669235	CRC-nm		0.266925
L-Methionine	NLR	-0.083958	0.597066	CRC-nm		0.870448
L-Phenylalanine	SII	-0.0786808	0.619301	CRC-nm		0.928952
L-Phenylalanine	PLR	-0.0854874	0.589212	CRC-nm		0.840531
L-Phenylalanine	LMR	-0.265721	0.0889751	CRC-nm		0.266925
L-Phenylalanine	NLR	-0.0714778	0.652836	CRC-nm		0.870448
Sarcosine	SII	0.0328174	0.836217	CRC-nm		0.986938
Sarcosine	PLR	0.00996678	0.95023	CRC-nm		0.95023
Sarcosine	LMR	-0.140762	0.373923	CRC-nm		0.570098
Sarcosine	NLR	-0.131448	0.406663	CRC-nm		0.870448
Phocaeicola_plebeius	SII	-0.00267401	0.986938	CRC-nm		0.986938
Phocaeicola_plebeius	PLR	-0.135078	0.392403	CRC-nm		0.840531
Phocaeicola_plebeius	LMR	0.138979	0.380065	CRC-nm		0.570098
Phocaeicola_plebeius	NLR	-0.00145873	0.992685	CRC-nm		0.992685
Enterocloster_clostridioformis	SII	-0.25549	0.102487	CRC-nm		0.781326
Enterocloster_clostridioformis	PLR	-0.0587473	0.710899	CRC-nm		0.840531
Enterocloster_clostridioformis	LMR	0.205997	0.190598	CRC-nm		0.381196
Enterocloster_clostridioformis	NLR	-0.253414	0.105382	CRC-nm		0.870448
Megamonas_rupellensis	SII	-0.209464	0.182513	CRC-nm		0.781326
Megamonas_rupellensis	PLR	-0.191962	0.222477	CRC-nm		0.840531
Megamonas_rupellensis	LMR	0.052269	0.742349	CRC-nm		0.809835
Megamonas_rupellensis	NLR	-0.113943	0.472452	CRC-nm		0.870448
Lactobacillus_crispatus	SII	0.126003	0.42521	CRC-nm		0.781326
Lactobacillus_crispatus	PLR	-0.168463	0.285147	CRC-nm		0.840531
Lactobacillus_crispatus	LMR	0.115883	0.464893	CRC-nm		0.619858
Lactobacillus_crispatus	NLR	0.101382	0.522921	CRC-nm		0.870448

## Sheet: 11C
Supplementary Table S11C:Spearman correlation analysis of candidate microbial/metabolic features with systemic inflammatory indices in the CRC-m group
category1	category2	Correlation	p-value	Type	Significance	AdjPvalue
L-Threonine	SII	-0.21589	0.219226	CRC-m		0.876906
L-Threonine	PLR	-0.0242934	0.891593	CRC-m		0.957353
L-Threonine	LMR	-0.094576	0.593408	CRC-m		0.862912
L-Threonine	NLR	-0.160287	0.365178	CRC-m		0.852004
L-Tyrosine	SII	-0.0951872	0.591012	CRC-m		0.886518
L-Tyrosine	PLR	0.0734912	0.678574	CRC-m		0.957353
L-Tyrosine	LMR	-0.0245989	0.890229	CRC-m		0.971159
L-Tyrosine	NLR	-0.205516	0.243603	CRC-m		0.852004
L-Phenylalanine	SII	-0.00106952	0.995871	CRC-m		0.995871
L-Phenylalanine	PLR	0.0863254	0.626176	CRC-m		0.957353
L-Phenylalanine	LMR	-0.177082	0.315069	CRC-m		0.862912
L-Phenylalanine	NLR	-0.0834288	0.639003	CRC-m		0.852004
L-Serine	SII	-0.123606	0.484632	CRC-m		0.886518
L-Serine	PLR	0.00962567	0.957353	CRC-m		0.957353
L-Serine	LMR	0.0811306	0.647184	CRC-m		0.862912
L-Serine	NLR	-0.123462	0.486651	CRC-m		0.852004
L-Valine	SII	0.00870894	0.961477	CRC-m		0.995871
L-Valine	PLR	0.137357	0.437018	CRC-m		0.874035
L-Valine	LMR	0.217723	0.215264	CRC-m		0.862912
L-Valine	NLR	-0.107113	0.546544	CRC-m		0.852004
2-Amino-3-Methylpentanoic Acid	SII	0.0951872	0.591012	CRC-m		0.886518
2-Amino-3-Methylpentanoic Acid	PLR	0.211306	0.229352	CRC-m		0.550444
2-Amino-3-Methylpentanoic Acid	LMR	-0.137662	0.43599	CRC-m		0.862912
2-Amino-3-Methylpentanoic Acid	NLR	0.0093208	0.958276	CRC-m		0.989736
L-Methionine	SII	-0.338121	0.0510655	CRC-m		0.612786
L-Methionine	PLR	-0.270588	0.121591	CRC-m		0.486366
L-Methionine	LMR	-0.0411001	0.817143	CRC-m		0.971159
L-Methionine	NLR	-0.275499	0.11479	CRC-m		0.852004
Sarcosine	SII	-0.0123759	0.944988	CRC-m		0.995871
Sarcosine	PLR	0.0640183	0.718253	CRC-m		0.957353
Sarcosine	LMR	0.152636	0.387307	CRC-m		0.862912
Sarcosine	NLR	-0.203682	0.247926	CRC-m		0.852004
Phocaeicola_plebeius	SII	-0.231169	0.187725	CRC-m		0.876906
Phocaeicola_plebeius	PLR	-0.224752	0.200538	CRC-m		0.550444
Phocaeicola_plebeius	LMR	-0.11505	0.515571	CRC-m		0.862912
Phocaeicola_plebeius	NLR	-0.0582168	0.743638	CRC-m		0.892365
Enterocloster_clostridioformis	SII	0.135218	0.444249	CRC-m		0.886518
Enterocloster_clostridioformis	PLR	0.390374	0.0231577	CRC-m		0.277893
Enterocloster_clostridioformis	LMR	0.00412529	0.982109	CRC-m		0.982109
Enterocloster_clostridioformis	NLR	0.002292	0.989736	CRC-m		0.989736
Lactobacillus_crispatus	SII	0.0294882	0.868452	CRC-m		0.995871
Lactobacillus_crispatus	PLR	-0.0175707	0.92167	CRC-m		0.957353
Lactobacillus_crispatus	LMR	-0.179221	0.309184	CRC-m		0.862912
Lactobacillus_crispatus	NLR	0.089388	0.615154	CRC-m		0.852004
Megamonas_rupellensis	SII	-0.169748	0.335781	CRC-m		0.886518
Megamonas_rupellensis	PLR	-0.293812	0.0918951	CRC-m		0.486366
Megamonas_rupellensis	LMR	0.147135	0.404806	CRC-m		0.862912
Megamonas_rupellensis	NLR	-0.152036	0.390693	CRC-m		0.852004
