# Supplementary material for: Cross-sectional gut microbiota and serum metabolite differences across clinically defined groups in colorectal cancer
Source: Front Cell Infect Microbiol. 2026 Jul 10;16:1815707. doi: 10.3389/fcimb.2026.1815707 (PMC13395675; doi:10.3389/fcimb.2026.1815707)
Supplement: Supplementary file 17 [file Table12.xlsx]

## Sheet: 12A
Supplementary Table S12A:Cross-validated performance and selected bacterial predictors of the bacteria-only LASSO model for CRC-m versus CRC-nm
	AUC	PRAUC	Sensitivity	Specificity	PPV	NPV	F1
Fold1	0.777778	0.718654	0.666667	0.666667	0.75	0.571429	0.705882
Fold2	0.698413	0.724444	0.888889	0.428571	0.666667	0.75	0.761905
Fold3	0.607143	0.597457	0.625	0.285714	0.5	0.4	0.555556
Fold4	0.5	0.541231	0.75	0.142857	0.5	0.333333	0.6
Fold5	0.571429	0.50821	0.75	0.428571	0.6	0.6	0.666667
Mean ± SD	0.631 ± 0.109	0.618 ± 0.100	0.736 ± 0.101	0.390 ± 0.195	0.603 ± 0.108	0.531 ± 0.166	0.658 ± 0.082
Feature	Selection frequency	Mean non-zero coefficient	Direction
Bacteroides_stercoris	1	4.05938	Positive
Bacteroides_fragilis	1	3.99578	Positive
Phocaeicola_plebeius	1	-16.2196	Negative
Akkermansia_muciniphila	1	5.13308	Positive
Bacteroides_thetaiotaomicron	0.8	5.72439	Positive
Bacteroides_caccae	0.6	7.1201	Positive
Bacteroides_uniformis	0.6	-6.08934	Negative
Prevotella_copri	0.6	-2.33648	Negative
Phocaeicola_dorei	0.4	-7.96457	Negative
Bacteroides_ovatus	0.4	-5.33511	Negative
Phocaeicola_vulgatus	0.4	-3.2721	Negative
Alistipes_onderdonkii	0.2	-7.62402	Negative
Klebsiella_pneumoniae	0.2	-8.16015	Negative
Escherichia_coli	0.2	0.249532	Positive
Bacteroides_eggerthii	0.2	18.2591	Positive
Parabacteroides_distasonis	0.2	5.34286	Positive

## Sheet: 12B
Supplementary Table S12B:Cross-validated performance and selected bacterial predictors of the bacteria-only elastic net model for CRC-m versus CRC-nm
	AUC	PRAUC	Sensitivity	Specificity	PPV	NPV	F1
Fold1	0.703704	0.671064	0.777778	0.5	0.7	0.6	0.736842
Fold2	0.666667	0.706252	0.777778	0.428571	0.636364	0.6	0.7
Fold3	0.607143	0.507748	0.625	0.571429	0.625	0.571429	0.625
Fold4	0.464286	0.528364	1	0	0.533333	NA	0.695652
Fold5	0.428571	0.474734	0.875	0	0.5	0	0.636364
Mean ± SD	0.574 ± 0.122	0.578 ± 0.104	0.811 ± 0.138	0.300 ± 0.278	0.599 ± 0.081	0.443 ± 0.296	0.679 ± 0.047
Feature	Selection_Frequency	Mean non-zero coefficient	Direction
Akkermansia_muciniphila	1	4.98097	Positive
Bacteroides_fragilis	1	3.3185	Positive
Phocaeicola_plebeius	1	-17.0246	Negative
Bacteroides_thetaiotaomicron	0.8	9.81476	Positive
Bacteroides_ovatus	0.6	-5.03595	Negative
Bacteroides_stercoris	0.6	8.8985	Positive
Bacteroides_uniformis	0.6	-7.12408	Negative
Escherichia_coli	0.6	0.761948	Positive
Bacteroides_caccae	0.6	11.6643	Positive
Prevotella_copri	0.6	-3.07401	Negative
Phocaeicola_vulgatus	0.6	0.549403	Positive
Phocaeicola_dorei	0.6	-10.0405	Negative
Alistipes_onderdonkii	0.4	-4.5183	Negative
Bacteroides_xylanisolvens	0.4	4.61792	Positive
Parabacteroides_distasonis	0.4	0.249039	Positive
Klebsiella_pneumoniae	0.4	-6.40351	Negative
Bacteroides_eggerthii	0.2	23.4689	Positive

## Sheet: 12C
Supplementary Table S12C:Cross-validated performance and selected bacterial predictors of the bacteria-only LASSO model for CRC-m versus HC
	AUC	PRAUC	Sensitivity	Specificity	PPV	NPV	F1
Fold1	0.880952	0.889725	0.714286	0.666667	0.714286	0.666667	0.714286
Fold2	0.904762	0.932824	0.5	0.857143	0.75	0.666667	0.6
Fold3	0.738095	0.634019	0.666667	0.571429	0.571429	0.666667	0.615385
Fold4	0.571429	0.66511	0.833333	0.571429	0.625	0.8	0.714286
Fold5	0.857143	0.870272	0.666667	0.857143	0.8	0.75	0.727273
Mean ± SD	0.790 ± 0.138	0.798 ± 0.138	0.676 ± 0.120	0.705 ± 0.144	0.692 ± 0.093	0.710 ± 0.062	0.674 ± 0.061
Feature	Selection_Frequency	Mean non-zero coefficient	Direction
Bacteroides_fragilis	1	8.44293	Positive
Escherichia_coli	1	36.7859	Positive
Phocaeicola_plebeius	1	-27.7866	Negative
Bacteroides_stercoris	0.8	14.5284	Positive
Bacteroides_thetaiotaomicron	0.8	78.6857	Positive
Akkermansia_muciniphila	0.8	17.5569	Positive
Prevotella_copri	0.8	-2.15801	Negative
Bacteroides_ovatus	0.6	-33.3366	Negative
Parabacteroides_distasonis	0.6	-5.64223	Negative
Bacteroides_uniformis	0.6	-4.72842	Negative
Bacteroides_caccae	0.4	111.67	Positive
Bacteroides_xylanisolvens	0.4	27.4105	Positive
Phocaeicola_dorei	0.4	-16.9937	Negative
Phocaeicola_vulgatus	0.4	-14.4694	Negative

## Sheet: 12D
Supplementary Table S12D:Cross-validated performance and selected bacterial predictors of the bacteria-only elastic net model for CRC-m versus HC
	AUC	PRAUC	Sensitivity	Specificity	PPV	NPV	F1
Fold1	0.738095	0.722886	0	1	NA	0.461538	NA
Fold2	0.904762	0.932824	0.5	0.857143	0.75	0.666667	0.6
Fold3	0.714286	0.622517	0.666667	0.714286	0.666667	0.714286	0.666667
Fold4	0.785714	0.808364	0.833333	0.571429	0.625	0.8	0.714286
Fold5	0.880952	0.906778	0.833333	0.857143	0.833333	0.857143	0.833333
Mean ± SD	0.805 ± 0.085	0.799 ± 0.129	0.567 ± 0.346	0.800 ± 0.163	0.719 ± 0.092	0.700 ± 0.152	0.704 ± 0.098
Feature	Selection_Frequency	Mean non-zero coefficient	Direction
Phocaeicola_plebeius	1	-63.8223	Negative
Escherichia_coli	0.8	58.9379	Positive
Prevotella_copri	0.8	-0.343033	Negative
Bacteroides_thetaiotaomicron	0.6	174.859	Positive
Akkermansia_muciniphila	0.6	46.6475	Positive
Bacteroides_fragilis	0.6	11.1893	Positive
Bacteroides_stercoris	0.6	26.2013	Positive
Bacteroides_uniformis	0.6	0.567438	Positive
Bacteroides_ovatus	0.4	-117.811	Negative
Bacteroides_caccae	0.4	390.837	Positive
Parabacteroides_distasonis	0.4	35.7111	Positive
Bacteroides_xylanisolvens	0.4	65.4913	Positive
Phocaeicola_dorei	0.4	-45.8598	Negative
Phocaeicola_vulgatus	0.4	1.95243	Positive
