# Supplementary material for: Cross-sectional gut microbiota and serum metabolite differences across clinically defined groups in colorectal cancer
Source: Front Cell Infect Microbiol. 2026 Jul 10;16:1815707. doi: 10.3389/fcimb.2026.1815707 (PMC13395675; doi:10.3389/fcimb.2026.1815707)
Supplement: Supplementary file 18 [file Table13.xlsx]

## Sheet: 13A
Supplementary Table S13A:Cross-validated performance and selected metabolite predictors of the metabolite-only LASSO model for CRC-m versus CRC-nm
	AUC	PRAUC	Sensitivity	Specificity	PPV	NPV	F1
Fold1	1	1	1	1	1	1	1
Fold2	1	1	1	0.888889	0.875	1	0.933333
Fold3	1	1	1	1	1	1	1
Fold4	1	1	1	1	1	1	1
Fold5	0.857143	0.921151	0.857143	1	1	0.888889	0.923077
Mean ± SD	0.971 ± 0.064	0.984 ± 0.035	0.971 ± 0.064	0.978 ± 0.050	0.975 ± 0.056	0.978 ± 0.050	0.971 ± 0.039
Feature	Selection_Frequency	Mean non-zero coefficient	Direction
3-O-Methyl-Beta-D-Glucopyranose	1	0.000609726	Positive
3-Ethylphenol	1	-2.70764e-05	Negative
Lysergic Acid	0.8	0.00232655	Positive
Mg(16:0/0:0/0:0)	0.8	-0.0155519	Negative
Mg(18:0/0:0/0:0)	0.8	-0.018552	Negative
2-Methylalanine	0.6	-0.000185394	Negative
L-Lysine	0.6	-0.000249682	Negative
Phosphoric Acid	0.6	-0.00415328	Negative
D-Psicose	0.4	0.000126675	Positive
N-Acetyl-Cysteine	0.4	-7.10011e-05	Negative
L-Glutamine	0.4	-0.000371317	Negative
Bisphenol A Monomethyl Ether	0.2	0.00859509	Positive
Epicholesterol	0.2	0.00153707	Positive
OXONITINE	0.2	0.00144438	Positive
Ethyl 2-amino-4-(trifluoromethyl)-1,3-thiazole-5-carboxylate	0.2	3.06477e-05	Positive
Taurine	0.2	-4.11863e-05	Negative
(6e)-6-Hydroxyiminohexane-1,2,3,4,5-Pentol	0.2	-4.75817e-05	Negative
N-Lauroylglycine	0.2	-8.58705e-05	Negative
D-Ribofuranose	0.2	-0.000211638	Negative
Putrescine	0.2	-0.000423304	Negative
Sulfated Dihydromenaquinone-9	0.2	-0.000910272	Negative
L-Cysteine	0.2	-0.00100479	Negative
11-Hydroxytetrahydrocannabinol	0.2	-0.0154472	Negative

## Sheet: 13B
Supplementary Table S13B:Cross-validated performance and selected metabolite predictors of the metabolite-only elastic net model for CRC-m versus CRC-nm
	AUC	PRAUC	Sensitivity	Specificity	PPV	NPV	F1
Fold1	1	1	1	1	1	1	1
Fold2	1	1	1	1	1	1	1
Fold3	0.857143	0.921151	0.857143	1	1	0.888889	0.923077
Fold4	1	1	1	1	1	1	1
Fold5	0.857143	0.921151	0	1	NA	0.533333	NA
Mean ± SD	0.943 ± 0.078	0.968 ± 0.043	0.771 ± 0.436	1.000 ± 0.000	1.000 ± 0.000	0.884 ± 0.202	0.981 ± 0.038
Feature	Selection_Frequency	Mean non-zero coefficient	Direction
Lysergic Acid	1	0.000619059	Positive
11-Hydroxytetrahydrocannabinol	1	-0.0051351	Negative
Mg(16:0/0:0/0:0)	1	-0.00516708	Negative
3-O-Methyl-Beta-D-Glucopyranose	0.8	0.000288662	Positive
Methyl-Beta-Galactopyranoside	0.8	0.000229226	Positive
D-Psicose	0.8	9.02951e-05	Positive
3-Ethylphenol	0.8	-2.27149e-05	Negative
Ornithine	0.8	-5.57e-05	Negative
Beta-Glycerophosphoric Acid	0.8	-0.000101904	Negative
N-Acetyl-Cysteine	0.8	-0.000103385	Negative
L-Glutamine	0.8	-0.000103754	Negative
L-Lysine	0.8	-0.000130331	Negative
Taurine	0.8	-0.000137392	Negative
Putrescine	0.8	-0.000137953	Negative
L-Cysteine	0.8	-0.000166819	Negative
2-Methylalanine	0.8	-0.00019222	Negative
(6e)-6-Hydroxyiminohexane-1,2,3,4,5-Pentol	0.8	-0.000218997	Negative
Phosphoric Acid	0.8	-0.00145448	Negative
Mg(18:0/0:0/0:0)	0.8	-0.00837939	Negative
Bisphenol A Monomethyl Ether	0.6	0.000416355	Positive
Epicholesterol	0.6	0.000314242	Positive
Trimetaphosphoric acid	0.6	0.000191723	Positive
D-Fructose	0.6	5.91667e-05	Positive
Glycyl-Glycine	0.6	-3.75002e-05	Negative
N-Lauroylglycine	0.6	-6.87575e-05	Negative
L-Valine	0.6	-9.1718e-05	Negative
Fumaric Acid	0.6	-0.000129921	Negative
D-Ribofuranose	0.6	-0.000138658	Negative
Sorbitol	0.6	-0.000145272	Negative
L-Serine	0.6	-0.000149413	Negative
3,6,9,12,15,18,21-Heptaoxadocosan-1-Ol	0.6	-0.000157587	Negative
3,5-Diphenylpyrazole	0.6	-0.000166305	Negative
Sulfated Dihydromenaquinone-9	0.6	-0.000330074	Negative
Chenodeoxycholic Acid	0.6	-0.000946204	Negative
Ethyl 2-amino-4-(trifluoromethyl)-1,3-thiazole-5-carboxylate	0.4	0.000517323	Positive
Cholest-4-En-3beta-Ol	0.4	0.000454789	Positive
OXONITINE	0.4	0.000367629	Positive
Glycolic Acid	0.4	0.000184592	Positive
Methyl Alpha-D-Galactopyranoside	0.4	0.000128681	Positive
Dihydrocholesterol	0.4	0.000110148	Positive
Glutamate carbon	0.4	7.37376e-05	Positive
IV2Fuc-nLc4Cer	0.4	2.65669e-05	Positive
L-(+)-Tartaric Acid	0.4	-2.52815e-06	Negative
Sodium glucoheptonate	0.4	-1.28487e-05	Negative
Leucrose	0.4	-1.5458e-05	Negative
Pyruvic Acid	0.4	-1.88694e-05	Negative
1-Pyrrolidinyloxy, 3-(methoxycarbonyl)-2,2,5,5-tetramethyl-	0.4	-2.25243e-05	Negative
L-Alanine	0.4	-3.34531e-05	Negative
Tetrahydroaldosterone-3-glucuronide	0.4	-3.85558e-05	Negative
Normeperidine	0.4	-4.15053e-05	Negative
Benzyl Alcohol	0.4	-5.23333e-05	Negative
PC(16:1(9E)/0:0)	0.4	-5.89572e-05	Negative
Ethanolamine	0.4	-6.18947e-05	Negative
2-Pyrrolidinone	0.4	-6.32003e-05	Negative
Glutamyltryptophan	0.4	-7.27595e-05	Negative
Galactonic Acid	0.4	-8.73397e-05	Negative
3-Cyclohexyl-1-propylsulfonic acid	0.4	-8.88999e-05	Negative
L-Threonic Acid	0.4	-9.01609e-05	Negative
1,4-Butanediol	0.4	-9.07954e-05	Negative
Pyrophosphate(4-)	0.4	-0.00010465	Negative
Pseudouridine	0.4	-0.000112133	Negative
Sarcosine	0.4	-0.000134093	Negative
Menthol	0.4	-0.000143316	Negative
Camicinal	0.4	-0.000147551	Negative
D-Galactose	0.4	-0.00017612	Negative
Etiracetam	0.4	-0.000187048	Negative
D-Threonic Acid	0.4	-0.000194874	Negative
Normorphine	0.4	-0.000199828	Negative
Creatinine	0.4	-0.000215615	Negative
All trans decaprenyl diphosphate	0.4	-0.000231577	Negative
PI(18:3(9,11,15)-OH(13)/20:0)	0.4	-0.00026945	Negative
Glycerol 1-Myristate	0.4	-0.00229019	Negative
3,7,8,15-Scirpenetetrol	0.2	0.00128277	Positive
1-(4-Carboxyphenyl)-3,3-dimethyltriazene	0.2	0.000756122	Positive
24-Hydroxytetracosanoic acid	0.2	0.000497792	Positive
19-oxodesacetylcinobufagin	0.2	0.00047782	Positive
4-Fluoro-7-nitrobenzofurazan	0.2	0.000447653	Positive
[(2S,4R,5R,6R,14S,16R)-14-Hydroxy-7,11-dimethyl-6-(2-oxopyran-4-yl)-3-oxapentacyclo[8.8.0.02,4.02,7.011,16]octadecan-5-yl] acetate	0.2	0.00043661	Positive
N-Nitrosobis(2-oxopropyl)amine	0.2	0.00043057	Positive
Ethenoadenosine	0.2	0.000319187	Positive
Antibiotic CC 1065	0.2	0.000290544	Positive
beta-D-3-Ribofuranosyluric acid	0.2	0.000231734	Positive
Diethoxycarbonyldiazene	0.2	0.000220738	Positive
Pyroglutamic Acid	0.2	0.000208757	Positive
6,14-dimethyl-octadecanoic acid	0.2	0.000201878	Positive
Beta-Citryl-L-glutamic acid	0.2	0.000196498	Positive
OHHdiA-PE	0.2	0.000179518	Positive
Myo-Inositol 1-Phosphate	0.2	0.000173555	Positive
Pancrelipase	0.2	0.000160333	Positive
Pterin	0.2	0.000150861	Positive
Ala-Ala-Ala	0.2	0.000143875	Positive
Stearic acid	0.2	0.0001408	Positive
8-Azaadenosine	0.2	0.000134278	Positive
Acetaminophen	0.2	0.00012137	Positive
N-Nitro-N-phenylnitramide	0.2	0.000118314	Positive
L-Lactic Acid	0.2	7.11572e-05	Positive
2-Hydroxypurine	0.2	5.9877e-05	Positive
LysoPC(O-18:0/0:0)	0.2	4.79083e-05	Positive
Cys-Arg-Glu-Lys-Ala	0.2	4.61624e-05	Positive
S-(11-hydroxy-9-deoxy-delta12-PGD2)-glutathione	0.2	3.73383e-05	Positive
Mg(0:0/16:0/0:0)	0.2	3.51248e-05	Positive
Glutamine pyruvate	0.2	2.85621e-05	Positive
D-Xylose	0.2	2.30478e-05	Positive
D-Lactic Acid	0.2	1.47966e-05	Positive
Chiniofon	0.2	1.03673e-05	Positive
4-phenylbutanic acid-O-sulphate	0.2	1.01244e-05	Positive
Azaperone	0.2	1.00203e-05	Positive
Cholest-5-ene	0.2	9.23398e-06	Positive
Lewis b	0.2	8.17223e-06	Positive
LysoPE(0:0/18:3(9Z,12Z,15Z))	0.2	6.98284e-06	Positive
Apramycin	0.2	6.26432e-06	Positive
Adenosine phosphosulfate	0.2	5.90546e-06	Positive
5-Methyltetrahydropteroyltri-L-glutamic acid	0.2	4.6868e-06	Positive
Tetrapeptide	0.2	3.56689e-06	Positive
Glucosaminylmuramyl-2-alanine-D-isoglutamine	0.2	2.0972e-06	Positive
Cybutryne	0.2	6.90269e-07	Positive
PC(17:0/2:0)	0.2	5.0168e-07	Positive
Methyl Beta-D-Glucopyranoside	0.2	-7.9902e-09	Negative
(2E)-4-hydroxy-3-methylbut-2-en-1-yl trihydrogen diphosphate	0.2	-2.09875e-06	Negative
Sanguinarine	0.2	-2.86754e-06	Negative
(Z)-3-Oxo-2-(2-pentenyl)-1-cyclopenteneacetic acid	0.2	-2.94855e-06	Negative
Ascochitin	0.2	-3.06258e-06	Negative
1alpha,25-dihydroxy-22-thia-20-epivitamin D3 / 1alpha,25-dihydroxy-22-thia-20-epicholecalciferol	0.2	-3.11716e-06	Negative
N-Acetylmannosamine-6P	0.2	-3.14963e-06	Negative
Galactitol	0.2	-3.15433e-06	Negative
Amidosulfuron	0.2	-3.35037e-06	Negative
Imidazoleacetic acid ribotide	0.2	-3.36754e-06	Negative
10-Undecen-1-ol	0.2	-3.50997e-06	Negative
Glutamine	0.2	-3.64965e-06	Negative
Isovalerylcarnitine	0.2	-3.73034e-06	Negative
Sodium sulfate decahydrate	0.2	-3.82416e-06	Negative
PI(20:3(8Z,11Z,14Z)/22:4(7Z,10Z,13Z,16Z))	0.2	-5.34473e-06	Negative
5'-N-Ethylcarboxamidoadenosine	0.2	-5.68614e-06	Negative
L-Methionine	0.2	-6.09137e-06	Negative
Phosphatase	0.2	-6.09408e-06	Negative
TIFLAMIZOLE	0.2	-7.06695e-06	Negative
PI(14:1(9Z)/0:0)	0.2	-7.94997e-06	Negative
Phosphoribose	0.2	-8.86336e-06	Negative
6-Nitrotryptophan	0.2	-8.90164e-06	Negative
12alpha-Hydroxy-13,18-dehydroparain	0.2	-9.53308e-06	Negative
7-(Methylthio)heptanenitrile	0.2	-1.12575e-05	Negative
8-Azido-cyclic AMP	0.2	-1.30394e-05	Negative
Homo-L-arginine	0.2	-1.42521e-05	Negative
3-Methylcyclohexanethiol	0.2	-1.75279e-05	Negative
Glucuronic Acid	0.2	-1.75975e-05	Negative
4-Deoxyerythronic Acid	0.2	-1.83468e-05	Negative
Axillarin 7-sulfate	0.2	-2.07682e-05	Negative
DHA (d5)	0.2	-2.19252e-05	Negative
Lumazine	0.2	-2.20008e-05	Negative
1,9-Heptadecadiene-4,6-diyne-3,8-diol, (3S,8S,9Z)-	0.2	-2.51089e-05	Negative
Apiocarpin	0.2	-2.57306e-05	Negative
3s,4-Dihydroxybutyric Acid	0.2	-2.70806e-05	Negative
Oxyhumulinic acid	0.2	-2.74795e-05	Negative
Pro-Ile	0.2	-3.17844e-05	Negative
D-myo-Inositol-1,2,3,5,6-pentaphosphate	0.2	-3.40128e-05	Negative
N-phosphocreatinate(2-)	0.2	-3.77768e-05	Negative
PGP(i-22:0/22:6(4Z,7Z,11E,13Z,15E,19Z)-2OH(10S,17))	0.2	-3.98737e-05	Negative
N-Methylalanine	0.2	-4.2595e-05	Negative
Isomorellic acid	0.2	-4.49814e-05	Negative
N-oleoyl histidine	0.2	-5.68522e-05	Negative
Tryptophyl-Phenylalanine	0.2	-5.81146e-05	Negative
L-Threonine	0.2	-5.84693e-05	Negative
2,2,7,7-Tetramethyl-1,6-dioxaspiro[4.4]nona-3,8-diene	0.2	-6.73572e-05	Negative
Levulinic acid	0.2	-6.84713e-05	Negative
Norgestrel	0.2	-8.12277e-05	Negative
Hordatine A	0.2	-8.47198e-05	Negative
Cibenzoline	0.2	-8.5462e-05	Negative
1-Hydroxypyrene	0.2	-9.00736e-05	Negative
Medroxyprogesterone	0.2	-9.18555e-05	Negative
Estriol	0.2	-9.30869e-05	Negative
2-Hydroxybutyric Acid	0.2	-0.000100086	Negative
6-Aminohexan-1-Ol	0.2	-0.000105163	Negative
2-Mercaptoethanol	0.2	-0.000111027	Negative
5-Hydroxy-L-Tryptophan	0.2	-0.000133455	Negative
4-Azidobenzenesulfonamide	0.2	-0.000146602	Negative
4-Chloro-L-phenylalanine	0.2	-0.00015568	Negative
Alternariol	0.2	-0.000169707	Negative
DGDG(16:0/18:3(9Z,12Z,15Z))	0.2	-0.000179114	Negative
Isobarbituric Acid	0.2	-0.000226589	Negative
LysoPA(24:1(15Z)/0:0)	0.2	-0.000236163	Negative
Emetine	0.2	-0.000292619	Negative

## Sheet: 13C
Supplementary Table S13C:Cross-validated performance and selected metabolite predictors of the metabolite-only LASSO model for CRC-m versus HC
	AUC	PRAUC	Sensitivity	Specificity	PPV	NPV	F1
Fold1	1	1	1	1	1	1	1
Fold2	1	1	1	1	1	1	1
Fold3	1	1	1	1	1	1	1
Fold4	1	1	0.714286	1	1	0.75	0.833333
Fold5	1	1	1	0.833333	0.875	1	0.933333
Mean ± SD	1.000 ± 0.000	1.000 ± 0.000	0.943 ± 0.128	0.967 ± 0.075	0.975 ± 0.056	0.950 ± 0.112	0.953 ± 0.073
Feature	Selection_Frequency	Mean non-zero coefficient	Direction
(5Z,9Z)-2-methoxy-hexacosadienoic acid	1	-0.000745554	Negative
L-Fucitol	0.8	-0.000690355	Negative
N-Lauroylglycine	0.8	-0.000701784	Negative
Nafazatrom	0.4	0.000395888	Positive
3-Methoxytyramine	0.4	-6.13241e-05	Negative
Putrescine	0.4	-0.000181564	Negative
Pelargonic Acid	0.4	-0.0010829	Negative
Trimetaphosphoric acid	0.2	0.000888136	Positive
Antibiotic CC 1065	0.2	0.000805682	Positive
Fructose citrate	0.2	0.000617681	Positive
Myo-Inositol 1-Phosphate	0.2	0.000529816	Positive
Cholest-4-En-3beta-Ol	0.2	0.000156818	Positive
3alpha-Hydroxy-5beta-chola-7,9(11)-dien-24-oic Acid	0.2	0.000137845	Positive
cis-Hydroxy Perhexiline	0.2	3.50121e-05	Positive
L-Glutamine	0.2	1.99649e-05	Positive
Androstenediol 3-sulfate	0.2	-1.18364e-05	Negative
1-Pyrrolidinyloxy, 3-(methoxycarbonyl)-2,2,5,5-tetramethyl-	0.2	-1.83474e-05	Negative
1,4-bis[(2-ethylhexyl)oxy]-1,4-dioxobutane-2-sulfonic acid	0.2	-2.00404e-05	Negative
a-Hydroxyprogesterone	0.2	-4.5292e-05	Negative
Etiracetam	0.2	-5.61003e-05	Negative
3 alpha,7 alpha,26-Trihydroxy-5beta-cholestane	0.2	-5.77521e-05	Negative
Dehydrozingerone	0.2	-6.65221e-05	Negative
4,6-Dinitro-O-cresol	0.2	-9.24079e-05	Negative
Aragusterol B	0.2	-9.85318e-05	Negative
APC	0.2	-0.000129676	Negative
15beta-hydroxycalactin	0.2	-0.000154422	Negative
bhos#40	0.2	-0.000171955	Negative
D-Galactose	0.2	-0.000179452	Negative
Dibutyl malate	0.2	-0.000227882	Negative
PE(P-20:0/0:0)	0.2	-0.000254762	Negative
Sulfated Dihydromenaquinone-9	0.2	-0.000332354	Negative
gamma-CEHC Glc	0.2	-0.000570884	Negative
Pelargonidin 3-(6''-acetylglucoside)	0.2	-0.000596174	Negative
L-Lysine	0.2	-0.000866992	Negative
12-KHT	0.2	-0.00094374	Negative

## Sheet: 13D
Supplementary Table S13D:Cross-validated performance and selected metabolite predictors of the metabolite-only elastic net model for CRC-m versus HC
	AUC	PRAUC	Sensitivity	Specificity	PPV	NPV	F1
Fold1	0.952381	0.95549	1	0.571429	0.666667	1	0.8
Fold2	1	1	1	0.333333	0.636364	1	0.777778
Fold3	1	1	1	0.833333	0.875	1	0.933333
Fold4	1	1	1	1	1	1	1
Fold5	1	1	1	0.166667	0.583333	1	0.736842
Mean ± SD	0.990 ± 0.021	0.991 ± 0.020	1.000 ± 0.000	0.581 ± 0.344	0.752 ± 0.177	1.000 ± 0.000	0.850 ± 0.112
Feature	Selection_Frequency	Mean non-zero coefficient	Direction
Cholest-4-En-3beta-Ol	1	5.08977e-05	Positive
7Z-Undecenyl acetate	1	-9.9951e-06	Negative
5beta-Cholestane-3alpha,24,25-triol	1	-2.0426e-05	Negative
N-Lauroylglycine	1	-2.51721e-05	Negative
bhos#40	1	-2.56728e-05	Negative
3 alpha,7 alpha,26-Trihydroxy-5beta-cholestane	1	-2.67939e-05	Negative
L-Fucitol	1	-3.65214e-05	Negative
(5Z,9Z)-2-methoxy-hexacosadienoic acid	1	-3.66689e-05	Negative
Trimetaphosphoric acid	0.8	6.94593e-05	Positive
Epicholesterol	0.8	3.04895e-05	Positive
2-Cyclohexen-1-one, 3-(15-hydroxypentadecyl)-2,4,4-trimethyl-	0.8	-7.82701e-06	Negative
16beta,20S-dihydroxycholestan-3-one	0.8	-9.28952e-06	Negative
3-Methoxytyramine	0.8	-9.48889e-06	Negative
Certonardosterol M	0.8	-1.7741e-05	Negative
1alpha,25-dihydroxy-21-norvitamin D3 / 1alpha,25-dihydroxy-21-norcholecalciferol	0.8	-1.89796e-05	Negative
Sodium hydrogen sulfate	0.6	7.13685e-06	Positive
Kaurenoic acid methyl ester	0.6	-5.16013e-06	Negative
(3beta,5alpha,6beta,24R)-Stigmastane-3,5,6-triol	0.6	-8.10901e-06	Negative
ascr#38	0.6	-1.02961e-05	Negative
Tryptophol	0.6	-1.27712e-05	Negative
16-oxo-palmitate	0.6	-1.2921e-05	Negative
Phenylalanylproline	0.6	-1.32703e-05	Negative
3,4-Bis(trifluoromethyl)-1H-pyrazole	0.6	-1.73811e-05	Negative
Pelargonic Acid	0.6	-7.19648e-05	Negative
Trans-3-hydroxy-L-proline	0.4	3.81078e-06	Positive
Stigmastentriol	0.4	-1.81186e-06	Negative
ascr#36	0.4	-1.98624e-06	Negative
(Oxiran-2-yl)methyl icosa-5,8,11,14-tetraenoate	0.4	-2.27001e-06	Negative
Androsta-4,16-dien-3-one	0.4	-3.20862e-06	Negative
15beta-hydroxycalactin	0.4	-3.78216e-06	Negative
(R)-(+)-beta-Methylphenethylamine	0.4	-4.07947e-06	Negative
Neocretanin	0.4	-5.33143e-06	Negative
a-Hydroxyprogesterone	0.4	-5.43629e-06	Negative
steviol-19-O-beta-D-glucoside	0.4	-5.69582e-06	Negative
Apiocarpin	0.4	-6.15762e-06	Negative
4-(1,3-Benzothiazol-2-yl)-2-methylaniline	0.4	-6.40714e-06	Negative
7alpha,24-dihydroxy-5beta-cholestan-3-one	0.4	-7.16097e-06	Negative
5beta-Cholestane-3alpha,7alpha,27-triol	0.4	-7.42245e-06	Negative
Dehydroepiandrosterone sulfate	0.4	-7.53356e-06	Negative
Vindoline	0.4	-7.56005e-06	Negative
Fostriecin	0.4	-7.69116e-06	Negative
Tryptophyl-Leucine	0.4	-8.09004e-06	Negative
CAY10650	0.4	-8.35729e-06	Negative
1-Pyrrolidinyloxy, 3-(methoxycarbonyl)-2,2,5,5-tetramethyl-	0.4	-8.52095e-06	Negative
6-Butyryl-5-hydroxy-4-phenylseselin	0.4	-8.89563e-06	Negative
8-Carboxymethyldihydrochelerythrine	0.4	-8.93264e-06	Negative
1,4-bis[(2-ethylhexyl)oxy]-1,4-dioxobutane-2-sulfonic acid	0.4	-1.01967e-05	Negative
27-Hydroxycholesterol	0.4	-1.09813e-05	Negative
Calcidiol	0.4	-1.11034e-05	Negative
Bmn-673 8R,9S	0.4	-1.13844e-05	Negative
Trichodermamide C; N-(7,8-Dimethoxy-2-oxo-2H-chromen-3-yl)-4a,5,8-trihydroxy-N-methyl-4a,5,8,8a-tetrahydro-4H-1,2-benzoxazine-3-carboxamide	0.4	-1.18714e-05	Negative
Tetrahydroaldosterone-3-glucuronide	0.4	-1.19107e-05	Negative
Aragusterol B	0.4	-1.21883e-05	Negative
Pelargonidin 3-(6''-acetylglucoside)	0.4	-1.26094e-05	Negative
Androstenediol 3-sulfate	0.4	-1.26672e-05	Negative
7-Chloroemodin	0.4	-2.37729e-05	Negative
D-Pipecolic acid	0.4	-3.90891e-05	Negative
Aminofurantoin	0.2	0.000232893	Positive
4-((2-Nitro-1H-imidazol-1-yl)methoxy)-2-buten-1-ol	0.2	0.000150273	Positive
L-alpha-Amino-5-oxo-2(5H)-isoxazolepropanoic acid	0.2	0.000130199	Positive
6-Azauridine	0.2	0.000118857	Positive
(2S)-3,4-Dioxoazetidine-2-carboxylic acid	0.2	0.000114977	Positive
Fructose citrate	0.2	9.99041e-05	Positive
L-Dihydroorotic acid	0.2	9.81665e-05	Positive
5,6-Dimethyl-2,3-pyrazinedicarbonitrile	0.2	7.23205e-05	Positive
Myo-Inositol 1-Phosphate	0.2	6.88021e-05	Positive
(1E)-1-Phenyltriaz-1-ene	0.2	6.53624e-05	Positive
N-Formylglycine	0.2	5.01139e-05	Positive
Xanthosine	0.2	3.74296e-05	Positive
Nafazatrom	0.2	2.46681e-05	Positive
3-Fluoro-5-[(pyridin-3-yl)ethynyl]benzonitrile	0.2	1.24756e-05	Positive
Guanosine monophosphate	0.2	6.06176e-06	Positive
5-Hydroxy-1-methylhydantoin	0.2	3.31681e-06	Positive
2-[[(2R)-2-[Bis(carboxymethyl)amino]-2-[(4,4-diphenylcyclohexyl)-hydroxyphosphoryl]oxyethyl]-[2-[bis(carboxymethyl)amino]ethyl]amino]acetic acid	0.2	2.94226e-06	Positive
cis-Hydroxy Perhexiline	0.2	8.19953e-07	Positive
3-(5,7-Dimethoxy-4-oxo-4H-chromen-2-yl)propanoic acid	0.2	-1.38002e-07	Negative
Pregnanetriol 3a-O-b-D-glucuronide	0.2	-2.59954e-07	Negative
Clobetasol	0.2	-3.5323e-07	Negative
Arginyl-glycyl-aspartyl-valine	0.2	-3.8941e-07	Negative
Benzenebutanoic acid, alpha-(acetylamino)-2-amino-gamma-oxo-	0.2	-1.02819e-06	Negative
N-Acetylaspartylglutamic acid	0.2	-1.03386e-06	Negative
DG(12:0/17:2(9Z,12Z)/0:0)[iso2]	0.2	-1.17595e-06	Negative
APC	0.2	-1.54289e-06	Negative
Ganocasurarin B	0.2	-1.78078e-06	Negative
Temsavir	0.2	-1.96505e-06	Negative
24-ethyl-5alpha-cholest-25-en-3alpha,12alpha,16alpha-triol	0.2	-1.98401e-06	Negative
Malvidin 3-rhamnoside	0.2	-2.04653e-06	Negative
3-Fluoro-2-hydroxyquinoline	0.2	-2.27376e-06	Negative
Prednicarbate	0.2	-2.34797e-06	Negative
SERICETIN DIACETATE	0.2	-2.71299e-06	Negative
icos#16	0.2	-2.86042e-06	Negative
5-Pentacosenylresorcinol	0.2	-2.86805e-06	Negative
3alpha,7alpha-Dihydroxycoprostanic acid	0.2	-2.88322e-06	Negative
(S)-(+)-1-(p-Hydroxy-trans-cinnamoyl)-glycerol	0.2	-2.98425e-06	Negative
9R,12S,13S-trihydroxyoctadec-10E-enoic acid	0.2	-2.98527e-06	Negative
Isoflupredone acetate	0.2	-2.99052e-06	Negative
Undecanoylcarnitine	0.2	-3.04533e-06	Negative
3,5,9-Trihydroxyergost-7-en-6-one	0.2	-3.36186e-06	Negative
5alpha-Androst-16-en-3-one	0.2	-3.59803e-06	Negative
Homodolichosterone	0.2	-3.61023e-06	Negative
PC(P-14:0/0:0)	0.2	-3.78959e-06	Negative
N-Palmitoyl Arginine	0.2	-4.22125e-06	Negative
Momordol	0.2	-4.22403e-06	Negative
Homo-L-arginine	0.2	-4.35618e-06	Negative
Allopregnanolone sulfate	0.2	-4.70341e-06	Negative
Metronidazole benzoate	0.2	-4.9392e-06	Negative
Dibutyl malate	0.2	-5.10098e-06	Negative
PE-Cer(d15:2(4E,6E)/20:0)	0.2	-5.2683e-06	Negative
9-[2-(Phosphanylmethoxy)ethyl]purin-6-amine	0.2	-5.92236e-06	Negative
Austin	0.2	-6.45802e-06	Negative
Dehydrozingerone	0.2	-6.91044e-06	Negative
Adefovir Dipivoxil	0.2	-7.24868e-06	Negative
11alpha-hydroxyprogesterone 11-glucosiduronic acid	0.2	-7.90277e-06	Negative
L-Valine	0.2	-7.95168e-06	Negative
17a,20a-Dihydroxycholesterol	0.2	-8.2246e-06	Negative
6-Hydroxy-8-hexacosanone	0.2	-8.6324e-06	Negative
AS-041164	0.2	-9.06603e-06	Negative
5beta-Cholestane-3alpha,26-diol	0.2	-9.2854e-06	Negative
N-(furan-2-ylmethyl)-1H-pyrazolo[3,4-d]pyrimidin-4-amine	0.2	-1.052e-05	Negative
LysoPI(18:1(9Z)/0:0)	0.2	-1.05322e-05	Negative
1H-Indole, 1-acetyl-	0.2	-1.14756e-05	Negative
MG(0:0/24:1(15Z)/0:0)	0.2	-1.14764e-05	Negative
PE(P-20:0/0:0)	0.2	-1.18432e-05	Negative
D-Galactose	0.2	-1.36138e-05	Negative
5alpha-Cholestane-3alpha,7alpha,12alpha,24-tetrol	0.2	-1.4012e-05	Negative
7-Oxotetradecanoic acid	0.2	-1.41565e-05	Negative
Deoxycholylphenylalanine	0.2	-1.45537e-05	Negative
Sorbitol	0.2	-1.50956e-05	Negative
Bis(7-methyloctyl) Cyclohexane-1,2-dicarboxylate	0.2	-1.54435e-05	Negative
Pyrrole-2,3,5-tricarboxylic acid	0.2	-1.59283e-05	Negative
PI(20:5(5Z,8Z,11Z,14Z,17Z)/0:0)	0.2	-1.73895e-05	Negative
Sodium glucoheptonate	0.2	-1.74675e-05	Negative
6-Nitrotryptophan	0.2	-1.79394e-05	Negative
Galactonic Acid	0.2	-1.81585e-05	Negative
(2S)-6-Amino-2-(hexanoylamino)hexanoic Acid	0.2	-1.83046e-05	Negative
2-Methylalanine	0.2	-2.18198e-05	Negative
3S-hydroxy-4R-methyl-2S-(n-eicosanyl)butanolide	0.2	-2.29725e-05	Negative
2-O-(6-Phospho-alpha-mannosyl)-D-glycerate	0.2	-2.42223e-05	Negative
L-Agaridoxin	0.2	-2.46134e-05	Negative
1,4-Butanediol	0.2	-2.66813e-05	Negative
11-Oxahexadecanolide	0.2	-2.69534e-05	Negative
gamma-CEHC Glc	0.2	-2.73032e-05	Negative
Ethanolamine	0.2	-2.97766e-05	Negative
Sugeonyl acetate	0.2	-3.04535e-05	Negative
3-Methylcyclohexanethiol	0.2	-3.13664e-05	Negative
LysoPI(18:2(9Z,12Z)/0:0)	0.2	-3.61906e-05	Negative
3h-Indole-3-propanoic acid,a-amino-	0.2	-4.09429e-05	Negative
1,5-Naphthalenediamine	0.2	-4.46713e-05	Negative
L-Methionine	0.2	-4.5486e-05	Negative
Putrescine	0.2	-4.75491e-05	Negative
12-KHT	0.2	-5.06681e-05	Negative
L-Lysine	0.2	-5.41325e-05	Negative
L-arogenate	0.2	-6.54775e-05	Negative
Edetate sodium	0.2	-7.0419e-05	Negative
