# Supplementary material for: Cross-sectional gut microbiota and serum metabolite differences across clinically defined groups in colorectal cancer
Source: Front Cell Infect Microbiol. 2026 Jul 10;16:1815707. doi: 10.3389/fcimb.2026.1815707 (PMC13395675; doi:10.3389/fcimb.2026.1815707)
Supplement: Supplementary file 19 [file Table14.xlsx]

## Sheet: 14A
Supplementary Table S14A:Cross-validated performance and selected microbiota–metabolite predictors of the integrated LASSO model for CRC-m versus CRC-nm
	AUC	PRAUC	Sensitivity	Specificity	PPV	NPV	F1
Fold1	0.981481	0.974308	1	0.888889	0.857143	1	0.923077
Fold2	0.730159	0.620742	0	1	NA	0.5625	NA
Fold3	1	1	1	1	1	1	1
Fold4	1	1	1	1	1	1	1
Fold5	0.857143	0.921151	0.857143	1	1	0.888889	0.923077
Mean ± SD	0.914 ± 0.119	0.903 ± 0.161	0.771 ± 0.436	0.978 ± 0.050	0.964 ± 0.071	0.890 ± 0.189	0.962 ± 0.044
Feature	Selection_Frequency	Mean non-zero coefficient	Direction
3-O-Methyl-Beta-D-Glucopyranose	1	2.98049	Positive
Lysergic Acid	0.8	11.3471	Positive
D-Psicose	0.8	2.22956	Positive
3-Ethylphenol	0.6	-2.23267	Negative
Bisphenol A Monomethyl Ether	0.2	24.6632	Positive
Dihydrocholesterol	0.2	3.03411	Positive
Cybutryne	0.2	0.106019	Positive
Pseudouridine	0.2	-0.350427	Negative
D-Ribofuranose	0.2	-0.546712	Negative
2-Methylalanine	0.2	-0.666077	Negative
Ascochitin	0.2	-1.22624	Negative
3s,4-Dihydroxybutyric Acid	0.2	-1.99598	Negative
L-Lysine	0.2	-2.69146	Negative
D-Threonic Acid	0.2	-5.03679	Negative

## Sheet: 14B
Supplementary Table S14B:Cross-validated performance and selected microbiota–metabolite predictors of the integrated elastic net model for CRC-m versus CRC-nm
	AUC	PRAUC	Sensitivity	Specificity	PPV	NPV	F1
Fold1	1	1	0	1	NA	0.6	NA
Fold2	1	1	1	1	1	1	1
Fold3	1	1	1	0.875	0.875	1	0.933333
Fold4	1	1	1	1	1	1	1
Fold5	0.857143	0.921151	0	1	NA	0.533333	NA
Mean ± SD	0.971 ± 0.064	0.984 ± 0.035	0.600 ± 0.548	0.975 ± 0.056	0.958 ± 0.072	0.827 ± 0.239	0.978 ± 0.038
Feature	Selection_Frequency	Mean_non_zero_coefficient	Direction
Lysergic Acid	1	2.06311	Positive
D-Psicose	1	1.10788	Positive
3-O-Methyl-Beta-D-Glucopyranose	1	0.537028	Positive
L-Glutamine	1	-0.620168	Negative
Ornithine	0.8	-0.587355	Negative
3-Ethylphenol	0.8	-0.758166	Negative
L-Lysine	0.8	-1.05131	Negative
Putrescine	0.8	-1.11343	Negative
Epicholesterol	0.6	2.17781	Positive
Antibiotic CC 1065	0.6	1.8713	Positive
Dihydrocholesterol	0.6	1.79181	Positive
Cholest-4-En-3beta-Ol	0.6	1.78699	Positive
Ethyl 2-amino-4-(trifluoromethyl)-1,3-thiazole-5-carboxylate	0.6	1.66796	Positive
Trimetaphosphoric acid	0.6	1.49222	Positive
D-Fructose	0.6	1.37654	Positive
IV2Fuc-nLc4Cer	0.6	1.32173	Positive
OXONITINE	0.6	1.17979	Positive
L-Lactic Acid	0.6	1.1452	Positive
8-Azaadenosine	0.6	1.01582	Positive
Pyroglutamic Acid	0.6	0.834841	Positive
Glutamate carbon	0.6	0.820906	Positive
Methyl-Beta-Galactopyranoside	0.6	0.713603	Positive
Sodium hydrogen sulfate	0.6	0.575632	Positive
s-Nitroglutathione	0.6	0.572778	Positive
Ethyl Beta-D-Galactofuranoside	0.6	0.555016	Positive
Mebendazole	0.6	0.523191	Positive
Lactobionic Acid	0.6	0.486952	Positive
8-Amino-7-oxononanoic acid	0.6	0.320818	Positive
Aspartylhydroxyproline	0.6	0.317177	Positive
Methyl Alpha-D-Galactopyranoside	0.6	0.314669	Positive
24-Hydroxytetracosanoic acid	0.6	0.276736	Positive
6,14-dimethyl-octadecanoic acid	0.6	0.247284	Positive
Stearic acid	0.6	0.236133	Positive
Ethylmalonic Acid	0.6	0.21441	Positive
Edetic Acid	0.6	0.141929	Positive
Oxalic Acid	0.6	0.136127	Positive
5-Methyl-2-(4-methylphenyl)-2,4-dihydro-3H-pyrazol-3-one	0.6	0.058735	Positive
ROSAMICIN	0.6	0.037511	Positive
Koenigine	0.6	0.011323	Positive
Taurodehydrocholic acid	0.6	-0.006865	Negative
Phosphatase	0.6	-0.013452	Negative
Sodium sulfate decahydrate	0.6	-0.044682	Negative
3,4,5-Trimethoxycinnamic acid	0.6	-0.053974	Negative
2,4,7-Decatrienoic acid	0.6	-0.069529	Negative
5'-N-Ethylcarboxamidoadenosine	0.6	-0.077176	Negative
gamma-CEHC Glc	0.6	-0.095286	Negative
9-Amino-1,2,3,4-tetrahydroacridin-4-ol	0.6	-0.125326	Negative
Methyl Beta-D-Glucopyranoside	0.6	-0.151754	Negative
1,4-Ipomeadiol	0.6	-0.176505	Negative
Ascochitin	0.6	-0.217832	Negative
(Z)-3-Oxo-2-(2-pentenyl)-1-cyclopenteneacetic acid	0.6	-0.269956	Negative
1,5-Naphthalenediamine	0.6	-0.301973	Negative
Galactitol	0.6	-0.335717	Negative
Isocitric Acid	0.6	-0.341622	Negative
L-Threonic Acid	0.6	-0.357627	Negative
Tryptophol	0.6	-0.477056	Negative
L-Threitol	0.6	-0.47971	Negative
Pyruvic Acid	0.6	-0.480442	Negative
L-(+)-Tartaric Acid	0.6	-0.529012	Negative
Glycyl-Glycine	0.6	-0.542291	Negative
Homo-L-arginine	0.6	-0.558442	Negative
Ethanolamine	0.6	-0.566871	Negative
8-Azido-cyclic AMP	0.6	-0.617424	Negative
Sodium glucoheptonate	0.6	-0.626706	Negative
3s,4-Dihydroxybutyric Acid	0.6	-0.642574	Negative
N-Acetyl-Cysteine	0.6	-0.684628	Negative
2-Hydroxybutyric Acid	0.6	-0.733008	Negative
D-Ribofuranose	0.6	-0.873565	Negative
Formamide	0.6	-0.894687	Negative
Beta-Glycerophosphoric Acid	0.6	-0.897392	Negative
L-Proline	0.6	-0.904731	Negative
Galactonic Acid	0.6	-0.935545	Negative
L-Alanine	0.6	-0.984441	Negative
1,4-Butanediol	0.6	-1.00002	Negative
Myo-Inositol	0.6	-1.02103	Negative
Glycerol 1-Myristate	0.6	-1.05609	Negative
L-Cysteine	0.6	-1.08403	Negative
L-Valine	0.6	-1.16795	Negative
Benzyl Alcohol	0.6	-1.18795	Negative
PI(18:3(9,11,15)-OH(13)/20:0)	0.6	-1.19704	Negative
Taurine	0.6	-1.23506	Negative
1-Pyrrolidinyloxy, 3-(methoxycarbonyl)-2,2,5,5-tetramethyl-	0.6	-1.29581	Negative
Creatinine	0.6	-1.33431	Negative
Sorbitol	0.6	-1.35721	Negative
Fumaric Acid	0.6	-1.38433	Negative
Sarcosine	0.6	-1.42206	Negative
L-Serine	0.6	-1.4955	Negative
2-Methylalanine	0.6	-1.49569	Negative
Sulfated Dihydromenaquinone-9	0.6	-1.61285	Negative
N-Lauroylglycine	0.6	-1.66281	Negative
(6e)-6-Hydroxyiminohexane-1,2,3,4,5-Pentol	0.6	-1.69978	Negative
1-Hydroxypyrene	0.6	-1.79736	Negative
Pseudouridine	0.6	-1.81899	Negative
Normorphine	0.6	-2.14336	Negative
Pyrophosphate(4-)	0.6	-2.52488	Negative
D-Threonic Acid	0.6	-2.82678	Negative
3,5-Diphenylpyrazole	0.6	-2.86524	Negative
3,6,9,12,15,18,21-Heptaoxadocosan-1-Ol	0.6	-2.9162	Negative
Mg(16:0/0:0/0:0)	0.6	-3.17509	Negative
11-Hydroxytetrahydrocannabinol	0.6	-3.21868	Negative
Mg(18:0/0:0/0:0)	0.6	-3.76165	Negative
Chenodeoxycholic Acid	0.6	-4.48741	Negative
4-Fluoro-7-nitrobenzofurazan	0.4	1.57994	Positive
D-Lactic Acid	0.4	0.565479	Positive
Cys-Arg-Glu-Lys-Ala	0.4	0.546461	Positive
[(2S,4R,5R,6R,14S,16R)-14-Hydroxy-7,11-dimethyl-6-(2-oxopyran-4-yl)-3-oxapentacyclo[8.8.0.02,4.02,7.011,16]octadecan-5-yl] acetate	0.4	0.525807	Positive
Myo-Inositol 1-Phosphate	0.4	0.479115	Positive
Adenosine phosphosulfate	0.4	0.466934	Positive
Olopatadine	0.4	0.438332	Positive
Glycolic Acid	0.4	0.417432	Positive
21-Hydroxyisoglabrolide	0.4	0.366316	Positive
T-Butylphosphonic Acid	0.4	0.364184	Positive
19-oxodesacetylcinobufagin	0.4	0.334947	Positive
Tridec-3-enoylcarnitine	0.4	0.318495	Positive
N-Lauroyl Leucine	0.4	0.311325	Positive
Acetaminophen	0.4	0.310223	Positive
Proxyphylline	0.4	0.308819	Positive
Isocaproic acid	0.4	0.285254	Positive
Azaperone	0.4	0.22176	Positive
3,7,8,15-Scirpenetetrol	0.4	0.192475	Positive
2-Deoxy-28-homocastasterone	0.4	0.179529	Positive
Isatoribine	0.4	0.178259	Positive
Etofylline	0.4	0.172621	Positive
(+/-)-3-[(2-methyl-3-furyl)thio]-2-butanone	0.4	0.142626	Positive
Ala-Ala-Ala	0.4	0.131738	Positive
Glutamine pyruvate	0.4	0.107983	Positive
Allylisopropylacetamide	0.4	0.076938	Positive
Glycoursodeoxycholic acid	0.4	0.074333	Positive
Mg(20:0/0:0/0:0)	0.4	0.072772	Positive
(12E)-10-Hydroxytetradec-12-enoylcarnitine	0.4	0.059236	Positive
Dalfopristin	0.4	0.055286	Positive
Clausarinol	0.4	0.037345	Positive
N-Allm	0.4	0.030526	Positive
Rupintrivir	0.4	0.02268	Positive
Isoleucyl-prolyl-arginine-4-nitroanilide	0.4	0.00829	Positive
Etanidazole	0.4	-0.008232	Negative
2-[1-[2-[(4-Carbamimidoylbenzoyl)amino]-3-(4-hydroxyphenyl)propanoyl]piperidin-4-yl]oxyacetic acid	0.4	-0.013837	Negative
Isomazole	0.4	-0.015361	Negative
Montiporic acid A	0.4	-0.015389	Negative
N-phosphocreatinate(2-)	0.4	-0.02346	Negative
2-Hydroxy-2,6,6-trimethylcyclohexanone	0.4	-0.02901	Negative
NAD	0.4	-0.036496	Negative
(S)-Phellandral	0.4	-0.037432	Negative
D-Iditol	0.4	-0.037705	Negative
Feruloyl C1-glucuronide	0.4	-0.039261	Negative
Nolatrexed	0.4	-0.040039	Negative
epothilone D	0.4	-0.045794	Negative
Valaciclovir	0.4	-0.060568	Negative
Ulinastatin	0.4	-0.102671	Negative
Alternariol	0.4	-0.119111	Negative
Androstenediol 3-sulfate	0.4	-0.124246	Negative
2-(5-Hydroxypentyl)Isoindole-1,3-Dione	0.4	-0.14531	Negative
3-Hydroxyhippuric Acid	0.4	-0.14917	Negative
Citric Acid	0.4	-0.154163	Negative
DHA (d5)	0.4	-0.160151	Negative
12alpha-Hydroxy-13,18-dehydroparain	0.4	-0.172216	Negative
2-Amino-3-Methylpentanoic Acid	0.4	-0.177656	Negative
2-O-(6-Phospho-alpha-mannosyl)-D-glycerate	0.4	-0.181804	Negative
Isovalerylcarnitine	0.4	-0.188088	Negative
2-Pyrrolidinone	0.4	-0.190461	Negative
Temsavir	0.4	-0.198355	Negative
Uric Acid	0.4	-0.218586	Negative
Tetrahydroaldosterone-3-glucuronide	0.4	-0.220081	Negative
PGP(i-22:0/22:6(4Z,7Z,11E,13Z,15E,19Z)-2OH(10S,17))	0.4	-0.221849	Negative
Leucrose	0.4	-0.267994	Negative
Phosphoribose	0.4	-0.304225	Negative
N6,N6,N6-Trimethyl-L-lysine	0.4	-0.345236	Negative
EPA (d5)	0.4	-0.346405	Negative
2-Mercaptoethanol	0.4	-0.384658	Negative
L-Methionine	0.4	-0.401664	Negative
Glutamyltryptophan	0.4	-0.401942	Negative
3,4-Bis(trifluoromethyl)-1H-pyrazole	0.4	-0.406496	Negative
L-Asparagine	0.4	-0.407771	Negative
Normeperidine	0.4	-0.439715	Negative
Estriol	0.4	-0.451373	Negative
3h-Indole-3-propanoic acid,a-amino-	0.4	-0.48342	Negative
3-Cyclohexyl-1-propylsulfonic acid	0.4	-0.495304	Negative
Etiracetam	0.4	-0.514392	Negative
L-arogenate	0.4	-0.535806	Negative
Pro-Ile	0.4	-0.553638	Negative
Medroxyprogesterone	0.4	-0.576422	Negative
L-Threonine	0.4	-0.581793	Negative
4-Deoxyerythronic Acid	0.4	-0.700795	Negative
1-Aminobenzotriazole	0.4	-0.701545	Negative
7-Chloroemodin	0.4	-0.712887	Negative
N-Methylalanine	0.4	-0.77557	Negative
All trans decaprenyl diphosphate	0.4	-1.31824	Negative
Phosphoric Acid	0.4	-1.44809	Negative
LysoPA(24:1(15Z)/0:0)	0.4	-1.87162	Negative
1-(4-Carboxyphenyl)-3,3-dimethyltriazene	0.2	1.88959	Positive
Diethoxycarbonyldiazene	0.2	1.42193	Positive
4,4,4-Trifluoro-3-oxobutanenitrile	0.2	1.36167	Positive
Quadrangolin A; 2-[(1S,2S,4aR,8aS)-1-Hydroxy-4a-methyl-8-methylenedecahydro-2-naphthalenyl]acrylic acid	0.2	1.29839	Positive
Bacteroides_eggerthii	0.2	1.27964	Positive
[(2R,3R,4R,5S)-3,4-Diacetyloxy-5-(2,4-dioxopyrimidin-1-yl)oxolan-2-yl]methyl acetate	0.2	1.08181	Positive
Nordihydrocapsiate	0.2	0.983287	Positive
Cybutryne	0.2	0.970532	Positive
OHHdiA-PE	0.2	0.89019	Positive
Retaspimycin	0.2	0.87064	Positive
Bisphenol A Monomethyl Ether	0.2	0.814443	Positive
Chiniofon	0.2	0.762352	Positive
Hexylamine	0.2	0.74681	Positive
2-(Carboxymethylamino)Acetic Acid	0.2	0.72994	Positive
Pterin	0.2	0.680019	Positive
PC(17:0/2:0)	0.2	0.678842	Positive
2-((4,5-Dihydro-1H-imidazol-2-yl)methyl)-2,3-dihydro-1-methyl-1H-isoindole	0.2	0.568753	Positive
Lithocholic acid glucuronide	0.2	0.557044	Positive
SM(d16:1/18:1)	0.2	0.542035	Positive
3-Azetidinecarboxylic acid	0.2	0.537218	Positive
fructose-6-phosphate lactate	0.2	0.535843	Positive
1,2-Dinitrobenzene	0.2	0.514021	Positive
Bacteroides_fragilis	0.2	0.470592	Positive
Serylhydroxyproline	0.2	0.429612	Positive
3-Hydroxyheptanoylcarnitine	0.2	0.408549	Positive
Mg(0:0/16:0/0:0)	0.2	0.407968	Positive
3,5-Diiodothyropropionic acid	0.2	0.350215	Positive
3-Methoxytyramine	0.2	0.34889	Positive
8-Hydroxypurine	0.2	0.315394	Positive
5'-Deoxy-5'-fluorouridine	0.2	0.313877	Positive
2'',6''-O-Diacetyloninin	0.2	0.310933	Positive
D-Xylose	0.2	0.261512	Positive
Dopamine 4-sulfate	0.2	0.257535	Positive
2',5'-Dideoxyadenosine	0.2	0.254765	Positive
Pancrelipase	0.2	0.233455	Positive
Dimethyl-Malonic Acid	0.2	0.224001	Positive
L-Altrose	0.2	0.223525	Positive
Elexacaftor/Ivacaftor/Tezacaftor	0.2	0.220178	Positive
1,2,3,4-Tetrahydro-beta-carboline	0.2	0.215165	Positive
Tetrahydrobiopterin	0.2	0.21053	Positive
LysoPE(20:3(8Z,11Z,14Z)/0:0)	0.2	0.204382	Positive
Cinereain	0.2	0.185018	Positive
Dextrothyroxine	0.2	0.182543	Positive
LysoPE(22:6(4Z,7Z,10Z,13Z,16Z,19Z)/0:0)	0.2	0.181507	Positive
LysoPE(0:0/18:3(9Z,12Z,15Z))	0.2	0.180843	Positive
Nafazatrom	0.2	0.178988	Positive
(2R,3R)-2-Aminooctadecane-1,3-diol	0.2	0.171091	Positive
(2R,3S)-3-Hydroxy-1,1-dimethylpyrrolidin-1-ium-2-carboxylate	0.2	0.167634	Positive
1-(Malonylamino)cyclopropanecarboxylic acid	0.2	0.160217	Positive
Ethenoadenosine	0.2	0.151265	Positive
beta-D-3-Ribofuranosyluric acid	0.2	0.149534	Positive
AL 34662	0.2	0.135015	Positive
Solerol	0.2	0.132492	Positive
Sphingosine	0.2	0.130907	Positive
Phenyllactic Acid	0.2	0.128925	Positive
Bis(2,5-dihydroxypyrrol-1-yl) carbonate	0.2	0.126827	Positive
OKHdiA-PE	0.2	0.125881	Positive
5-(5-Iodo-4-methoxy-2-propan-2-ylphenoxy)pyrimidine-2,4-diamine	0.2	0.124083	Positive
Trifluoroethylene	0.2	0.122756	Positive
PS(P-18:0/0:0)	0.2	0.116753	Positive
Obscuraminol F	0.2	0.115939	Positive
Chenodeoxycholic acid 3-glucuronide	0.2	0.113811	Positive
Thyrotropin releasing hormone	0.2	0.112868	Positive
3-[(1R,4S,5S,6R)-6-[(1E,3S,5Z,8Z,11Z)-3-Hydroperoxytetradeca-1,5,8,11-tetraen-1-yl]-2,3-dioxabicyclo[2.2.1]heptan-5-yl]propanoylcarnitine	0.2	0.107468	Positive
D-Gulose	0.2	0.107424	Positive
Gyrophoric acid	0.2	0.096856	Positive
H-Hyp-gly-OH	0.2	0.09661	Positive
Acesulfame	0.2	0.095853	Positive
5-Hydroxylysine	0.2	0.09541	Positive
LysoPC(O-18:0/0:0)	0.2	0.092411	Positive
(+)-Pimaric Acid	0.2	0.089482	Positive
N-Choloylglycine	0.2	0.076739	Positive
Gabapentin	0.2	0.076345	Positive
Mono-(3-carboxypropyl) phthalate	0.2	0.075606	Positive
LysoPE(0:0/18:1(11Z))	0.2	0.074249	Positive
1-O-(2R-hydroxy-pentadecyl)-sn-glycerol	0.2	0.071345	Positive
3-(1,1-Dimethylallyl)herniarin	0.2	0.068187	Positive
4-Vinylphenol sulfate	0.2	0.065834	Positive
CHEMBL222029	0.2	0.064727	Positive
7-O-acetyl-19,20-epoxycytochalasin C	0.2	0.064044	Positive
triazaacenaphthylene	0.2	0.060979	Positive
N-Acetylhistamine	0.2	0.054153	Positive
6-O-Acetylaustroinulin	0.2	0.05144	Positive
1-heptadecanoyl-glycero-3-phosphate	0.2	0.049219	Positive
Sphingosine-1-phosphocholine	0.2	0.047961	Positive
PBD dimer	0.2	0.044471	Positive
N-methylethanolamine phosphate	0.2	0.04004	Positive
(E,E)-1,7-Diphenyl-4,6-heptadien-3-ol	0.2	0.035754	Positive
Lidamidine	0.2	0.035743	Positive
Glucosaminylmuramyl-2-alanine-D-isoglutamine	0.2	0.034585	Positive
3-Hydroxysuberic acid	0.2	0.032438	Positive
Sotorasib	0.2	0.030467	Positive
VAPIPROST	0.2	0.029648	Positive
Pentadecylic Acid	0.2	0.028568	Positive
OS-PC	0.2	0.024481	Positive
N-Nitro-N-phenylnitramide	0.2	0.024335	Positive
Taurocholic acid	0.2	0.023396	Positive
N-(3-Methylbut-2-EN-1-YL)-9H-purin-6-amine	0.2	0.02022	Positive
Cinobufagin	0.2	0.017181	Positive
2-Aminobutanedioate	0.2	0.010933	Positive
Cholest-5-ene	0.2	0.010708	Positive
5-Pentacosenylresorcinol	0.2	0.009654	Positive
Gracilosulfate F	0.2	0.009594	Positive
Vanillyl octanamide	0.2	0.00871	Positive
Ginsenoside Rc	0.2	0.006352	Positive
10,20-Dihydroxyeicosanoic acid	0.2	0.006262	Positive
LysoPA(20:2(11Z,14Z)/0:0)	0.2	0.005441	Positive
2-Hydroxyglutaric Acid	0.2	0.004727	Positive
Akkermansia_muciniphila	0.2	0.003467	Positive
Azimexon	0.2	0.002977	Positive
(S)-Norfenfluramine	0.2	0.002419	Positive
N-docosahexaenoyl GABA	0.2	0.001665	Positive
Chenodeoxycholyltaurine	0.2	0.001088	Positive
2-Ethyl-3-methylpyrazine, 9CI	0.2	0.000718	Positive
Beta-Citryl-L-glutamic acid	0.2	0.00064	Positive
steviol-19-O-beta-D-glucoside	0.2	-0.000255	Negative
Scilliroside	0.2	-0.002298	Negative
5-Hydroxy-L-tryptophan	0.2	-0.002379	Negative
Iodoproxyfan	0.2	-0.002651	Negative
Glutamylvaline	0.2	-0.00311	Negative
Etomidate	0.2	-0.00362	Negative
2,2,7,7-Tetramethyl-1,6-dioxaspiro[4.4]nona-3,8-diene	0.2	-0.003999	Negative
Sanguinarine	0.2	-0.004006	Negative
PA(5-iso PGF2VI/2:0)	0.2	-0.004402	Negative
(2s,4r)-4-[(2s,4r)-4-Hydroxy-1-Methylpyrrolidine-2-Carbonyl]Oxy-1-Methylpyrrolidine-2-Carboxylic Acid	0.2	-0.005999	Negative
Aditoprim	0.2	-0.006085	Negative
Dimethyl 3-methoxy-4-oxo-5-(8,11,14-pentadecatrienyl)-2-hexenedioate	0.2	-0.006313	Negative
Nigakinone	0.2	-0.006411	Negative
1-(9Z,12Z,15Z-octadecatrienoyl)-glycero-3-phosphate	0.2	-0.00735	Negative
Nonanedioylcarnitine	0.2	-0.008513	Negative
Tocopheronic acid	0.2	-0.008629	Negative
N-(4-Amino-2,5-diethoxyphenyl)benzamide	0.2	-0.008732	Negative
N-Methyl-4-oxo-1,4-dihydropyridine-3-carboxamide	0.2	-0.010088	Negative
pregna-5,20-dien-3beta-ol	0.2	-0.010883	Negative
3-methylheptanedioylcarnitine	0.2	-0.011194	Negative
Docosapentaenoic acid (22n-3)	0.2	-0.012086	Negative
(4E)-Undec-4-enoylcarnitine	0.2	-0.012863	Negative
Retinyl beta-glucuronide	0.2	-0.015055	Negative
9R,10S-Epoxy-3Z,6Z-heneicosadiene	0.2	-0.015516	Negative
HHPAA glucuronide	0.2	-0.015869	Negative
PHOHA-PC	0.2	-0.016471	Negative
Flecainide	0.2	-0.017002	Negative
Gefitinib	0.2	-0.0171	Negative
Matairesinoside	0.2	-0.019429	Negative
Aspartyl-Glutamate	0.2	-0.02152	Negative
N-[(3a,5b,7a,12a)-3,7-dihydroxy-24-oxo-12-(sulfoxy)cholan-24-yl]-Glycine	0.2	-0.021924	Negative
bipindogenin	0.2	-0.022177	Negative
Neuromedin B (1-3)	0.2	-0.023458	Negative
Indoxyl glucuronide	0.2	-0.023671	Negative
3-Hydroxyphenyl-valeric acid	0.2	-0.025562	Negative
Methyl 20-dihydroprednisolonate	0.2	-0.026702	Negative
(3a,5b,7a,12a)-24-[(carboxymethyl)amino]-1,12-dihydroxy-24-oxocholan-3-yl-b-D-Glucopyranosiduronic acid	0.2	-0.027045	Negative
(2s)-2-Acetamidopropanoic Acid	0.2	-0.027542	Negative
FK-409	0.2	-0.028729	Negative
4,6-Decadiyn-1-ol	0.2	-0.030174	Negative
Dec-5-enedioylcarnitine	0.2	-0.03026	Negative
TIFLAMIZOLE	0.2	-0.030597	Negative
Imidazoleacetic acid ribotide	0.2	-0.032461	Negative
3-Hydroxylidocaine	0.2	-0.033142	Negative
6-Butyryl-5-hydroxy-4-phenylseselin	0.2	-0.033321	Negative
1H-2-Benzopyran-6-carboxamide, 1-(2-(4-(4-(aminocarbonyl)phenyl)-1-piperazinyl)ethyl)-3,4-dihydro-N-methyl-, (1S)-	0.2	-0.035025	Negative
7-Methyldodecanoylcarnitine	0.2	-0.035105	Negative
RS 67506	0.2	-0.042746	Negative
7-Hydroxy-6-methyl-8-ribityl lumazine	0.2	-0.043677	Negative
Trichodermamide C; N-(7,8-Dimethoxy-2-oxo-2H-chromen-3-yl)-4a,5,8-trihydroxy-N-methyl-4a,5,8,8a-tetrahydro-4H-1,2-benzoxazine-3-carboxamide	0.2	-0.04419	Negative
1,2-Dimethoxybenzene	0.2	-0.046939	Negative
Sulfolithocholylglycine	0.2	-0.048155	Negative
CAY10650	0.2	-0.051197	Negative
2,2,6,7-Tetramethylbicyclo[4.3.0]nona-1(9),4-diene-7,8-diol	0.2	-0.051842	Negative
Tipepidine	0.2	-0.053401	Negative
5alpha-Androst-16-en-3-one	0.2	-0.05612	Negative
N-(7alpha-Hydroxy-3-oxochol-4-en-24-oyl)-taurine	0.2	-0.05636	Negative
Tazobactam	0.2	-0.056678	Negative
PI(20:3(8Z,11Z,14Z)/0:0)	0.2	-0.057094	Negative
Dehydroepiandrosterone sulfate	0.2	-0.057973	Negative
OSU03012	0.2	-0.057978	Negative
Deoxycholylphenylalanine	0.2	-0.059304	Negative
Belotecan	0.2	-0.062225	Negative
1,3-Bis(4-nitrophenyl)urea	0.2	-0.063921	Negative
Butorphanol	0.2	-0.064815	Negative
lithocholic acid sulfate	0.2	-0.067698	Negative
Butyrylcarnitine	0.2	-0.070424	Negative
2-Ethylbenzothiazole	0.2	-0.07477	Negative
Triflumuron	0.2	-0.074913	Negative
4-Hydroxy-5-(phenyl)-valeric acid-O-glucuronide	0.2	-0.081952	Negative
3-Hydroxymethyl-picumast	0.2	-0.086957	Negative
Sulforaphane-N-acetyl-cysteine	0.2	-0.093992	Negative
Phenylalanylproline	0.2	-0.094566	Negative
Fevipiprant	0.2	-0.095526	Negative
3,4-Methylenesebacic acid	0.2	-0.101909	Negative
Perfluoroundecanoic acid	0.2	-0.107678	Negative
PIP(20:0/18:1(12Z)-2OH(9,10))	0.2	-0.110783	Negative
12-Hydroxy-7-oxo-8,11,13-abietatrien-18-al	0.2	-0.116396	Negative
Dehydrovomifoliol	0.2	-0.120474	Negative
Tolnaftate	0.2	-0.125882	Negative
6H-Oxazaphosphinine	0.2	-0.133827	Negative
Dihydrophytol	0.2	-0.137572	Negative
7-Hydroxymethyl-12-methylbenz[a]anthracene sulfate	0.2	-0.13845	Negative
Pyrrole-2,3,5-tricarboxylic acid	0.2	-0.140669	Negative
Bolandiol	0.2	-0.145776	Negative
2-Carboxy-4-dodecanolide	0.2	-0.146396	Negative
Aleprylic acid	0.2	-0.160687	Negative
2-Acetyl-6-methylpyridine	0.2	-0.173497	Negative
1H-Indole, 1-acetyl-	0.2	-0.176363	Negative
11-beta-hydroxyandrosterone-3-glucuronide	0.2	-0.17777	Negative
Tryptophyl-Leucine	0.2	-0.181719	Negative
Axillarin 7-sulfate	0.2	-0.198193	Negative
gamma-Glutamylalanine	0.2	-0.207865	Negative
Edetate sodium	0.2	-0.207946	Negative
Phenol	0.2	-0.232206	Negative
PS(20:2(11Z,14Z)/0:0)	0.2	-0.234941	Negative
Cerulenin	0.2	-0.242867	Negative
6-nitro-2,3-bis(oxidanylidene)-1,4-dihydrobenzo[f]quinoxaline-7-sulfonamide	0.2	-0.256371	Negative
LysoPI(20:4(5Z,8Z,11Z,14Z)/0:0)	0.2	-0.256798	Negative
(11E)-Octadec-11-enedioylcarnitine	0.2	-0.258173	Negative
Fluorescein	0.2	-0.267924	Negative
Bismuth Subsalicylate	0.2	-0.35176	Negative
N-stearoyl histidine	0.2	-0.354866	Negative
PC(16:1(9E)/0:0)	0.2	-0.366647	Negative
Cibenzoline	0.2	-0.392758	Negative
Levulinic acid	0.2	-0.394516	Negative
D-myo-Inositol-1,2,3,5,6-pentaphosphate	0.2	-0.429772	Negative
2-Amino-4-methyl-5-phosphonopent-3-enoic acid	0.2	-0.457353	Negative
L-Glutamic Acid	0.2	-0.48541	Negative
Glucuronic Acid	0.2	-0.654833	Negative
Polyribosylribitolphosphate	0.2	-0.658309	Negative
Norgestrel	0.2	-0.692726	Negative
L-Phenylalanine	0.2	-0.72221	Negative
D-Pipecolic acid	0.2	-0.748793	Negative
Isobarbituric Acid	0.2	-0.779051	Negative
Propionic acid, 2-methyl-2-((piperidinomethyl)thio)-	0.2	-0.809178	Negative
D-Galactose	0.2	-0.834402	Negative
3-Methylcyclohexanethiol	0.2	-0.949892	Negative
DGDG(16:0/18:3(9Z,12Z,15Z))	0.2	-1.10346	Negative

## Sheet: 14C
Supplementary Table S14C:Cross-validated performance and selected microbiota–metabolite predictors of the integrated LASSO model for CRC-m versus HC
	AUC	PRAUC	Sensitivity	Specificity	PPV	NPV	F1
Fold1	1	1	1	1	1	1	1
Fold2	1	1	1	1	1	1	1
Fold3	1	1	0.857143	1	1	0.857143	0.923077
Fold4	1	1	1	1	1	1	1
Fold5	1	1	1	1	1	1	1
Mean ± SD	1.000 ± 0.000	1.000 ± 0.000	0.971 ± 0.064	1.000 ± 0.000	1.000 ± 0.000	0.971 ± 0.064	0.985 ± 0.034
Feature	Selection_Frequency	Mean non-zero coefficient	Direction
(+/-)-3-[(2-methyl-3-furyl)thio]-2-butanone	1	1.57482	Positive
(5Z,9Z)-2-methoxy-hexacosadienoic acid	1	-1.37187	Negative
3-Methoxytyramine	1	-3.99662	Negative
Trans-3-hydroxy-L-proline	0.6	0.809213	Positive
Sodium glucoheptonate	0.6	-0.510284	Negative
Symmetric dimethylarginine	0.4	4.72922	Positive
Undecanoylcarnitine	0.4	-0.797032	Negative
9R,12S,13S-trihydroxyoctadec-10E-enoic acid	0.4	-2.20228	Negative
1-Pyrrolidinyloxy, 3-(methoxycarbonyl)-2,2,5,5-tetramethyl-	0.4	-2.69573	Negative
Cholest-4-En-3beta-Ol	0.2	10.3342	Positive
Fructose citrate	0.2	3.34833	Positive
Nafazatrom	0.2	2.10494	Positive
ascr#13	0.2	0.930018	Positive
2,3,6-Trimethylbenzaldehyde	0.2	-0.124031	Negative
Allopregnanolone sulfate	0.2	-0.34331	Negative

## Sheet: 14D
Supplementary Table S14D:Cross-validated performance and selected microbiota–metabolite predictors of the integrated elastic net model for CRC-m versus HC
	AUC	PRAUC	Sensitivity	Specificity	PPV	NPV	F1
Fold1	0.880952	0.791206	1	0.857143	0.857143	1	0.923077
Fold2	1	1	1	1	1	1	1
Fold3	1	1	1	0	0.538462	NA	0.7
Fold4	1	1	1	0.5	0.7	1	0.823529
Fold5	1	1	1	1	1	1	1
Mean ± SD	0.976 ± 0.053	0.958 ± 0.093	1.000 ± 0.000	0.671 ± 0.427	0.820 ± 0.200	1.000 ± 0.000	0.889 ± 0.128
Feature	Selection_Frequency	Mean non-zero coefficient	Direction
(+/-)-3-[(2-methyl-3-furyl)thio]-2-butanone	1	0.237437	Positive
3-Methoxytyramine	1	-0.735516	Negative
Undecanoylcarnitine	0.8	-0.122244	Negative
9R,12S,13S-trihydroxyoctadec-10E-enoic acid	0.8	-0.367766	Negative
Sodium glucoheptonate	0.8	-0.481067	Negative
(5Z,9Z)-2-methoxy-hexacosadienoic acid	0.8	-0.600761	Negative
1-Pyrrolidinyloxy, 3-(methoxycarbonyl)-2,2,5,5-tetramethyl-	0.8	-0.625851	Negative
Symmetric dimethylarginine	0.6	2.34151	Positive
Fructose citrate	0.6	1.34797	Positive
Trans-3-hydroxy-L-proline	0.6	1.27563	Positive
Nafazatrom	0.6	1.21533	Positive
Cholest-4-En-3beta-Ol	0.6	0.308886	Positive
ascr#13	0.6	0.126827	Positive
APC	0.6	-0.270953	Negative
Shikimic Acid	0.6	-0.280491	Negative
3 alpha,7 alpha,26-Trihydroxy-5beta-cholestane	0.6	-0.392024	Negative
bhos#40	0.6	-0.489655	Negative
Aminoparathion	0.4	0.594762	Positive
5-(Methylthio)-2,3-dioxopentyl phosphate	0.4	0.363452	Positive
Trimetaphosphoric acid	0.4	0.280749	Positive
Sodium hydrogen sulfate	0.4	0.264733	Positive
Semilepidinoside B	0.4	0.249295	Positive
7-Hydroxyhexadecanoic acid	0.4	0.244259	Positive
Dehydroascorbic acid	0.4	0.197502	Positive
Girinimbine	0.4	0.191511	Positive
Gluconic acid	0.4	0.179708	Positive
(S)-3,4-Dihydroxybutyric Acid	0.4	0.147587	Positive
2,4-Thiazolidinedicarboxylic acid, 2-methyl-	0.4	0.139591	Positive
Dibutyl disulfide	0.4	0.137319	Positive
JWH 073 4-methylnaphthyl analog	0.4	0.121181	Positive
Kurilensoside H	0.4	0.1039	Positive
2,5-Diaminopyrimidine nucleoside triphosphate	0.4	0.087335	Positive
Gly-Pro-Gly-Arg-Ala-Phe	0.4	0.00644856	Positive
Valganciclovir	0.4	-0.0120075	Negative
Acetic acid, (2-benzothiazolylthio)-	0.4	-0.0169343	Negative
Certonardosterol M	0.4	-0.0258487	Negative
Putrescine	0.4	-0.0672959	Negative
Pamaquine	0.4	-0.0750145	Negative
1-Cyclopropyl-4-methyl-1,3-cyclohexanediol	0.4	-0.0755186	Negative
Calcidiol	0.4	-0.0819789	Negative
5beta-Cholestane-3alpha,7alpha,27-triol	0.4	-0.0957048	Negative
Arginyl-glycyl-aspartyl-valine	0.4	-0.170417	Negative
(R)-(+)-beta-Methylphenethylamine	0.4	-0.171142	Negative
3h-Indole-3-propanoic acid,a-amino-	0.4	-0.19538	Negative
2,3,6-Trimethylbenzaldehyde	0.4	-0.217874	Negative
Taurine	0.4	-0.316969	Negative
N-Lauroylglycine	0.4	-0.428604	Negative
Guanosine monophosphate	0.2	1.02439	Positive
3-Carbamoyl-2-phenylpropionic acid	0.2	0.715252	Positive
L-Glutamine	0.2	0.551731	Positive
Pyroglutamic acid	0.2	0.534904	Positive
Ethenoadenosine	0.2	0.496506	Positive
8-Azaadenosine	0.2	0.496077	Positive
Imidazoleacetic acid riboside	0.2	0.485041	Positive
quinalizarin	0.2	0.464579	Positive
Ribonolactone	0.2	0.449945	Positive
2-deoxy-ribonic acid	0.2	0.397666	Positive
Epicholesterol	0.2	0.351465	Positive
D-Xylose	0.2	0.300057	Positive
Isocitric Acid	0.2	0.293957	Positive
Nordihydrocapsiate	0.2	0.28155	Positive
8-Hydroxy-2-desoxyguanosine	0.2	0.26197	Positive
Nelarabine	0.2	0.216637	Positive
Daucic acid	0.2	0.194302	Positive
Myo-Inositol 1-Phosphate	0.2	0.191571	Positive
LysoPS(18:2(9Z,12Z)/0:0)	0.2	0.182245	Positive
4-Dodecylbenzenesulfonic Acid	0.2	0.16929	Positive
N-Acetyl-L-Histidine	0.2	0.126811	Positive
3-Ethylphenol	0.2	0.112811	Positive
Monoisobutyl phthalic acid	0.2	0.089933	Positive
(S)-2-Amino-4-methylpentanamide	0.2	0.0874431	Positive
Desciclovir	0.2	0.0866545	Positive
Aciclovir	0.2	0.0598784	Positive
Strictinin	0.2	0.0595746	Positive
3Alpha,7Alpha,12Alpha-trihydroxy-27-nor-5Beta-cholestan-24-one	0.2	0.0582473	Positive
SARIN	0.2	0.0537126	Positive
(6Z,9Z)-Octadeca-6,9-dienoylcarnitine	0.2	0.0531299	Positive
D-Glutamine	0.2	0.0510997	Positive
IV2Fuc-nLc4Cer	0.2	0.0444967	Positive
Tris(2-butoxyethyl) phosphate	0.2	0.0304275	Positive
Alanylasparagine	0.2	0.0297416	Positive
Pyruvatoxime	0.2	0.0248107	Positive
Nanaomycin A methyl ester; Methyl (9-hydroxy-1-methyl-5,10-dioxo-3,4,5,10-tetrahydro-1H-benzo[g]isochromen-3-yl)acetate	0.2	0.0153507	Positive
Oxalates	0.2	0.0146969	Positive
Bacoside A	0.2	0.0142821	Positive
Anhydrosophoradiol	0.2	0.0124844	Positive
7-Aminomethyl-7-carbaguanine	0.2	0.00975815	Positive
2-[[(2R)-2-[Bis(carboxymethyl)amino]-2-[(4,4-diphenylcyclohexyl)-hydroxyphosphoryl]oxyethyl]-[2-[bis(carboxymethyl)amino]ethyl]amino]acetic acid	0.2	0.00928965	Positive
N8-Acetylspermidine	0.2	0.00869931	Positive
Dibutyl malate	0.2	-0.000819319	Negative
AS-041164	0.2	-0.0026676	Negative
Vanillyl octanamide	0.2	-0.00302156	Negative
PC(P-14:0/0:0)	0.2	-0.00367588	Negative
(S)-(+)-1-(p-Hydroxy-trans-cinnamoyl)-glycerol	0.2	-0.00415142	Negative
Feruloyl C1-glucuronide	0.2	-0.00427265	Negative
Capsianoside V	0.2	-0.00628856	Negative
Isofraxidin	0.2	-0.00902755	Negative
9S,10R-Epoxy-3Z,6Z-octadecadiene	0.2	-0.0102512	Negative
5beta-Cholestane-3alpha,24,25-triol	0.2	-0.0121322	Negative
Perfluorooctanoic acid	0.2	-0.0166649	Negative
(2S)-2-Amino-3-[4-[(2S)-2-amino-4-methylsulfanylbutanoyl]oxyphenyl]propanoic acid	0.2	-0.0166649	Negative
Trichodermamide C; N-(7,8-Dimethoxy-2-oxo-2H-chromen-3-yl)-4a,5,8-trihydroxy-N-methyl-4a,5,8,8a-tetrahydro-4H-1,2-benzoxazine-3-carboxamide	0.2	-0.0183385	Negative
Clobetasol	0.2	-0.0247156	Negative
5alpha-Cholestane-3alpha,7alpha,12alpha,24-tetrol	0.2	-0.0250541	Negative
8-Carboxymethyldihydrochelerythrine	0.2	-0.0268332	Negative
Metronidazole benzoate	0.2	-0.0282644	Negative
Heptanoylcarnitine	0.2	-0.0319385	Negative
Nonanoylcarnitine	0.2	-0.0320174	Negative
Methyl-4-hydroxybenzoate sulfate	0.2	-0.0370398	Negative
(8Z)-Decenoylcarnitine	0.2	-0.0378352	Negative
2,3,4-Trihydroxybutanoic Acid	0.2	-0.0389421	Negative
5alpha-Androst-16-en-3-one	0.2	-0.0395029	Negative
MeOSuc-Ala-Ala-Pro-Val-PNA	0.2	-0.0440899	Negative
Vindoline	0.2	-0.0495891	Negative
Androsta-4,16-dien-3-one	0.2	-0.0517099	Negative
Homo-L-arginine	0.2	-0.0568662	Negative
16-oxo-palmitate	0.2	-0.0573121	Negative
1,4-bis[(2-ethylhexyl)oxy]-1,4-dioxobutane-2-sulfonic acid	0.2	-0.0584293	Negative
Bmn-673 8R,9S	0.2	-0.0623168	Negative
Bitolterol	0.2	-0.0680195	Negative
Androstenediol 3-sulfate	0.2	-0.0739176	Negative
11-Oxahexadecanolide	0.2	-0.0802299	Negative
Fostriecin	0.2	-0.088712	Negative
6-Butyryl-5-hydroxy-4-phenylseselin	0.2	-0.0954377	Negative
Dehydroepiandrosterone sulfate	0.2	-0.108487	Negative
CAY10650	0.2	-0.113235	Negative
Austin	0.2	-0.116306	Negative
SERICETIN DIACETATE	0.2	-0.118039	Negative
(4E,15E)-Bilirubin	0.2	-0.122284	Negative
n2-(1-Carboxyethyl)-2'-deoxyguanosine	0.2	-0.129699	Negative
N-Palmitoyl Arginine	0.2	-0.14784	Negative
Isoflupredone acetate	0.2	-0.164544	Negative
N-Acetylaspartylglutamic acid	0.2	-0.183188	Negative
Allopregnanolone sulfate	0.2	-0.208322	Negative
1alpha,23(S),25-trihydroxyvitamin D3	0.2	-0.214157	Negative
Phenylalanylproline	0.2	-0.226628	Negative
3,4-Bis(trifluoromethyl)-1H-pyrazole	0.2	-0.409495	Negative
Pelargonic Acid	0.2	-0.640211	Negative
